# Supplementary material for: A critical analysis of the current TNM classification for differentiated thyroid carcinoma in young patients: Time for a change?
Source: Front Endocrinol (Lausanne). 2022 Oct 19;13:939131. doi: 10.3389/fendo.2022.939131 (PMC9627501; doi:10.3389/fendo.2022.939131)
Supplement: Supplementary file 1 [file DataSheet_1.zip]

Archive with 4 entries (3 files):
- raw data/SEER data.xlsx
- raw data/data sheet.xlsx
- raw data/work sheet.xlsx
- raw data/
