# Supplementary material for: A critical analysis of the current TNM classification for differentiated thyroid carcinoma in young patients: Time for a change?
Source: Front Endocrinol (Lausanne). 2022 Oct 19;13:939131. doi: 10.3389/fendo.2022.939131 (PMC9627501; doi:10.3389/fendo.2022.939131)
Supplement: Supplementary file 1 [file DataSheet_1.zip › raw data/SEER data.xlsx]

## Sheet: Sheet1
Patient ID	Race recode (White, Black, Other)	Sex	Year of diagnosis	AYA site recode 2020 Revision	Grade (thru 2017)	Laterality	Summary stage 2000 (1998-2017)	Derived AJCC T, 7th ed (2010-2015)	Derived AJCC N, 7th ed (2010-2015)	Derived AJCC M, 7th ed (2010-2015)	Derived AJCC Stage Group, 7th ed (2010-2015)	Reason no cancer-directed surgery	CS Tumor Size/Ext Eval (2004-2015)	Regional nodes examined (1988+)	Regional nodes positive (1988+)	EOD Mets (2018+)	SEER Combined Mets at DX-bone (2010+)	SEER Combined Mets at DX-brain (2010+)	SEER Combined Mets at DX-liver (2010+)	SEER Combined Mets at DX-lung (2010+)	Mets at DX-Distant LN (2016+)	Mets at DX-Other (2016+)	CS mets at dx (2004-2015)	SEER cause-specific death classification	COD to site rec KM	Vital status recode (study cutoff used)	SEER other cause of death classification	Survival months	Age recode with single ages and 85+	Median household income inflation adj to 2019
116490	White	Female	2018	9.1.5 Papillary with follicular variant	Blank(s)	Not a paired site	Regional	T2	N0a	M0	1	Surgery performed	21	2	0	0	No	No	No	No	None; no lymph node metastases	None; no other metastases	Blank(s)	Alive or dead of other cause	Alive	Alive	Alive or dead due to cancer	9	70 years	$75,000+
396081	White	Male	2018	9.1.3 Papillary	Blank(s)	Not a paired site	Regional	T1a	N1b	M0	2	Surgery performed	8	51	6	0	No	No	No	No	None; no lymph node metastases	None; no other metastases	Blank(s)	Alive or dead of other cause	Alive	Alive	Alive or dead due to cancer	0	83 years	$75,000+
448430	Other (American Indian/AK Native, Asian/Pacific Islander)	Female	2018	9.1.3 Papillary	Blank(s)	Not a paired site	Regional	T3a	N1a	M0	2	Surgery performed	45	6	4	0	No	No	No	No	None; no lymph node metastases	None; no other metastases	Blank(s)	Alive or dead of other cause	Alive	Alive	Alive or dead due to cancer	2	68 years	$75,000+
478166	White	Female	2018	9.1.3 Papillary	Blank(s)	Not a paired site	Regional	T4	N0a	M0	99	Surgery performed	6	3	0	0	No	No	No	No	None; no lymph node metastases	None; no other metastases	Blank(s)	Alive or dead of other cause	Alive	Alive	Alive or dead due to cancer	2	69 years	$75,000+
481150	Black	Female	2018	9.1.6 Other	Blank(s)	Not a paired site	Distant	T4b	N1b	M1	4C	Not recommended	78	0	98	70	No	No	Yes	Yes	None; no lymph node metastases	Yes; distant mets in known site(s) other than bone, brain, liver, lung, dist LN	Blank(s)	Alive or dead of other cause	Alive	Alive	Alive or dead due to cancer	5	68 years	$75,000+
505619	White	Female	2018	9.1.3 Papillary	Blank(s)	Not a paired site	Regional	T3b	N0	M0	2	Surgery performed	34	12	0	0	No	No	No	No	None; no lymph node metastases	None; no other metastases	Blank(s)	Alive or dead of other cause	Alive	Alive	Alive or dead due to cancer	9	71 years	$75,000+
526718	White	Female	2018	9.1.3 Papillary	Blank(s)	Not a paired site	Localized	T1a	N0b	M0	1	Surgery performed	7	0	98	0	No	No	No	No	None; no lymph node metastases	None; no other metastases	Blank(s)	Alive or dead of other cause	Alive	Alive	Alive or dead due to cancer	10	78 years	$75,000+
529270	Black	Female	2018	9.1.3 Papillary	Blank(s)	Not a paired site	Localized	T2	N0a	M0	1	Surgery performed	38	3	0	0	No	No	No	No	None; no lymph node metastases	None; no other metastases	Blank(s)	Alive or dead of other cause	Alive	Alive	Alive or dead due to cancer	5	36 years	$75,000+
666324	White	Female	2018	9.1.3 Papillary	Blank(s)	Not a paired site	Localized	T1b	N0a	M0	1	Surgery performed	11	0	98	0	No	No	No	No	None; no lymph node metastases	None; no other metastases	Blank(s)	Alive or dead of other cause	Alive	Alive	Alive or dead due to cancer	4	66 years	$75,000+
678407	White	Female	2018	9.1.3 Papillary	Blank(s)	Left - origin of primary	Localized	T2	N0a	M0	1	Not recommended	22	0	98	0	No	No	No	No	None; no lymph node metastases	None; no other metastases	Blank(s)	Alive or dead of other cause	Alive	Alive	Alive or dead due to cancer	1	85+ years	$75,000+
690663	White	Male	2018	9.1.3 Papillary	Blank(s)	Right - origin of primary	Localized	T2	N0	M0	1	Surgery performed	35	1	0	0	No	No	No	No	None; no lymph node metastases	None; no other metastases	Blank(s)	Alive or dead of other cause	Alive	Alive	Alive or dead due to cancer	8	65 years	$75,000+
736731	White	Male	2018	9.1.6 Other	Blank(s)	Not a paired site	Localized	T1b	N0a	M0	1	Surgery performed	18	2	0	0	No	No	No	No	None; no lymph node metastases	None; no other metastases	Blank(s)	Alive or dead of other cause	Alive	Alive	Alive or dead due to cancer	0	85+ years	$75,000+
792402	White	Female	2018	9.1.3 Papillary	Blank(s)	Not a paired site	Localized	T1a	N0a	M0	1	Surgery performed	1	2	0	0	No	No	No	No	None; no lymph node metastases	None; no other metastases	Blank(s)	Alive or dead of other cause	Alive	Alive	Alive or dead due to cancer	0	63 years	$75,000+
804278	Other (American Indian/AK Native, Asian/Pacific Islander)	Female	2018	9.1.3 Papillary	Blank(s)	Not a paired site	Regional	T1b	N0b	M0	1	Surgery performed	15	0	98	0	No	No	No	No	None; no lymph node metastases	None; no other metastases	Blank(s)	Alive or dead of other cause	Alive	Alive	Alive or dead due to cancer	5	64 years	$75,000+
820799	White	Male	2018	9.1.3 Papillary	Blank(s)	Not a paired site	Regional	TX	N1a	M0	99	Surgery performed	999	97	3	0	No	No	No	No	None; no lymph node metastases	None; no other metastases	Blank(s)	Alive or dead of other cause	Alive	Alive	Alive or dead due to cancer	8	79 years	$75,000+
848280	Other (American Indian/AK Native, Asian/Pacific Islander)	Female	2018	9.1.3 Papillary	Blank(s)	Not a paired site	Localized	T1b	N0a	M0	1	Surgery performed	18	0	98	0	No	No	No	No	None; no lymph node metastases	None; no other metastases	Blank(s)	Alive or dead of other cause	Alive	Alive	Alive or dead due to cancer	11	61 years	$75,000+
887570	Other (American Indian/AK Native, Asian/Pacific Islander)	Female	2018	9.1.3 Papillary	Blank(s)	Not a paired site	Regional	T3b	N1	M0	2	Surgery performed	25	3	1	0	No	No	No	No	None; no lymph node metastases	None; no other metastases	Blank(s)	Alive or dead of other cause	Alive	Alive	Alive or dead due to cancer	9	77 years	$75,000+
888831	Black	Male	2018	9.1.6 Other	Blank(s)	Not a paired site	Distant	TX	N0b	M1	4B	Not recommended	999	0	98	70	No	No	No	Yes	Yes; distant lymph node metastases	None; no other metastases	Blank(s)	Alive or dead of other cause	Alive	Alive	Alive or dead due to cancer	10	85+ years	$75,000+
894954	Other (American Indian/AK Native, Asian/Pacific Islander)	Female	2018	9.1.3 Papillary	Blank(s)	Not a paired site	Regional	T4a	N1a	M0	3	Surgery performed	36	6	2	0	No	No	No	No	None; no lymph node metastases	None; no other metastases	Blank(s)	Alive or dead of other cause	Alive	Alive	Alive or dead due to cancer	0	67 years	$75,000+
897031	White	Female	2018	9.1.3 Papillary	Blank(s)	Not a paired site	Localized	T2	N0a	M0	1	Not recommended	35	0	98	0	No	No	No	No	None; no lymph node metastases	None; no other metastases	Blank(s)	Dead (attributable to this cancer dx)	Thyroid	Dead	Alive or dead due to cancer	7	73 years	$75,000+
920602	Other (American Indian/AK Native, Asian/Pacific Islander)	Female	2018	9.1.3 Papillary	Blank(s)	Not a paired site	Regional	T1a	N1a	M0	2	Surgery performed	8	1	1	0	No	No	No	No	None; no lymph node metastases	None; no other metastases	Blank(s)	Alive or dead of other cause	Alive	Alive	Alive or dead due to cancer	4	60 years	$75,000+
950877	White	Female	2018	9.1.4 Follicular	Blank(s)	Not a paired site	Localized	T2	N0a	M0	1	Surgery performed	28	1	0	0	No	No	No	No	None; no lymph node metastases	None; no other metastases	Blank(s)	Alive or dead of other cause	Alive	Alive	Alive or dead due to cancer	11	34 years	$75,000+
991991	Other (American Indian/AK Native, Asian/Pacific Islander)	Female	2018	9.1.3 Papillary	Blank(s)	Not a paired site	Regional	T4a	N0a	M0	3	Surgery performed	18	2	0	0	No	No	No	No	None; no lymph node metastases	None; no other metastases	Blank(s)	Alive or dead of other cause	Alive	Alive	Alive or dead due to cancer	2	66 years	$75,000+
1002730	White	Female	2018	9.1.3 Papillary	Blank(s)	Not a paired site	Regional	T2	N0a	M0	1	Surgery performed	26	3	0	0	No	No	No	No	None; no lymph node metastases	None; no other metastases	Blank(s)	Alive or dead of other cause	Alive	Alive	Alive or dead due to cancer	7	77 years	$75,000+
1017732	White	Female	2018	9.1.3 Papillary	Blank(s)	Not a paired site	Regional	T1b	N1a	M0	2	Surgery performed	16	2	1	0	No	No	No	No	None; no lymph node metastases	None; no other metastases	Blank(s)	Alive or dead of other cause	Alive	Alive	Alive or dead due to cancer	4	79 years	$75,000+
1054303	Other (American Indian/AK Native, Asian/Pacific Islander)	Female	2018	9.1.3 Papillary	Blank(s)	Not a paired site	Localized	T1a	N0b	M0	1	Surgery performed	1	0	98	0	No	No	No	No	None; no lymph node metastases	None; no other metastases	Blank(s)	Alive or dead of other cause	Alive	Alive	Alive or dead due to cancer	6	75 years	$75,000+
1087547	White	Male	2018	9.1.3 Papillary	Blank(s)	Not a paired site	Regional	T1b	N1a	M0	2	Surgery performed	15	15	1	0	No	No	No	No	None; no lymph node metastases	None; no other metastases	Blank(s)	Alive or dead of other cause	Alive	Alive	Alive or dead due to cancer	10	75 years	$75,000+
1130885	White	Female	2018	9.1.3 Papillary	Blank(s)	Not a paired site	Localized	T1b	N0a	M0	1	Surgery performed	19	1	0	0	No	No	No	No	None; no lymph node metastases	None; no other metastases	Blank(s)	Alive or dead of other cause	Alive	Alive	Alive or dead due to cancer	0	58 years	$75,000+
1134946	Black	Female	2018	9.1.3 Papillary	Blank(s)	Not a paired site	Regional	T3b	N1a	M0	2	Surgery performed	34	7	5	0	No	No	No	No	None; no lymph node metastases	None; no other metastases	Blank(s)	Alive or dead of other cause	Alive	Alive	Alive or dead due to cancer	7	67 years	$75,000+
1151080	White	Female	2018	9.1.3 Papillary	Blank(s)	Not a paired site	Regional	T1a	N1b	M0	2	Surgery performed	9	35	4	0	No	No	No	No	None; no lymph node metastases	None; no other metastases	Blank(s)	Alive or dead of other cause	Alive	Alive	Alive or dead due to cancer	0	57 years	$75,000+
1152615	White	Female	2018	9.1.3 Papillary	Blank(s)	Not a paired site	Localized	T1a	N0a	M0	1	Surgery performed	7	1	0	0	No	No	No	No	None; no lymph node metastases	None; no other metastases	Blank(s)	Alive or dead of other cause	Alive	Alive	Alive or dead due to cancer	7	63 years	$75,000+
1155431	White	Female	2018	9.1.4 Follicular	Blank(s)	Not a paired site	Localized	T1b	N0a	M0	1	Surgery performed	15	0	98	0	No	No	No	No	None; no lymph node metastases	None; no other metastases	Blank(s)	Alive or dead of other cause	Alive	Alive	Alive or dead due to cancer	10	43 years	$75,000+
1159688	Unknown	Female	2018	9.1.3 Papillary	Blank(s)	Not a paired site	Regional	T1a	N1	M0	2	Surgery performed	9	3	1	0	No	No	No	No	None; no lymph node metastases	None; no other metastases	Blank(s)	Alive or dead of other cause	Alive	Alive	Alive or dead due to cancer	5	75 years	$75,000+
1163625	White	Female	2018	9.1.3 Papillary	Blank(s)	Not a paired site	Localized	T1b	N0a	M0	1	Surgery performed	12	0	98	0	No	No	No	No	None; no lymph node metastases	None; no other metastases	Blank(s)	Alive or dead of other cause	Alive	Alive	Alive or dead due to cancer	2	54 years	$75,000+
1177977	Other (American Indian/AK Native, Asian/Pacific Islander)	Female	2018	9.1.3 Papillary	Blank(s)	Not a paired site	Localized	T2	N0a	M0	1	Surgery performed	35	0	98	0	No	No	No	No	None; no lymph node metastases	None; no other metastases	Blank(s)	Alive or dead of other cause	Alive	Alive	Alive or dead due to cancer	3	66 years	$75,000+
1191164	White	Male	2018	9.1.3 Papillary	Blank(s)	Not a paired site	Localized	T1a	N0a	M0	1	Not recommended	8	0	98	0	No	No	No	No	None; no lymph node metastases	None; no other metastases	Blank(s)	Alive or dead of other cause	Alive	Alive	Alive or dead due to cancer	4	75 years	$75,000+
1198592	Other (American Indian/AK Native, Asian/Pacific Islander)	Female	2018	9.1.2 Hurthle cell carcinoma	Blank(s)	Not a paired site	Localized	T1b	N0a	M0	1	Surgery performed	17	0	98	0	No	No	No	No	None; no lymph node metastases	None; no other metastases	Blank(s)	Alive or dead of other cause	Alive	Alive	Alive or dead due to cancer	1	72 years	$75,000+
1199539	White	Female	2018	9.1.3 Papillary	Blank(s)	Left - origin of primary	Localized	T2	N0a	M0	1	Not recommended	32	0	98	0	No	No	No	No	None; no lymph node metastases	None; no other metastases	Blank(s)	Alive or dead of other cause	Alive	Alive	Alive or dead due to cancer	2	80 years	$75,000+
1211815	White	Male	2018	9.1.3 Papillary	Blank(s)	Right - origin of primary	Localized	T1b	N0a	M0	1	Surgery performed	14	0	98	0	No	No	No	No	None; no lymph node metastases	None; no other metastases	Blank(s)	Alive or dead of other cause	Alive	Alive	Alive or dead due to cancer	11	76 years	$75,000+
1232921	White	Male	2018	9.1.3 Papillary	Blank(s)	Not a paired site	Distant	T3a	N0b	M1	4B	Surgery performed	41	0	98	70	No	No	No	No	None; no lymph node metastases	Yes; distant mets in known site(s) other than bone, brain, liver, lung, dist LN	Blank(s)	Alive or dead of other cause	Alive	Alive	Alive or dead due to cancer	2	72 years	$75,000+
1233107	Other (American Indian/AK Native, Asian/Pacific Islander)	Male	2018	9.1.3 Papillary	Blank(s)	Not a paired site	Regional	T1a	N1b	M0	2	Surgery performed	10	49	5	0	No	No	No	No	None; no lymph node metastases	None; no other metastases	Blank(s)	Alive or dead of other cause	Alive	Alive	Alive or dead due to cancer	1	67 years	$75,000+
1244081	White	Female	2018	9.1.3 Papillary	Blank(s)	Not a paired site	Localized	T1b	N0a	M0	1	Surgery performed	13	0	98	0	No	No	No	No	None; no lymph node metastases	None; no other metastases	Blank(s)	Alive or dead of other cause	Alive	Alive	Alive or dead due to cancer	2	70 years	$75,000+
1249045	White	Female	2018	9.1.3 Papillary	Blank(s)	Right - origin of primary	Regional	T3b	N1b	M0	2	Surgery performed	21	46	6	0	No	No	No	No	None; no lymph node metastases	None; no other metastases	Blank(s)	Alive or dead of other cause	Alive	Alive	Alive or dead due to cancer	3	77 years	$75,000+
1265773	White	Female	2018	9.1.3 Papillary	Blank(s)	Not a paired site	Localized	T1b	N0a	M0	1	Surgery performed	15	0	98	0	No	No	No	No	None; no lymph node metastases	None; no other metastases	Blank(s)	Alive or dead of other cause	Alive	Alive	Alive or dead due to cancer	5	72 years	$75,000+
1272222	White	Male	2018	9.1.3 Papillary	Blank(s)	Not a paired site	Regional	T2	N1a	M0	1	Surgery performed	25	1	1	0	No	No	No	No	None; no lymph node metastases	None; no other metastases	Blank(s)	Alive or dead of other cause	Alive	Alive	Alive or dead due to cancer	0	49 years	$75,000+
1277303	White	Female	2018	9.1.3 Papillary	Blank(s)	Not a paired site	Localized	T1b	N0a	M0	1	Surgery performed	11	0	98	0	No	No	No	No	None; no lymph node metastases	None; no other metastases	Blank(s)	Alive or dead of other cause	Alive	Alive	Alive or dead due to cancer	5	73 years	$75,000+
1285992	White	Female	2018	9.1.6 Other	Blank(s)	Not a paired site	Regional	T4b	N1	M0	4A	Not recommended	999	0	98	0	No	No	No	No	None; no lymph node metastases	None; no other metastases	Blank(s)	Dead (attributable to this cancer dx)	Thyroid	Dead	Alive or dead due to cancer	1	85+ years	$75,000+
1291845	White	Female	2018	9.1.3 Papillary	Blank(s)	Not a paired site	Localized	T2	N0a	M0	1	Surgery performed	23	1	0	0	No	No	No	No	None; no lymph node metastases	None; no other metastases	Blank(s)	Alive or dead of other cause	Alive	Alive	Alive or dead due to cancer	6	43 years	$75,000+
1293972	White	Male	2018	9.1.3 Papillary	Blank(s)	Not a paired site	Localized	T1a	N0a	M0	1	Surgery performed	8	0	98	0	No	No	No	No	None; no lymph node metastases	None; no other metastases	Blank(s)	Alive or dead of other cause	Alive	Alive	Alive or dead due to cancer	9	58 years	$75,000+
1299503	White	Female	2018	9.1.3 Papillary	Blank(s)	Not a paired site	Localized	T1a	N0a	M0	1	Unknown; death certificate; or autopsy only (2003+)	2	0	98	0	No	No	No	No	None; no lymph node metastases	None; no other metastases	Blank(s)	Alive or dead of other cause	Other Cause of Death	Dead	Dead (attributable to causes other than this cancer dx)	Unknown	60 years	$75,000+
1305272	Other (American Indian/AK Native, Asian/Pacific Islander)	Female	2018	9.1.5 Papillary with follicular variant	Blank(s)	Not a paired site	Regional	T4a	N1a	M0	3	Surgery performed	61	6	6	0	No	No	No	No	None; no lymph node metastases	None; no other metastases	Blank(s)	Alive or dead of other cause	Alive	Alive	Alive or dead due to cancer	9	69 years	$75,000+
1305375	Other (American Indian/AK Native, Asian/Pacific Islander)	Female	2018	9.1.3 Papillary	Blank(s)	Not a paired site	Localized	T2	N0a	M0	1	Surgery performed	25	0	98	0	No	No	No	No	None; no lymph node metastases	None; no other metastases	Blank(s)	Alive or dead of other cause	Alive	Alive	Alive or dead due to cancer	9	76 years	$75,000+
1307419	Other (American Indian/AK Native, Asian/Pacific Islander)	Female	2018	9.1.6 Other	Blank(s)	Not a paired site	Localized	T3a	N0a	M0	2	Not recommended	67	0	98	0	No	No	No	No	None; no lymph node metastases	None; no other metastases	Blank(s)	Alive or dead of other cause	Alive	Alive	Alive or dead due to cancer	7	85+ years	$75,000+
1333080	White	Female	2018	9.1.3 Papillary	Blank(s)	Left - origin of primary	Localized	T1b	N0a	M0	1	Surgery performed	18	4	0	0	No	No	No	No	None; no lymph node metastases	None; no other metastases	Blank(s)	Alive or dead of other cause	Alive	Alive	Alive or dead due to cancer	5	80 years	$75,000+
1356867	White	Female	2018	9.1.3 Papillary	Blank(s)	Not a paired site	Localized	T1a	N0a	M0	1	Surgery performed	4	1	0	0	No	No	No	No	None; no lymph node metastases	None; no other metastases	Blank(s)	Alive or dead of other cause	Alive	Alive	Alive or dead due to cancer	4	63 years	$75,000+
1359732	White	Female	2018	9.1.3 Papillary	Blank(s)	Not a paired site	Localized	T2	N0a	M0	1	Not recommended	26	0	98	0	No	No	No	No	None; no lymph node metastases	None; no other metastases	Blank(s)	Alive or dead of other cause	Alive	Alive	Alive or dead due to cancer	11	67 years	$75,000+
1368868	White	Male	2018	9.1.3 Papillary	Blank(s)	Not a paired site	Localized	T1a	N0b	M0	1	Surgery performed	4	0	98	0	No	No	No	No	None; no lymph node metastases	None; no other metastases	Blank(s)	Alive or dead of other cause	Alive	Alive	Alive or dead due to cancer	1	63 years	$75,000+
1368944	White	Male	2018	9.1.3 Papillary	Blank(s)	Not a paired site	Regional	TX	N1	M0	1	Surgery performed	999	33	5	0	No	No	No	No	None; no lymph node metastases	None; no other metastases	Blank(s)	Alive or dead of other cause	Alive	Alive	Alive or dead due to cancer	10	51 years	$75,000+
1378976	White	Female	2018	9.1.4 Follicular	Blank(s)	Left - origin of primary	Localized	T2	N0a	M0	1	Surgery performed	30	0	98	0	No	No	No	No	None; no lymph node metastases	None; no other metastases	Blank(s)	Alive or dead of other cause	Alive	Alive	Alive or dead due to cancer	10	39 years	$75,000+
1381134	White	Female	2018	9.1.3 Papillary	Blank(s)	Left - origin of primary	Regional	T1b	N1a	M0	2	Surgery performed	11	53	11	0	No	No	No	No	None; no lymph node metastases	None; no other metastases	Blank(s)	Alive or dead of other cause	Alive	Alive	Alive or dead due to cancer	9	73 years	$75,000+
1387840	Other (American Indian/AK Native, Asian/Pacific Islander)	Female	2018	9.1.3 Papillary	Blank(s)	Not a paired site	Regional	T3a	N1a	M0	2	Surgery performed	50	90	36	0	No	No	No	No	None; no lymph node metastases	None; no other metastases	Blank(s)	Alive or dead of other cause	Alive	Alive	Alive or dead due to cancer	2	68 years	$75,000+
1394341	White	Male	2018	9.1.3 Papillary	Blank(s)	Left - origin of primary	Localized	T1a	N0a	M0	1	Surgery performed	3	0	98	0	No	No	No	No	None; no lymph node metastases	None; no other metastases	Blank(s)	Alive or dead of other cause	Alive	Alive	Alive or dead due to cancer	10	68 years	$75,000+
1410909	Other (American Indian/AK Native, Asian/Pacific Islander)	Female	2018	9.1.3 Papillary	Blank(s)	Not a paired site	Localized	T1a	N0a	M0	1	Not recommended	10	3	0	0	No	No	No	No	None; no lymph node metastases	None; no other metastases	Blank(s)	Alive or dead of other cause	Alive	Alive	Alive or dead due to cancer	8	85+ years	$75,000+
1414162	White	Female	2018	9.1.3 Papillary	Blank(s)	Not a paired site	Regional	T1a	N1b	M0	2	Surgery performed	9	61	9	0	No	No	No	No	None; no lymph node metastases	None; no other metastases	Blank(s)	Alive or dead of other cause	Alive	Alive	Alive or dead due to cancer	4	60 years	$75,000+
1420897	White	Male	2018	9.1.5 Papillary with follicular variant	Blank(s)	Not a paired site	Localized	T3a	N0a	M0	1	Surgery performed	65	5	0	0	No	No	No	No	None; no lymph node metastases	None; no other metastases	Blank(s)	Alive or dead of other cause	Alive	Alive	Alive or dead due to cancer	9	53 years	$75,000+
1422039	White	Female	2018	9.1.3 Papillary	Blank(s)	Not a paired site	Localized	T1a	N0a	M0	1	Surgery performed	7	0	98	0	No	No	No	No	None; no lymph node metastases	None; no other metastases	Blank(s)	Alive or dead of other cause	Alive	Alive	Alive or dead due to cancer	4	31 years	$75,000+
1423757	White	Male	2018	9.1.3 Papillary	Blank(s)	Not a paired site	Localized	T1b	N0a	M0	1	Surgery performed	13	1	0	0	No	No	No	No	None; no lymph node metastases	None; no other metastases	Blank(s)	Alive or dead of other cause	Alive	Alive	Alive or dead due to cancer	2	58 years	$75,000+
1425969	White	Female	2018	9.1.3 Papillary	Blank(s)	Not a paired site	Regional	T1b	N1a	M0	1	Surgery performed	12	7	4	0	No	No	No	No	None; no lymph node metastases	None; no other metastases	Blank(s)	Alive or dead of other cause	Alive	Alive	Alive or dead due to cancer	1	45 years	$75,000+
1430957	White	Male	2018	9.1.3 Papillary	Blank(s)	Right - origin of primary	Localized	T2	N0a	M0	1	Surgery performed	22	0	98	0	No	No	No	No	None; no lymph node metastases	None; no other metastases	Blank(s)	Alive or dead of other cause	Alive	Alive	Alive or dead due to cancer	0	68 years	$75,000+
1444540	White	Female	2018	9.1.5 Papillary with follicular variant	Blank(s)	Not a paired site	Localized	T1a	N0a	M0	1	Surgery performed	7	0	98	0	No	No	No	No	None; no lymph node metastases	None; no other metastases	Blank(s)	Alive or dead of other cause	Alive	Alive	Alive or dead due to cancer	11	68 years	$75,000+
1448031	Other (American Indian/AK Native, Asian/Pacific Islander)	Female	2018	9.1.3 Papillary	Blank(s)	Not a paired site	Localized	T1b	N0	M0	1	Surgery performed	15	0	98	0	No	No	No	No	None; no lymph node metastases	None; no other metastases	Blank(s)	Alive or dead of other cause	Alive	Alive	Alive or dead due to cancer	7	71 years	$75,000+
1448837	Other (American Indian/AK Native, Asian/Pacific Islander)	Female	2018	9.1.3 Papillary	Blank(s)	Right - origin of primary	Localized	T1b	N0a	M0	1	Surgery performed	13	0	98	0	No	No	No	No	None; no lymph node metastases	None; no other metastases	Blank(s)	Alive or dead of other cause	Alive	Alive	Alive or dead due to cancer	10	65 years	$75,000+
1449275	White	Male	2018	9.1.5 Papillary with follicular variant	Blank(s)	Not a paired site	Localized	T2	N0a	M0	1	Surgery performed	25	3	0	0	No	No	No	No	None; no lymph node metastases	None; no other metastases	Blank(s)	Alive or dead of other cause	Alive	Alive	Alive or dead due to cancer	8	66 years	$75,000+
1451943	White	Female	2018	9.1.3 Papillary	Blank(s)	Not a paired site	Regional	T1a	N1a	M0	2	Surgery performed	8	2	1	0	No	No	No	No	None; no lymph node metastases	None; no other metastases	Blank(s)	Alive or dead of other cause	Alive	Alive	Alive or dead due to cancer	11	63 years	$75,000+
1454229	White	Female	2018	9.1.3 Papillary	Blank(s)	Not a paired site	Localized	T1a	N0a	M0	1	Not recommended	10	0	98	0	No	No	No	No	None; no lymph node metastases	None; no other metastases	Blank(s)	Alive or dead of other cause	Alive	Alive	Alive or dead due to cancer	5	49 years	$75,000+
1458282	White	Female	2018	9.1.3 Papillary	Blank(s)	Not a paired site	Localized	T1b	N0a	M0	1	Surgery performed	14	2	0	0	No	No	No	No	None; no lymph node metastases	None; no other metastases	Blank(s)	Alive or dead of other cause	Alive	Alive	Alive or dead due to cancer	11	59 years	$75,000+
1462642	Other (American Indian/AK Native, Asian/Pacific Islander)	Female	2018	9.1.3 Papillary	Blank(s)	Right - origin of primary	Regional	T1b	N1a	M0	2	Surgery performed	19	16	2	0	No	No	No	No	None; no lymph node metastases	None; no other metastases	Blank(s)	Alive or dead of other cause	Alive	Alive	Alive or dead due to cancer	10	75 years	$75,000+
1463097	Black	Female	2018	9.1.3 Papillary	Blank(s)	Left - origin of primary	Regional	T1b	N1a	M0	2	Surgery performed	11	6	6	0	No	No	No	No	None; no lymph node metastases	None; no other metastases	Blank(s)	Alive or dead of other cause	Alive	Alive	Alive or dead due to cancer	4	56 years	$75,000+
1466543	White	Male	2018	9.1.4 Follicular	Blank(s)	Not a paired site	Localized	T2	N0a	M0	1	Surgery performed	22	1	0	0	No	No	No	No	None; no lymph node metastases	None; no other metastases	Blank(s)	Alive or dead of other cause	Alive	Alive	Alive or dead due to cancer	8	59 years	$75,000+
1467344	Other (American Indian/AK Native, Asian/Pacific Islander)	Female	2018	9.1.3 Papillary	Blank(s)	Not a paired site	Regional	T2	N1b	M0	2	Surgery performed	39	44	15	0	No	No	No	No	None; no lymph node metastases	None; no other metastases	Blank(s)	Alive or dead of other cause	Alive	Alive	Alive or dead due to cancer	8	67 years	$75,000+
1467779	Black	Female	2018	9.1.2 Hurthle cell carcinoma	Blank(s)	Not a paired site	Localized	T2	N0a	M0	1	Surgery performed	33	0	98	0	No	No	No	No	None; no lymph node metastases	None; no other metastases	Blank(s)	Dead (attributable to this cancer dx)	Miscellaneous Malignant Cancer	Dead	Alive or dead due to cancer	7	74 years	$75,000+
1469606	White	Female	2018	9.1.1 Medullary	Blank(s)	Not a paired site	Localized	T2	N0a	M0	2	Surgery performed	32	7	0	0	No	No	No	No	None; no lymph node metastases	None; no other metastases	Blank(s)	Alive or dead of other cause	Alive	Alive	Alive or dead due to cancer	3	65 years	$75,000+
1472152	Other (American Indian/AK Native, Asian/Pacific Islander)	Female	2018	9.1.3 Papillary	Blank(s)	Not a paired site	Regional	T1b	N1b	M0	2	Surgery performed	12	12	6	0	No	No	No	No	None; no lymph node metastases	None; no other metastases	Blank(s)	Alive or dead of other cause	Alive	Alive	Alive or dead due to cancer	10	64 years	$75,000+
1475813	White	Female	2018	9.1.3 Papillary	Blank(s)	Not a paired site	Regional	T3b	N1b	M0	2	Surgery performed	54	40	33	0	No	No	No	No	None; no lymph node metastases	None; no other metastases	Blank(s)	Alive or dead of other cause	Alive	Alive	Alive or dead due to cancer	5	75 years	$75,000+
1477022	Other (American Indian/AK Native, Asian/Pacific Islander)	Female	2018	9.1.3 Papillary	Blank(s)	Not a paired site	Localized	T1b	N0a	M0	1	Surgery performed	17	0	98	0	No	No	No	No	None; no lymph node metastases	None; no other metastases	Blank(s)	Alive or dead of other cause	Alive	Alive	Alive or dead due to cancer	11	44 years	$75,000+
1482679	White	Female	2018	9.1.3 Papillary	Blank(s)	Not a paired site	Regional	TX	N1b	M0	99	Not recommended	10	1	95	0	No	No	No	No	None; no lymph node metastases	None; no other metastases	Blank(s)	Alive or dead of other cause	Alive	Alive	Alive or dead due to cancer	6	58 years	$75,000+
1484605	White	Female	2018	9.1.3 Papillary	Blank(s)	Not a paired site	Localized	T1b	N0a	M0	1	Not recommended	14	0	98	0	No	No	No	No	None; no lymph node metastases	None; no other metastases	Blank(s)	Alive or dead of other cause	Alive	Alive	Alive or dead due to cancer	11	75 years	$75,000+
1485020	Other (American Indian/AK Native, Asian/Pacific Islander)	Male	2018	9.1.3 Papillary	Blank(s)	Not a paired site	Regional	T3a	N1b	M0	2	Surgery performed	55	17	12	0	No	No	No	No	None; no lymph node metastases	None; no other metastases	Blank(s)	Alive or dead of other cause	Alive	Alive	Alive or dead due to cancer	8	71 years	$75,000+
1485066	White	Female	2018	9.1.3 Papillary	Blank(s)	Not a paired site	Localized	T1b	N0a	M0	1	Surgery performed	16	1	0	0	No	No	No	No	None; no lymph node metastases	None; no other metastases	Blank(s)	Alive or dead of other cause	Alive	Alive	Alive or dead due to cancer	6	36 years	$75,000+
1485232	White	Female	2018	9.1.3 Papillary	Blank(s)	Not a paired site	Localized	T1b	N0a	M0	1	Surgery performed	14	1	0	0	No	No	No	No	None; no lymph node metastases	None; no other metastases	Blank(s)	Alive or dead of other cause	Alive	Alive	Alive or dead due to cancer	2	38 years	$75,000+
1485244	White	Female	2018	9.1.3 Papillary	Blank(s)	Not a paired site	Regional	T4a	N1b	M0	3	Surgery performed	105	31	29	0	No	No	No	No	None; no lymph node metastases	None; no other metastases	Blank(s)	Alive or dead of other cause	Alive	Alive	Alive or dead due to cancer	9	74 years	$75,000+
1485338	White	Female	2018	9.1.3 Papillary	Blank(s)	Not a paired site	Localized	T2	N0b	M0	1	Surgery performed	22	0	98	0	No	No	No	No	None; no lymph node metastases	None; no other metastases	Blank(s)	Alive or dead of other cause	Alive	Alive	Alive or dead due to cancer	2	56 years	$75,000+
1485347	White	Female	2018	9.1.3 Papillary	Blank(s)	Not a paired site	Localized	T1a	N0a	M0	1	Surgery performed	6	4	0	0	No	No	No	No	None; no lymph node metastases	None; no other metastases	Blank(s)	Alive or dead of other cause	Alive	Alive	Alive or dead due to cancer	2	55 years	$75,000+
1485564	Unknown	Female	2018	9.1.3 Papillary	Blank(s)	Not a paired site	Unknown/unstaged	TX	NX	M0	99	Not recommended	999	99	99	0	No	No	No	No	None; no lymph node metastases	None; no other metastases	Blank(s)	Alive or dead of other cause	Alive	Alive	Alive or dead due to cancer	3	68 years	$75,000+
1485626	White	Female	2018	9.1.3 Papillary	Blank(s)	Not a paired site	Localized	T2	N0a	M0	1	Surgery performed	24	2	0	0	No	No	No	No	None; no lymph node metastases	None; no other metastases	Blank(s)	Alive or dead of other cause	Alive	Alive	Alive or dead due to cancer	11	18 years	$75,000+
1485920	White	Male	2018	9.1.4 Follicular	Blank(s)	Not a paired site	Localized	T3a	N0a	M0	1	Surgery performed	56	2	0	0	No	No	No	No	None; no lymph node metastases	None; no other metastases	Blank(s)	Alive or dead of other cause	Alive	Alive	Alive or dead due to cancer	10	43 years	$75,000+
1486385	Other (American Indian/AK Native, Asian/Pacific Islander)	Female	2018	9.1.3 Papillary	Blank(s)	Not a paired site	Localized	T1a	N0a	M0	1	Surgery performed	6	0	98	0	No	No	No	No	None; no lymph node metastases	None; no other metastases	Blank(s)	Alive or dead of other cause	Alive	Alive	Alive or dead due to cancer	3	42 years	$75,000+
1486549	White	Male	2018	9.1.3 Papillary	Blank(s)	Left - origin of primary	Localized	T2	N0a	M0	1	Surgery performed	27	0	98	0	No	No	No	No	None; no lymph node metastases	None; no other metastases	Blank(s)	Alive or dead of other cause	Alive	Alive	Alive or dead due to cancer	0	63 years	$75,000+
1486711	White	Male	2018	9.1.3 Papillary	Blank(s)	Not a paired site	Regional	TX	N1a	M0	99	Not recommended	999	15	1	0	No	No	No	No	None; no lymph node metastases	None; no other metastases	Blank(s)	Alive or dead of other cause	Alive	Alive	Alive or dead due to cancer	8	79 years	$75,000+
1487037	White	Female	2018	9.1.3 Papillary	Blank(s)	Not a paired site	Localized	T1a	N0a	M0	1	Surgery performed	5	0	98	0	No	No	No	No	None; no lymph node metastases	None; no other metastases	Blank(s)	Alive or dead of other cause	Alive	Alive	Alive or dead due to cancer	5	76 years	$75,000+
1487170	White	Female	2018	9.1.3 Papillary	Blank(s)	Not a paired site	Regional	T1a	N0a	M0	1	Surgery performed	8	2	0	0	No	No	No	No	None; no lymph node metastases	None; no other metastases	Blank(s)	Alive or dead of other cause	Alive	Alive	Alive or dead due to cancer	5	46 years	$75,000+
1487579	Other (American Indian/AK Native, Asian/Pacific Islander)	Male	2018	9.1.3 Papillary	Blank(s)	Not a paired site	Regional	T1b	N0a	M0	1	Surgery performed	12	3	0	0	No	No	No	No	None; no lymph node metastases	None; no other metastases	Blank(s)	Alive or dead of other cause	Alive	Alive	Alive or dead due to cancer	3	28 years	$75,000+
1487597	White	Female	2018	9.1.4 Follicular	Blank(s)	Left - origin of primary	Localized	T1b	N0a	M0	1	Not recommended	18	0	98	0	No	No	No	No	None; no lymph node metastases	None; no other metastases	Blank(s)	Alive or dead of other cause	Alive	Alive	Alive or dead due to cancer	5	55 years	$75,000+
1487629	Other (American Indian/AK Native, Asian/Pacific Islander)	Male	2018	9.1.3 Papillary	Blank(s)	Not a paired site	Localized	T1a	N0a	M0	1	Surgery performed	5	0	98	0	No	No	No	No	None; no lymph node metastases	None; no other metastases	Blank(s)	Alive or dead of other cause	Alive	Alive	Alive or dead due to cancer	3	46 years	$75,000+
1487679	Other (American Indian/AK Native, Asian/Pacific Islander)	Female	2018	9.1.5 Papillary with follicular variant	Blank(s)	Not a paired site	Localized	T3a	N0a	M0	1	Surgery performed	40	1	0	0	No	No	No	No	None; no lymph node metastases	None; no other metastases	Blank(s)	Alive or dead of other cause	Alive	Alive	Alive or dead due to cancer	7	25 years	$75,000+
1487865	Other (American Indian/AK Native, Asian/Pacific Islander)	Female	2018	9.1.5 Papillary with follicular variant	Blank(s)	Right - origin of primary	Localized	T3a	N0a	M0	1	Surgery performed	42	4	0	0	No	No	No	No	None; no lymph node metastases	None; no other metastases	Blank(s)	Alive or dead of other cause	Alive	Alive	Alive or dead due to cancer	6	38 years	$75,000+
1487932	Other (American Indian/AK Native, Asian/Pacific Islander)	Female	2018	9.1.3 Papillary	Blank(s)	Left - origin of primary	Regional	T3b	N0a	M0	1	Surgery performed	8	4	0	0	No	No	No	No	None; no lymph node metastases	None; no other metastases	Blank(s)	Alive or dead of other cause	Alive	Alive	Alive or dead due to cancer	7	52 years	$75,000+
1488011	Other (American Indian/AK Native, Asian/Pacific Islander)	Female	2018	9.1.3 Papillary	Blank(s)	Not a paired site	Regional	T2	N1b	M0	1	Surgery performed	28	8	6	0	No	No	No	No	None; no lymph node metastases	None; no other metastases	Blank(s)	Alive or dead of other cause	Alive	Alive	Alive or dead due to cancer	6	22 years	$75,000+
1488015	Other (American Indian/AK Native, Asian/Pacific Islander)	Female	2018	9.1.3 Papillary	Blank(s)	Not a paired site	Regional	T2	N1a	M0	1	Surgery performed	21	1	1	0	No	No	No	No	None; no lymph node metastases	None; no other metastases	Blank(s)	Alive or dead of other cause	Alive	Alive	Alive or dead due to cancer	6	33 years	$75,000+
1488036	White	Female	2018	9.1.3 Papillary	Blank(s)	Left - origin of primary	Localized	T1a	N0a	M0	1	Surgery performed	9	0	98	0	No	No	No	No	None; no lymph node metastases	None; no other metastases	Blank(s)	Alive or dead of other cause	Alive	Alive	Alive or dead due to cancer	7	47 years	$75,000+
1488096	Other (American Indian/AK Native, Asian/Pacific Islander)	Female	2018	9.1.3 Papillary	Blank(s)	Not a paired site	Localized	T3a	N0a	M0	1	Surgery performed	60	0	98	0	No	No	No	No	None; no lymph node metastases	None; no other metastases	Blank(s)	Alive or dead of other cause	Alive	Alive	Alive or dead due to cancer	9	42 years	$75,000+
1488244	Other (American Indian/AK Native, Asian/Pacific Islander)	Female	2018	9.1.3 Papillary	Blank(s)	Bilateral, single primary	Localized	T2	N0a	M0	1	Surgery performed	25	0	98	0	No	No	No	No	None; no lymph node metastases	None; no other metastases	Blank(s)	Alive or dead of other cause	Alive	Alive	Alive or dead due to cancer	9	59 years	$75,000+
1488391	Other (American Indian/AK Native, Asian/Pacific Islander)	Male	2018	9.1.4 Follicular	Blank(s)	Left - origin of primary	Localized	T3a	N0a	M0	2	Surgery performed	87	0	98	0	No	No	No	No	None; no lymph node metastases	None; no other metastases	Blank(s)	Alive or dead of other cause	Alive	Alive	Alive or dead due to cancer	11	63 years	$75,000+
1488589	Other (American Indian/AK Native, Asian/Pacific Islander)	Female	2018	9.1.3 Papillary	Blank(s)	Not a paired site	Unknown/unstaged	TX	NX	M0	99	Not recommended	999	0	98	0	No	No	No	No	None; no lymph node metastases	None; no other metastases	Blank(s)	Alive or dead of other cause	Alive	Alive	Alive or dead due to cancer	0	70 years	$75,000+
1488915	Other (American Indian/AK Native, Asian/Pacific Islander)	Female	2018	9.1.3 Papillary	Blank(s)	Not a paired site	Localized	T1a	N0a	M0	1	Surgery performed	7	1	0	0	No	No	No	No	None; no lymph node metastases	None; no other metastases	Blank(s)	Alive or dead of other cause	Alive	Alive	Alive or dead due to cancer	7	38 years	$75,000+
1489164	Black	Female	2018	9.1.5 Papillary with follicular variant	Blank(s)	Not a paired site	Localized	T1a	N0a	M0	1	Surgery performed	4	10	0	0	No	No	No	No	None; no lymph node metastases	None; no other metastases	Blank(s)	Alive or dead of other cause	Alive	Alive	Alive or dead due to cancer	1	61 years	$75,000+
1489297	White	Female	2018	9.1.3 Papillary	Blank(s)	Not a paired site	Localized	T1b	N0a	M0	1	Surgery performed	15	1	0	0	No	No	No	No	None; no lymph node metastases	None; no other metastases	Blank(s)	Alive or dead of other cause	Alive	Alive	Alive or dead due to cancer	9	53 years	$75,000+
1489409	White	Female	2018	9.1.5 Papillary with follicular variant	Blank(s)	Not a paired site	Localized	T1a	N0a	M0	1	Surgery performed	9	2	0	0	No	No	No	No	None; no lymph node metastases	None; no other metastases	Blank(s)	Alive or dead of other cause	Alive	Alive	Alive or dead due to cancer	5	45 years	$75,000+
1490642	White	Female	2018	9.1.3 Papillary	Blank(s)	Not a paired site	Localized	T1a	N0a	M0	1	Surgery performed	8	0	98	0	No	No	No	No	None; no lymph node metastases	None; no other metastases	Blank(s)	Alive or dead of other cause	Alive	Alive	Alive or dead due to cancer	9	67 years	$75,000+
1490803	Other (American Indian/AK Native, Asian/Pacific Islander)	Female	2018	9.1.3 Papillary	Blank(s)	Not a paired site	Localized	T2	N0a	M0	1	Surgery performed	28	0	98	0	No	No	No	No	None; no lymph node metastases	None; no other metastases	Blank(s)	Alive or dead of other cause	Alive	Alive	Alive or dead due to cancer	6	55 years	$75,000+
1490815	White	Male	2018	9.1.3 Papillary	Blank(s)	Not a paired site	Regional	T2	N1b	M0	2	Surgery performed	35	60	4	0	No	No	No	No	None; no lymph node metastases	None; no other metastases	Blank(s)	Alive or dead of other cause	Alive	Alive	Alive or dead due to cancer	11	55 years	$75,000+
1490852	Black	Female	2018	9.1.5 Papillary with follicular variant	Blank(s)	Not a paired site	Localized	T3a	N0a	M0	2	Surgery performed	90	0	98	0	No	No	No	No	None; no lymph node metastases	None; no other metastases	Blank(s)	Alive or dead of other cause	Alive	Alive	Alive or dead due to cancer	9	71 years	$75,000+
1491026	Black	Female	2018	9.1.3 Papillary	Blank(s)	Not a paired site	Localized	T1b	N0a	M0	1	Surgery performed	17	1	0	0	No	No	No	No	None; no lymph node metastases	None; no other metastases	Blank(s)	Alive or dead of other cause	Alive	Alive	Alive or dead due to cancer	6	64 years	$75,000+
1491054	Other (American Indian/AK Native, Asian/Pacific Islander)	Female	2018	9.1.3 Papillary	Blank(s)	Not a paired site	Regional	T3b	N0a	M0	2	Surgery performed	67	2	0	0	No	No	No	No	None; no lymph node metastases	None; no other metastases	Blank(s)	Alive or dead of other cause	Alive	Alive	Alive or dead due to cancer	6	72 years	$75,000+
1491056	Other (American Indian/AK Native, Asian/Pacific Islander)	Male	2018	9.1.1 Medullary	Blank(s)	Not a paired site	Localized	T2	N0a	M0	2	Surgery performed	22	56	0	0	No	No	No	No	None; no lymph node metastases	None; no other metastases	Blank(s)	Alive or dead of other cause	Alive	Alive	Alive or dead due to cancer	5	29 years	$75,000+
1491057	White	Female	2018	9.1.3 Papillary	Blank(s)	Not a paired site	Localized	T1b	N0a	M0	1	Surgery performed	20	0	98	0	No	No	No	No	None; no lymph node metastases	None; no other metastases	Blank(s)	Alive or dead of other cause	Alive	Alive	Alive or dead due to cancer	7	23 years	$75,000+
1491073	White	Female	2018	9.1.3 Papillary	Blank(s)	Left - origin of primary	Regional	T2	N1a	M0	1	Surgery performed	22	9	6	0	No	No	No	No	None; no lymph node metastases	None; no other metastases	Blank(s)	Alive or dead of other cause	Alive	Alive	Alive or dead due to cancer	11	22 years	$75,000+
1491078	White	Female	2018	9.1.3 Papillary	Blank(s)	Not a paired site	Regional	T1a	N1a	M0	1	Surgery performed	9	5	3	0	No	No	No	No	None; no lymph node metastases	None; no other metastases	Blank(s)	Alive or dead of other cause	Alive	Alive	Alive or dead due to cancer	11	50 years	$75,000+
1491089	White	Female	2018	9.1.1 Medullary	Blank(s)	Not a paired site	Regional	T1b	N1a	M0	3	Surgery performed	13	3	3	0	No	No	No	No	None; no lymph node metastases	None; no other metastases	Blank(s)	Alive or dead of other cause	Alive	Alive	Alive or dead due to cancer	11	30 years	$75,000+
1491103	Other (American Indian/AK Native, Asian/Pacific Islander)	Female	2018	9.1.3 Papillary	Blank(s)	Not a paired site	Localized	T1a	N0a	M0	1	Surgery performed	1	0	98	0	No	No	No	No	None; no lymph node metastases	None; no other metastases	Blank(s)	Alive or dead of other cause	Alive	Alive	Alive or dead due to cancer	11	61 years	$75,000+
1491199	Other (American Indian/AK Native, Asian/Pacific Islander)	Female	2018	9.1.3 Papillary	Blank(s)	Not a paired site	Localized	T1a	N0a	M0	1	Surgery performed	6	0	98	0	No	No	No	No	None; no lymph node metastases	None; no other metastases	Blank(s)	Alive or dead of other cause	Alive	Alive	Alive or dead due to cancer	10	56 years	$75,000+
1491243	White	Male	2018	9.1.3 Papillary	Blank(s)	Not a paired site	Regional	T1a	N1b	M0	2	Surgery performed	10	23	10	0	No	No	No	No	None; no lymph node metastases	None; no other metastases	Blank(s)	Alive or dead of other cause	Alive	Alive	Alive or dead due to cancer	1	76 years	$75,000+
1491295	White	Male	2018	9.1.3 Papillary	Blank(s)	Not a paired site	Regional	T4	N0a	M0	1	Surgery performed	12	1	0	0	No	No	No	No	None; no lymph node metastases	None; no other metastases	Blank(s)	Alive or dead of other cause	Alive	Alive	Alive or dead due to cancer	11	52 years	$75,000+
1491430	Other (American Indian/AK Native, Asian/Pacific Islander)	Male	2018	9.1.5 Papillary with follicular variant	Blank(s)	Not a paired site	Localized	T3a	N0a	M0	2	Surgery performed	50	2	0	0	No	No	No	No	None; no lymph node metastases	None; no other metastases	Blank(s)	Alive or dead of other cause	Alive	Alive	Alive or dead due to cancer	8	71 years	$75,000+
1491503	Other (American Indian/AK Native, Asian/Pacific Islander)	Female	2018	9.1.3 Papillary	Blank(s)	Not a paired site	Regional	T3b	N1a	M0	2	Surgery performed	15	5	1	0	No	No	No	No	None; no lymph node metastases	None; no other metastases	Blank(s)	Alive or dead of other cause	Alive	Alive	Alive or dead due to cancer	7	63 years	$75,000+
1491529	White	Female	2018	9.1.3 Papillary	Blank(s)	Not a paired site	Localized	T2	N0a	M0	1	Surgery performed	26	1	0	0	No	No	No	No	None; no lymph node metastases	None; no other metastases	Blank(s)	Alive or dead of other cause	Alive	Alive	Alive or dead due to cancer	3	58 years	$75,000+
1491539	White	Male	2018	9.1.3 Papillary	Blank(s)	Not a paired site	Distant	T2	N1b	M1	4B	Surgery performed	25	29	7	70	No	No	No	Yes	None; no lymph node metastases	None; no other metastases	Blank(s)	Alive or dead of other cause	Alive	Alive	Alive or dead due to cancer	2	67 years	$75,000+
1491643	White	Female	2018	9.1.3 Papillary	Blank(s)	Not a paired site	Regional	T1b	N1a	M0	1	Surgery performed	18	20	10	0	No	No	No	No	None; no lymph node metastases	None; no other metastases	Blank(s)	Alive or dead of other cause	Alive	Alive	Alive or dead due to cancer	11	44 years	$75,000+
1491674	Black	Male	2018	9.1.1 Medullary	Blank(s)	Not a paired site	Regional	T2	N1b	M0	4A	Surgery performed	30	90	21	0	No	No	No	No	None; no lymph node metastases	None; no other metastases	Blank(s)	Alive or dead of other cause	Alive	Alive	Alive or dead due to cancer	5	64 years	$75,000+
1491707	Black	Female	2018	9.1.4 Follicular	Blank(s)	Not a paired site	Distant	T3a	N0a	M1	4B	Surgery performed	41	0	98	70	No	No	No	Yes	None; no lymph node metastases	None; no other metastases	Blank(s)	Alive or dead of other cause	Alive	Alive	Alive or dead due to cancer	11	70 years	$75,000+
1491872	White	Female	2018	9.1.6 Other	Blank(s)	Not a paired site	Distant	T4b	N1a	M0	4B	Surgery performed	999	1	1	0	No	No	No	No	None; no lymph node metastases	None; no other metastases	Blank(s)	Dead (attributable to this cancer dx)	Thyroid	Dead	Alive or dead due to cancer	4	81 years	$75,000+
1491874	Other (American Indian/AK Native, Asian/Pacific Islander)	Female	2018	9.1.4 Follicular	Blank(s)	Not a paired site	Localized	T2	N0a	M0	1	Surgery performed	26	0	98	0	No	No	No	No	None; no lymph node metastases	None; no other metastases	Blank(s)	Alive or dead of other cause	Alive	Alive	Alive or dead due to cancer	10	14 years	$75,000+
1492147	Other (American Indian/AK Native, Asian/Pacific Islander)	Female	2018	9.1.3 Papillary	Blank(s)	Right - origin of primary	Localized	T1a	N0a	M0	1	Not recommended	9	0	98	0	No	No	No	No	None; no lymph node metastases	None; no other metastases	Blank(s)	Alive or dead of other cause	Alive	Alive	Alive or dead due to cancer	0	40 years	$75,000+
1492525	Other (American Indian/AK Native, Asian/Pacific Islander)	Female	2018	9.1.3 Papillary	Blank(s)	Not a paired site	Regional	TX	N1a	M0	1	Surgery performed	16	7	2	0	No	No	No	No	None; no lymph node metastases	None; no other metastases	Blank(s)	Alive or dead of other cause	Alive	Alive	Alive or dead due to cancer	1	45 years	$75,000+
1492607	White	Male	2018	9.1.3 Papillary	Blank(s)	Left - origin of primary	Localized	T1a	N0a	M0	1	Surgery performed	9	4	0	0	No	No	No	No	None; no lymph node metastases	None; no other metastases	Blank(s)	Alive or dead of other cause	Alive	Alive	Alive or dead due to cancer	7	62 years	$75,000+
1492618	Other (American Indian/AK Native, Asian/Pacific Islander)	Male	2018	9.1.3 Papillary	Blank(s)	Not a paired site	Regional	T1b	N1a	M0	1	Surgery performed	20	7	3	0	No	No	No	No	None; no lymph node metastases	None; no other metastases	Blank(s)	Alive or dead of other cause	Alive	Alive	Alive or dead due to cancer	7	30 years	$75,000+
1492698	White	Female	2018	9.1.3 Papillary	Blank(s)	Not a paired site	Localized	T1a	N0a	M0	1	Surgery performed	9	1	0	0	No	No	No	No	None; no lymph node metastases	None; no other metastases	Blank(s)	Alive or dead of other cause	Alive	Alive	Alive or dead due to cancer	6	37 years	$75,000+
1492920	Other (American Indian/AK Native, Asian/Pacific Islander)	Female	2018	9.1.3 Papillary	Blank(s)	Not a paired site	Localized	T1a	N0a	M0	1	Surgery performed	5	0	98	0	No	No	No	No	None; no lymph node metastases	None; no other metastases	Blank(s)	Alive or dead of other cause	Alive	Alive	Alive or dead due to cancer	11	72 years	$75,000+
1493114	Other (American Indian/AK Native, Asian/Pacific Islander)	Female	2018	9.1.3 Papillary	Blank(s)	Not a paired site	Localized	T2	N0a	M0	1	Surgery performed	27	0	98	0	No	No	No	No	None; no lymph node metastases	None; no other metastases	Blank(s)	Alive or dead of other cause	Alive	Alive	Alive or dead due to cancer	9	71 years	$75,000+
1493272	White	Female	2018	9.1.5 Papillary with follicular variant	Blank(s)	Not a paired site	Regional	T3a	N1b	M0	1	Surgery performed	79	44	5	0	No	No	No	No	None; no lymph node metastases	None; no other metastases	Blank(s)	Alive or dead of other cause	Alive	Alive	Alive or dead due to cancer	10	20 years	$75,000+
1493345	White	Male	2018	9.1.3 Papillary	Blank(s)	Not a paired site	Regional	T2	N1a	M0	1	Surgery performed	32	2	1	0	No	No	No	No	None; no lymph node metastases	None; no other metastases	Blank(s)	Alive or dead of other cause	Alive	Alive	Alive or dead due to cancer	11	38 years	$75,000+
1493408	Other (American Indian/AK Native, Asian/Pacific Islander)	Female	2018	9.1.3 Papillary	Blank(s)	Not a paired site	Localized	T1b	N0a	M0	1	Surgery performed	12	2	0	0	No	No	No	No	None; no lymph node metastases	None; no other metastases	Blank(s)	Alive or dead of other cause	Alive	Alive	Alive or dead due to cancer	10	40 years	$75,000+
1493502	Other (American Indian/AK Native, Asian/Pacific Islander)	Male	2018	9.1.3 Papillary	Blank(s)	Not a paired site	Regional	T4a	N1b	M0	1	Surgery performed	42	51	16	0	No	No	No	No	None; no lymph node metastases	None; no other metastases	Blank(s)	Alive or dead of other cause	Alive	Alive	Alive or dead due to cancer	10	48 years	$75,000+
1493549	White	Female	2018	9.1.3 Papillary	Blank(s)	Not a paired site	Regional	T1b	N1b	M0	1	Surgery performed	11	88	26	0	No	No	No	No	None; no lymph node metastases	None; no other metastases	Blank(s)	Alive or dead of other cause	Alive	Alive	Alive or dead due to cancer	10	30 years	$75,000+
1493785	White	Female	2018	9.1.3 Papillary	Blank(s)	Not a paired site	Localized	T1b	N0a	M0	1	Surgery performed	16	0	98	0	No	No	No	No	None; no lymph node metastases	None; no other metastases	Blank(s)	Alive or dead of other cause	Alive	Alive	Alive or dead due to cancer	10	80 years	$75,000+
1493799	Unknown	Female	2018	9.1.3 Papillary	Blank(s)	Not a paired site	Localized	T1a	N0b	M0	1	Surgery performed	5	0	98	0	No	No	No	No	None; no lymph node metastases	None; no other metastases	Blank(s)	Alive or dead of other cause	Alive	Alive	Alive or dead due to cancer	10	44 years	$75,000+
1493892	White	Female	2018	9.1.6 Other	Blank(s)	Not a paired site	Distant	T4b	N1b	M1	4C	Not recommended	48	0	98	70	Yes	No	No	No	None; no lymph node metastases	None; no other metastases	Blank(s)	Alive or dead of other cause	Alive	Alive	Alive or dead due to cancer	9	85+ years	$75,000+
1493928	White	Female	2018	9.1.3 Papillary	Blank(s)	Not a paired site	Regional	T1a	N1a	M0	2	Surgery performed	10	1	1	0	No	No	No	No	None; no lymph node metastases	None; no other metastases	Blank(s)	Alive or dead of other cause	Alive	Alive	Alive or dead due to cancer	10	56 years	$75,000+
1493951	Unknown	Male	2018	9.1.3 Papillary	Blank(s)	Right - origin of primary	Localized	T1a	N0a	M0	1	Surgery performed	8	1	0	0	No	No	No	No	None; no lymph node metastases	None; no other metastases	Blank(s)	Alive or dead of other cause	Alive	Alive	Alive or dead due to cancer	9	37 years	$75,000+
1494056	Other (American Indian/AK Native, Asian/Pacific Islander)	Female	2018	9.1.3 Papillary	Blank(s)	Not a paired site	Localized	T1a	N0b	M0	1	Surgery performed	5	0	98	0	No	No	No	No	None; no lymph node metastases	None; no other metastases	Blank(s)	Alive or dead of other cause	Alive	Alive	Alive or dead due to cancer	4	43 years	$75,000+
1494071	Unknown	Male	2018	9.1.3 Papillary	Blank(s)	Not a paired site	Localized	T1b	N0a	M0	1	Surgery performed	13	3	0	0	No	No	No	No	None; no lymph node metastases	None; no other metastases	Blank(s)	Alive or dead of other cause	Alive	Alive	Alive or dead due to cancer	7	51 years	$75,000+
1494084	White	Female	2018	9.1.3 Papillary	Blank(s)	Not a paired site	Regional	T4a	N1	M0	3	Surgery performed	58	11	5	0	No	No	No	No	None; no lymph node metastases	None; no other metastases	Blank(s)	Alive or dead of other cause	Alive	Alive	Alive or dead due to cancer	7	70 years	$75,000+
1494100	Other (American Indian/AK Native, Asian/Pacific Islander)	Female	2018	9.1.3 Papillary	Blank(s)	Not a paired site	Regional	T1b	N1b	M0	1	Surgery performed	12	37	20	0	No	No	No	No	None; no lymph node metastases	None; no other metastases	Blank(s)	Alive or dead of other cause	Alive	Alive	Alive or dead due to cancer	7	35 years	$75,000+
1494108	White	Female	2018	9.1.3 Papillary	Blank(s)	Not a paired site	Localized	T2	N0b	M0	1	Surgery performed	22	0	98	0	No	No	No	No	None; no lymph node metastases	None; no other metastases	Blank(s)	Alive or dead of other cause	Alive	Alive	Alive or dead due to cancer	7	43 years	$75,000+
1494173	White	Female	2018	9.1.3 Papillary	Blank(s)	Not a paired site	Regional	T1a	N1a	M0	1	Surgery performed	9	6	5	0	No	No	No	No	None; no lymph node metastases	None; no other metastases	Blank(s)	Alive or dead of other cause	Alive	Alive	Alive or dead due to cancer	7	39 years	$75,000+
1494247	Other (American Indian/AK Native, Asian/Pacific Islander)	Female	2018	9.1.2 Hurthle cell carcinoma	Blank(s)	Not a paired site	Localized	T3a	N0a	M0	2	Surgery performed	77	0	98	0	No	No	No	No	None; no lymph node metastases	None; no other metastases	Blank(s)	Alive or dead of other cause	Alive	Alive	Alive or dead due to cancer	5	70 years	$75,000+
1494393	White	Male	2018	9.1.3 Papillary	Blank(s)	Not a paired site	Localized	T1b	N0a	M0	1	Surgery performed	17	0	98	0	No	No	No	No	None; no lymph node metastases	None; no other metastases	Blank(s)	Alive or dead of other cause	Alive	Alive	Alive or dead due to cancer	4	62 years	$75,000+
1494466	Other (American Indian/AK Native, Asian/Pacific Islander)	Female	2018	9.1.3 Papillary	Blank(s)	Not a paired site	Localized	T1b	N0	M0	1	Surgery performed	12	0	98	0	No	No	No	No	None; no lymph node metastases	None; no other metastases	Blank(s)	Alive or dead of other cause	Alive	Alive	Alive or dead due to cancer	1	63 years	$75,000+
1494563	White	Female	2018	9.1.3 Papillary	Blank(s)	Not a paired site	Distant	T3a	N1a	M1	2	Surgery performed	63	2	2	10	No	No	No	No	Yes; distant lymph node metastases	None; no other metastases	Blank(s)	Alive or dead of other cause	Alive	Alive	Alive or dead due to cancer	6	42 years	$75,000+
1494836	Black	Female	2018	9.1.3 Papillary	Blank(s)	Not a paired site	Regional	T1b	N1b	M0	2	Surgery performed	14	86	14	0	No	No	No	No	None; no lymph node metastases	None; no other metastases	Blank(s)	Alive or dead of other cause	Alive	Alive	Alive or dead due to cancer	10	66 years	$75,000+
1494904	White	Female	2018	9.1.3 Papillary	Blank(s)	Left - origin of primary	Regional	T1b	N1a	M0	1	Surgery performed	16	6	4	0	No	No	No	No	None; no lymph node metastases	None; no other metastases	Blank(s)	Alive or dead of other cause	Alive	Alive	Alive or dead due to cancer	10	27 years	$75,000+
1495049	White	Female	2018	9.1.3 Papillary	Blank(s)	Not a paired site	Regional	T2	N1a	M0	1	Surgery performed	30	16	15	0	No	No	No	No	None; no lymph node metastases	None; no other metastases	Blank(s)	Alive or dead of other cause	Alive	Alive	Alive or dead due to cancer	8	36 years	$75,000+
1495259	White	Female	2018	9.1.3 Papillary	Blank(s)	Not a paired site	Localized	T1a	N0a	M0	1	Surgery performed	3	0	98	0	No	No	No	No	None; no lymph node metastases	None; no other metastases	Blank(s)	Alive or dead of other cause	Alive	Alive	Alive or dead due to cancer	10	29 years	$75,000+
1495589	White	Female	2018	9.1.3 Papillary	Blank(s)	Left - origin of primary	Localized	T1b	N0a	M0	1	Surgery performed	18	0	98	0	No	No	No	No	None; no lymph node metastases	None; no other metastases	Blank(s)	Alive or dead of other cause	Alive	Alive	Alive or dead due to cancer	4	23 years	$75,000+
1495653	White	Female	2018	9.1.3 Papillary	Blank(s)	Not a paired site	Regional	T2	N0a	M0	1	Surgery performed	28	0	98	0	No	No	No	No	None; no lymph node metastases	None; no other metastases	Blank(s)	Alive or dead of other cause	Alive	Alive	Alive or dead due to cancer	11	37 years	$75,000+
1495717	Other (American Indian/AK Native, Asian/Pacific Islander)	Female	2018	9.1.3 Papillary	Blank(s)	Not a paired site	Localized	T1b	N0a	M0	1	Surgery performed	11	0	98	0	No	No	No	No	None; no lymph node metastases	None; no other metastases	Blank(s)	Alive or dead of other cause	Alive	Alive	Alive or dead due to cancer	11	41 years	$75,000+
1495754	White	Female	2018	9.1.3 Papillary	Blank(s)	Right - origin of primary	Localized	T2	N0b	M0	1	Surgery performed	25	1	0	0	No	No	No	No	None; no lymph node metastases	None; no other metastases	Blank(s)	Alive or dead of other cause	Alive	Alive	Alive or dead due to cancer	10	63 years	$75,000+
1495760	White	Female	2018	9.1.2 Hurthle cell carcinoma	Blank(s)	Left - origin of primary	Localized	T2	N0a	M0	1	Surgery performed	34	0	98	0	No	No	No	No	None; no lymph node metastases	None; no other metastases	Blank(s)	Alive or dead of other cause	Alive	Alive	Alive or dead due to cancer	10	38 years	$75,000+
1495938	White	Female	2018	9.1.5 Papillary with follicular variant	Blank(s)	Not a paired site	Localized	T1b	N0a	M0	1	Surgery performed	18	1	0	0	No	No	No	No	None; no lymph node metastases	None; no other metastases	Blank(s)	Alive or dead of other cause	Alive	Alive	Alive or dead due to cancer	10	30 years	$75,000+
1495943	White	Female	2018	9.1.3 Papillary	Blank(s)	Left - origin of primary	Localized	T2	N0a	M0	1	Surgery performed	24	3	0	0	No	No	No	No	None; no lymph node metastases	None; no other metastases	Blank(s)	Alive or dead of other cause	Alive	Alive	Alive or dead due to cancer	11	68 years	$75,000+
1495961	White	Female	2018	9.1.1 Medullary	Blank(s)	Not a paired site	Distant	T2	N0a	M1	4C	Surgery performed	34	1	0	70	Yes	No	No	No	None; no lymph node metastases	None; no other metastases	Blank(s)	Alive or dead of other cause	Alive	Alive	Alive or dead due to cancer	9	76 years	$75,000+
1495996	Other (American Indian/AK Native, Asian/Pacific Islander)	Female	2018	9.1.3 Papillary	Blank(s)	Not a paired site	Regional	T2	N1b	M0	1	Surgery performed	23	35	6	0	No	No	No	No	None; no lymph node metastases	None; no other metastases	Blank(s)	Alive or dead of other cause	Alive	Alive	Alive or dead due to cancer	9	29 years	$75,000+
1496118	White	Male	2018	9.1.3 Papillary	Blank(s)	Not a paired site	Localized	T1a	N0a	M0	1	Surgery performed	10	0	98	0	No	No	No	No	None; no lymph node metastases	None; no other metastases	Blank(s)	Alive or dead of other cause	Alive	Alive	Alive or dead due to cancer	11	31 years	$75,000+
1496179	White	Female	2018	9.1.5 Papillary with follicular variant	Blank(s)	Not a paired site	Localized	T1a	N0a	M0	1	Surgery performed	9	0	98	0	No	No	No	No	None; no lymph node metastases	None; no other metastases	Blank(s)	Alive or dead of other cause	Alive	Alive	Alive or dead due to cancer	9	56 years	$75,000+
1496252	White	Female	2018	9.1.3 Papillary	Blank(s)	Not a paired site	Regional	T2	N1a	M0	1	Surgery performed	35	8	5	0	No	No	No	No	None; no lymph node metastases	None; no other metastases	Blank(s)	Alive or dead of other cause	Alive	Alive	Alive or dead due to cancer	8	33 years	$75,000+
1496292	White	Female	2018	9.1.3 Papillary	Blank(s)	Not a paired site	Regional	T2	N1a	M0	1	Surgery performed	38	8	1	0	No	No	No	No	None; no lymph node metastases	None; no other metastases	Blank(s)	Alive or dead of other cause	Alive	Alive	Alive or dead due to cancer	8	46 years	$75,000+
1496621	White	Female	2018	9.1.4 Follicular	Blank(s)	Not a paired site	Localized	T3a	N0a	M0	2	Surgery performed	65	1	0	0	No	No	No	No	None; no lymph node metastases	None; no other metastases	Blank(s)	Alive or dead of other cause	Alive	Alive	Alive or dead due to cancer	10	66 years	$75,000+
1496645	Other (American Indian/AK Native, Asian/Pacific Islander)	Female	2018	9.1.3 Papillary	Blank(s)	Not a paired site	Localized	T1b	N0a	M0	1	Surgery performed	12	0	98	0	No	No	No	No	None; no lymph node metastases	None; no other metastases	Blank(s)	Alive or dead of other cause	Alive	Alive	Alive or dead due to cancer	1	50 years	$75,000+
1496710	Other (American Indian/AK Native, Asian/Pacific Islander)	Female	2018	9.1.3 Papillary	Blank(s)	Not a paired site	Regional	T4a	N1b	M0	3	Surgery performed	30	43	10	0	No	No	No	No	None; no lymph node metastases	None; no other metastases	Blank(s)	Alive or dead of other cause	Alive	Alive	Alive or dead due to cancer	11	56 years	$75,000+
1496727	White	Female	2018	9.1.3 Papillary	Blank(s)	Not a paired site	Regional	T2	N1a	M0	1	Surgery performed	30	26	1	0	No	No	No	No	None; no lymph node metastases	None; no other metastases	Blank(s)	Alive or dead of other cause	Alive	Alive	Alive or dead due to cancer	11	35 years	$75,000+
1496764	White	Female	2018	9.1.3 Papillary	Blank(s)	Not a paired site	Regional	T2	N1a	M0	1	Surgery performed	35	17	11	0	No	No	No	No	None; no lymph node metastases	None; no other metastases	Blank(s)	Alive or dead of other cause	Alive	Alive	Alive or dead due to cancer	10	37 years	$75,000+
1496950	Other (American Indian/AK Native, Asian/Pacific Islander)	Female	2018	9.1.3 Papillary	Blank(s)	Right - origin of primary	Regional	T1b	N1a	M0	1	Surgery performed	20	18	4	0	No	No	No	No	None; no lymph node metastases	None; no other metastases	Blank(s)	Alive or dead of other cause	Alive	Alive	Alive or dead due to cancer	10	47 years	$75,000+
1497014	White	Female	2018	9.1.3 Papillary	Blank(s)	Right - origin of primary	Localized	T3a	N0a	M0	1	Not recommended	106	0	98	0	No	No	No	No	None; no lymph node metastases	None; no other metastases	Blank(s)	Alive or dead of other cause	Alive	Alive	Alive or dead due to cancer	0	32 years	$75,000+
1497185	Other (American Indian/AK Native, Asian/Pacific Islander)	Female	2018	9.1.3 Papillary	Blank(s)	Not a paired site	Regional	T1b	N1b	M0	1	Surgery performed	15	37	17	0	No	No	No	No	None; no lymph node metastases	None; no other metastases	Blank(s)	Alive or dead of other cause	Alive	Alive	Alive or dead due to cancer	8	28 years	$75,000+
1497296	White	Female	2018	9.1.3 Papillary	Blank(s)	Not a paired site	Localized	TX	N0b	M0	99	Recommended but not performed, patient refused	999	0	98	0	No	No	No	No	None; no lymph node metastases	None; no other metastases	Blank(s)	Alive or dead of other cause	Alive	Alive	Alive or dead due to cancer	0	67 years	$75,000+
1497442	White	Female	2018	9.1.3 Papillary	Blank(s)	Not a paired site	Regional	T1b	N1b	M0	2	Surgery performed	20	2	1	0	No	No	No	No	None; no lymph node metastases	None; no other metastases	Blank(s)	Alive or dead of other cause	Alive	Alive	Alive or dead due to cancer	10	57 years	$75,000+
1497476	Other (American Indian/AK Native, Asian/Pacific Islander)	Female	2018	9.1.5 Papillary with follicular variant	Blank(s)	Left - origin of primary	Localized	T1b	N0a	M0	1	Surgery performed	13	1	0	0	No	No	No	No	None; no lymph node metastases	None; no other metastases	Blank(s)	Alive or dead of other cause	Alive	Alive	Alive or dead due to cancer	7	53 years	$75,000+
1497555	White	Male	2018	9.1.3 Papillary	Blank(s)	Not a paired site	Regional	T3a	N1a	M0	1	Surgery performed	55	17	6	0	No	No	No	No	None; no lymph node metastases	None; no other metastases	Blank(s)	Alive or dead of other cause	Alive	Alive	Alive or dead due to cancer	11	48 years	$75,000+
1497631	Other (American Indian/AK Native, Asian/Pacific Islander)	Male	2018	9.1.3 Papillary	Blank(s)	Not a paired site	Regional	T2	N1a	M0	2	Surgery performed	25	2	1	0	No	No	No	No	None; no lymph node metastases	None; no other metastases	Blank(s)	Alive or dead of other cause	Alive	Alive	Alive or dead due to cancer	5	76 years	$75,000+
1497709	White	Female	2018	9.1.3 Papillary	Blank(s)	Not a paired site	Localized	T2	N0a	M0	1	Surgery performed	26	0	98	0	No	No	No	No	None; no lymph node metastases	None; no other metastases	Blank(s)	Alive or dead of other cause	Alive	Alive	Alive or dead due to cancer	6	29 years	$75,000+
1497739	White	Male	2018	9.1.3 Papillary	Blank(s)	Not a paired site	Localized	88	88	88	88	Surgery performed	999	0	98	0	No	No	No	No	None; no lymph node metastases	None; no other metastases	Blank(s)	Alive or dead of other cause	Alive	Alive	Alive or dead due to cancer	8	53 years	$75,000+
1497862	White	Female	2018	9.1.3 Papillary	Blank(s)	Not a paired site	Regional	T4a	N1a	M0	1	Surgery performed	18	1	1	0	No	No	No	No	None; no lymph node metastases	None; no other metastases	Blank(s)	Alive or dead of other cause	Alive	Alive	Alive or dead due to cancer	8	41 years	$75,000+
1498183	Other (American Indian/AK Native, Asian/Pacific Islander)	Female	2018	9.1.6 Other	Blank(s)	Left - origin of primary	Distant	T4a	N0a	M1	4C	Not recommended	48	0	98	70	No	No	No	Yes	None; no lymph node metastases	None; no other metastases	Blank(s)	Alive or dead of other cause	Alive	Alive	Alive or dead due to cancer	7	54 years	$75,000+
1498262	White	Male	2018	9.1.4 Follicular	Blank(s)	Not a paired site	Localized	T3a	N0a	M0	2	Surgery performed	60	0	98	0	No	No	No	No	None; no lymph node metastases	None; no other metastases	Blank(s)	Alive or dead of other cause	Alive	Alive	Alive or dead due to cancer	10	65 years	$75,000+
1498293	White	Female	2018	9.1.3 Papillary	Blank(s)	Not a paired site	Localized	T1b	N0a	M0	1	Surgery performed	12	0	98	0	No	No	No	No	None; no lymph node metastases	None; no other metastases	Blank(s)	Alive or dead of other cause	Alive	Alive	Alive or dead due to cancer	10	70 years	$75,000+
1498385	White	Female	2018	9.1.3 Papillary	Blank(s)	Not a paired site	Localized	T2	N0a	M0	1	Surgery performed	28	1	0	0	No	No	No	No	None; no lymph node metastases	None; no other metastases	Blank(s)	Alive or dead of other cause	Alive	Alive	Alive or dead due to cancer	9	31 years	$75,000+
1498460	White	Female	2018	9.1.6 Other	Blank(s)	Not a paired site	Distant	T3a	N0a	M1	4C	Not recommended	72	0	98	70	No	No	No	Yes	None; no lymph node metastases	None; no other metastases	Blank(s)	Dead (attributable to this cancer dx)	Thyroid	Dead	Alive or dead due to cancer	1	85+ years	$75,000+
1498471	White	Female	2018	9.1.2 Hurthle cell carcinoma	Blank(s)	Not a paired site	Localized	T3a	N0a	M0	2	Surgery performed	80	0	98	0	No	No	No	No	None; no lymph node metastases	None; no other metastases	Blank(s)	Alive or dead of other cause	Alive	Alive	Alive or dead due to cancer	6	77 years	$75,000+
1498638	Other (American Indian/AK Native, Asian/Pacific Islander)	Female	2018	9.1.5 Papillary with follicular variant	Blank(s)	Not a paired site	Regional	T3a	N1b	M0	2	Surgery performed	57	17	1	0	No	No	No	No	None; no lymph node metastases	None; no other metastases	Blank(s)	Alive or dead of other cause	Alive	Alive	Alive or dead due to cancer	10	55 years	$75,000+
1498731	White	Male	2018	9.1.4 Follicular	Blank(s)	Not a paired site	Localized	T2	N0a	M0	1	Surgery performed	22	0	98	0	No	No	No	No	None; no lymph node metastases	None; no other metastases	Blank(s)	Alive or dead of other cause	Alive	Alive	Alive or dead due to cancer	7	71 years	$75,000+
1498840	Other (American Indian/AK Native, Asian/Pacific Islander)	Female	2018	9.1.3 Papillary	Blank(s)	Right - origin of primary	Localized	T1b	N0a	M0	1	Surgery performed	12	0	98	0	No	No	No	No	None; no lymph node metastases	None; no other metastases	Blank(s)	Alive or dead of other cause	Alive	Alive	Alive or dead due to cancer	7	30 years	$75,000+
1499007	White	Female	2018	9.1.3 Papillary	Blank(s)	Not a paired site	Regional	T2	N1a	M0	1	Surgery performed	32	1	1	0	No	No	No	No	None; no lymph node metastases	None; no other metastases	Blank(s)	Alive or dead of other cause	Alive	Alive	Alive or dead due to cancer	4	34 years	$75,000+
1499142	White	Female	2018	9.1.6 Other	Blank(s)	Not a paired site	Distant	TX	N1b	M1	4C	Not recommended	999	0	98	70	No	No	No	Yes	None; no lymph node metastases	Yes; distant mets in known site(s) other than bone, brain, liver, lung, dist LN	Blank(s)	Alive or dead of other cause	Alive	Alive	Alive or dead due to cancer	0	70 years	$75,000+
1499166	White	Female	2018	9.1.3 Papillary	Blank(s)	Not a paired site	Regional	T3b	N1b	M0	1	Surgery performed	15	54	11	0	No	No	No	No	None; no lymph node metastases	None; no other metastases	Blank(s)	Alive or dead of other cause	Alive	Alive	Alive or dead due to cancer	2	39 years	$75,000+
1499172	Other (American Indian/AK Native, Asian/Pacific Islander)	Male	2018	9.1.3 Papillary	Blank(s)	Not a paired site	Localized	T1a	N0a	M0	1	Surgery performed	3	1	0	0	No	No	No	No	None; no lymph node metastases	None; no other metastases	Blank(s)	Alive or dead of other cause	Alive	Alive	Alive or dead due to cancer	2	80 years	$75,000+
1499213	Other (American Indian/AK Native, Asian/Pacific Islander)	Female	2018	9.1.3 Papillary	Blank(s)	Not a paired site	Regional	T3b	N1b	M0	2	Surgery performed	23	23	7	0	No	No	No	No	None; no lymph node metastases	None; no other metastases	Blank(s)	Alive or dead of other cause	Alive	Alive	Alive or dead due to cancer	0	85+ years	$75,000+
1499250	White	Male	2018	9.1.5 Papillary with follicular variant	Blank(s)	Not a paired site	Localized	T3a	N0a	M0	1	Surgery performed	45	0	98	0	No	No	No	No	None; no lymph node metastases	None; no other metastases	Blank(s)	Alive or dead of other cause	Alive	Alive	Alive or dead due to cancer	4	36 years	$75,000+
1499405	Other (American Indian/AK Native, Asian/Pacific Islander)	Female	2018	9.1.3 Papillary	Blank(s)	Not a paired site	Regional	T2	N0a	M0	1	Surgery performed	30	0	98	0	No	No	No	No	None; no lymph node metastases	None; no other metastases	Blank(s)	Alive or dead of other cause	Alive	Alive	Alive or dead due to cancer	10	68 years	$75,000+
1499409	White	Male	2018	9.1.3 Papillary	Blank(s)	Not a paired site	Regional	T2	N1a	M0	1	Surgery performed	38	1	1	0	No	No	No	No	None; no lymph node metastases	None; no other metastases	Blank(s)	Alive or dead of other cause	Alive	Alive	Alive or dead due to cancer	9	23 years	$75,000+
1499521	White	Female	2018	9.1.5 Papillary with follicular variant	Blank(s)	Not a paired site	Localized	T2	N0a	M0	1	Surgery performed	35	0	98	0	No	No	No	No	None; no lymph node metastases	None; no other metastases	Blank(s)	Alive or dead of other cause	Alive	Alive	Alive or dead due to cancer	6	62 years	$75,000+
1499531	Black	Female	2018	9.1.3 Papillary	Blank(s)	Not a paired site	Regional	T3b	N1b	M0	1	Surgery performed	25	27	15	0	No	No	No	No	None; no lymph node metastases	None; no other metastases	Blank(s)	Alive or dead of other cause	Alive	Alive	Alive or dead due to cancer	9	29 years	$75,000+
1499565	White	Female	2018	9.1.3 Papillary	Blank(s)	Not a paired site	Regional	T3b	N1a	M0	1	Surgery performed	20	8	7	0	No	No	No	No	None; no lymph node metastases	None; no other metastases	Blank(s)	Alive or dead of other cause	Alive	Alive	Alive or dead due to cancer	6	23 years	$75,000+
1499578	White	Female	2018	9.1.5 Papillary with follicular variant	Blank(s)	Not a paired site	Localized	T1b	N0b	M0	1	Surgery performed	20	0	98	0	No	No	No	No	None; no lymph node metastases	None; no other metastases	Blank(s)	Alive or dead of other cause	Alive	Alive	Alive or dead due to cancer	2	79 years	$75,000+
1499933	White	Male	2018	9.1.3 Papillary	Blank(s)	Not a paired site	Localized	T1a	N0a	M0	1	Surgery performed	8	1	0	0	No	No	No	No	None; no lymph node metastases	None; no other metastases	Blank(s)	Alive or dead of other cause	Alive	Alive	Alive or dead due to cancer	9	48 years	$75,000+
1500159	White	Female	2018	9.1.3 Papillary	Blank(s)	Not a paired site	Localized	T1a	N0a	M0	1	Surgery performed	7	4	0	0	No	No	No	No	None; no lymph node metastases	None; no other metastases	Blank(s)	Alive or dead of other cause	Alive	Alive	Alive or dead due to cancer	3	53 years	$75,000+
1500257	White	Female	2018	9.1.3 Papillary	Blank(s)	Right - origin of primary	Localized	T2	N0a	M0	1	Surgery performed	23	0	98	0	No	No	No	No	None; no lymph node metastases	None; no other metastases	Blank(s)	Alive or dead of other cause	Alive	Alive	Alive or dead due to cancer	4	42 years	$75,000+
1500270	White	Female	2018	9.1.3 Papillary	Blank(s)	Bilateral, single primary	Localized	T1a	N0a	M0	1	Surgery performed	3	3	0	0	No	No	No	No	None; no lymph node metastases	None; no other metastases	Blank(s)	Alive or dead of other cause	Alive	Alive	Alive or dead due to cancer	4	63 years	$75,000+
1500407	Other (American Indian/AK Native, Asian/Pacific Islander)	Female	2018	9.1.3 Papillary	Blank(s)	Not a paired site	Localized	T1b	N0a	M0	1	Surgery performed	11	1	0	0	No	No	No	No	None; no lymph node metastases	None; no other metastases	Blank(s)	Alive or dead of other cause	Alive	Alive	Alive or dead due to cancer	8	67 years	$75,000+
1500433	White	Female	2018	9.1.3 Papillary	Blank(s)	Not a paired site	Localized	T1a	N0a	M0	1	Surgery performed	6	2	0	0	No	No	No	No	None; no lymph node metastases	None; no other metastases	Blank(s)	Alive or dead of other cause	Alive	Alive	Alive or dead due to cancer	10	53 years	$75,000+
1500651	White	Female	2018	9.1.2 Hurthle cell carcinoma	Blank(s)	Not a paired site	Localized	T3a	N0a	M0	2	Surgery performed	40	0	98	0	No	No	No	No	None; no lymph node metastases	None; no other metastases	Blank(s)	Alive or dead of other cause	Alive	Alive	Alive or dead due to cancer	8	55 years	$75,000+
1500669	Other (American Indian/AK Native, Asian/Pacific Islander)	Female	2018	9.1.3 Papillary	Blank(s)	Not a paired site	Regional	T1b	N1b	M0	2	Surgery performed	19	30	10	0	No	No	No	No	None; no lymph node metastases	None; no other metastases	Blank(s)	Alive or dead of other cause	Alive	Alive	Alive or dead due to cancer	9	60 years	$75,000+
1500673	Black	Female	2018	9.1.3 Papillary	Blank(s)	Not a paired site	Localized	T1b	N0b	M0	1	Surgery performed	12	0	98	0	No	No	No	No	None; no lymph node metastases	None; no other metastases	Blank(s)	Alive or dead of other cause	Alive	Alive	Alive or dead due to cancer	9	55 years	$75,000+
1500695	Other (American Indian/AK Native, Asian/Pacific Islander)	Male	2018	9.1.3 Papillary	Blank(s)	Not a paired site	Regional	T2	N1a	M0	1	Surgery performed	26	2	1	0	No	No	No	No	None; no lymph node metastases	None; no other metastases	Blank(s)	Alive or dead of other cause	Alive	Alive	Alive or dead due to cancer	9	47 years	$75,000+
1500732	White	Female	2018	9.1.3 Papillary	Blank(s)	Not a paired site	Localized	T1a	N0a	M0	1	Surgery performed	8	0	98	0	No	No	No	No	None; no lymph node metastases	None; no other metastases	Blank(s)	Alive or dead of other cause	Alive	Alive	Alive or dead due to cancer	5	52 years	$75,000+
1500764	White	Female	2018	9.1.3 Papillary	Blank(s)	Not a paired site	Localized	T1b	N0a	M0	1	Surgery performed	18	12	0	0	No	No	No	No	None; no lymph node metastases	None; no other metastases	Blank(s)	Alive or dead of other cause	Alive	Alive	Alive or dead due to cancer	9	65 years	$75,000+
1500856	Other (American Indian/AK Native, Asian/Pacific Islander)	Female	2018	9.1.3 Papillary	Blank(s)	Not a paired site	Regional	T1b	N1a	M0	1	Surgery performed	14	3	3	0	No	No	No	No	None; no lymph node metastases	None; no other metastases	Blank(s)	Alive or dead of other cause	Alive	Alive	Alive or dead due to cancer	9	33 years	$75,000+
1500946	White	Female	2018	9.1.4 Follicular	Blank(s)	Not a paired site	Localized	T3a	N0b	M0	2	Surgery performed	50	0	98	0	No	No	No	No	None; no lymph node metastases	None; no other metastases	Blank(s)	Alive or dead of other cause	Alive	Alive	Alive or dead due to cancer	8	71 years	$75,000+
1501188	White	Male	2018	9.1.3 Papillary	Blank(s)	Not a paired site	Localized	T1b	N0a	M0	1	Surgery performed	13	0	98	0	No	No	No	No	None; no lymph node metastases	None; no other metastases	Blank(s)	Alive or dead of other cause	Alive	Alive	Alive or dead due to cancer	2	33 years	$75,000+
1501200	Other (American Indian/AK Native, Asian/Pacific Islander)	Female	2018	9.1.3 Papillary	Blank(s)	Not a paired site	Regional	T2	N1b	M0	1	Surgery performed	22	1	1	0	No	No	No	No	None; no lymph node metastases	None; no other metastases	Blank(s)	Alive or dead of other cause	Alive	Alive	Alive or dead due to cancer	8	33 years	$75,000+
1501202	Other (American Indian/AK Native, Asian/Pacific Islander)	Female	2018	9.1.3 Papillary	Blank(s)	Not a paired site	Regional	T1b	N1a	M0	1	Surgery performed	15	1	1	0	No	No	No	No	None; no lymph node metastases	None; no other metastases	Blank(s)	Alive or dead of other cause	Alive	Alive	Alive or dead due to cancer	6	47 years	$75,000+
1501206	White	Female	2018	9.1.4 Follicular	Blank(s)	Not a paired site	Localized	T3a	N0a	M0	1	Surgery performed	62	2	0	0	No	No	No	No	None; no lymph node metastases	None; no other metastases	Blank(s)	Alive or dead of other cause	Alive	Alive	Alive or dead due to cancer	6	31 years	$75,000+
1501230	White	Male	2018	9.1.3 Papillary	Blank(s)	Not a paired site	Localized	T1a	N0a	M0	1	Surgery performed	9	2	0	0	No	No	No	No	None; no lymph node metastases	None; no other metastases	Blank(s)	Alive or dead of other cause	Alive	Alive	Alive or dead due to cancer	6	59 years	$75,000+
1501231	White	Female	2018	9.1.5 Papillary with follicular variant	Blank(s)	Not a paired site	Localized	T3a	N0a	M0	1	Surgery performed	45	1	0	0	No	No	No	No	None; no lymph node metastases	None; no other metastases	Blank(s)	Alive or dead of other cause	Alive	Alive	Alive or dead due to cancer	6	31 years	$75,000+
1501237	White	Male	2018	9.1.2 Hurthle cell carcinoma	Blank(s)	Not a paired site	Localized	T1b	N0b	M0	1	Surgery performed	12	0	98	0	No	No	No	No	None; no lymph node metastases	None; no other metastases	Blank(s)	Alive or dead of other cause	Alive	Alive	Alive or dead due to cancer	6	49 years	$75,000+
1501244	Other (American Indian/AK Native, Asian/Pacific Islander)	Female	2018	9.1.3 Papillary	Blank(s)	Not a paired site	Regional	T2	N1a	M0	2	Surgery performed	23	1	1	0	No	No	No	No	None; no lymph node metastases	None; no other metastases	Blank(s)	Alive or dead of other cause	Alive	Alive	Alive or dead due to cancer	10	57 years	$75,000+
1501256	Black	Female	2018	9.1.3 Papillary	Blank(s)	Not a paired site	Regional	T4a	N1a	M0	3	Surgery performed	55	5	2	0	No	No	No	No	None; no lymph node metastases	None; no other metastases	Blank(s)	Alive or dead of other cause	Alive	Alive	Alive or dead due to cancer	9	67 years	$75,000+
1501269	White	Female	2018	9.1.3 Papillary	Blank(s)	Not a paired site	Localized	T1b	N0a	M0	1	Surgery performed	20	3	0	0	No	No	No	No	None; no lymph node metastases	None; no other metastases	Blank(s)	Alive or dead of other cause	Alive	Alive	Alive or dead due to cancer	6	52 years	$75,000+
1501280	Other (American Indian/AK Native, Asian/Pacific Islander)	Female	2018	9.1.6 Other	Blank(s)	Not a paired site	Regional	88	88	88	88	Surgery performed	16	14	1	0	No	No	No	No	None; no lymph node metastases	None; no other metastases	Blank(s)	Alive or dead of other cause	Alive	Alive	Alive or dead due to cancer	4	34 years	$75,000+
1501423	White	Female	2018	9.1.3 Papillary	Blank(s)	Not a paired site	Regional	T4a	N0a	M0	1	Surgery performed	10	0	98	0	No	No	No	No	None; no lymph node metastases	None; no other metastases	Blank(s)	Alive or dead of other cause	Alive	Alive	Alive or dead due to cancer	0	45 years	$75,000+
1501475	White	Female	2018	9.1.3 Papillary	Blank(s)	Not a paired site	Regional	T3b	N0a	M0	2	Surgery performed	25	4	0	0	No	No	No	No	None; no lymph node metastases	None; no other metastases	Blank(s)	Alive or dead of other cause	Alive	Alive	Alive or dead due to cancer	5	82 years	$75,000+
1501511	White	Female	2018	9.1.3 Papillary	Blank(s)	Not a paired site	Localized	T1b	N0a	M0	1	Surgery performed	11	0	98	0	No	No	No	No	None; no lymph node metastases	None; no other metastases	Blank(s)	Alive or dead of other cause	Alive	Alive	Alive or dead due to cancer	9	37 years	$75,000+
1501544	White	Female	2018	9.1.3 Papillary	Blank(s)	Right - origin of primary	Regional	T3b	N1b	M0	2	Surgery performed	22	90	12	0	No	No	No	No	None; no lymph node metastases	None; no other metastases	Blank(s)	Alive or dead of other cause	Alive	Alive	Alive or dead due to cancer	8	59 years	$75,000+
1501568	White	Female	2018	9.1.3 Papillary	Blank(s)	Not a paired site	Localized	T1a	N0a	M0	1	Surgery performed	2	0	98	0	No	No	No	No	None; no lymph node metastases	None; no other metastases	Blank(s)	Alive or dead of other cause	Alive	Alive	Alive or dead due to cancer	6	68 years	$75,000+
1501714	Other (American Indian/AK Native, Asian/Pacific Islander)	Female	2018	9.1.3 Papillary	Blank(s)	Not a paired site	Localized	T1b	N0a	M0	1	Surgery performed	14	1	0	0	No	No	No	No	None; no lymph node metastases	None; no other metastases	Blank(s)	Alive or dead of other cause	Alive	Alive	Alive or dead due to cancer	11	31 years	$75,000+
1501727	White	Female	2018	9.1.3 Papillary	Blank(s)	Not a paired site	Regional	T1b	N1a	M0	1	Surgery performed	18	10	6	0	No	No	No	No	None; no lymph node metastases	None; no other metastases	Blank(s)	Alive or dead of other cause	Alive	Alive	Alive or dead due to cancer	1	33 years	$75,000+
1501799	White	Female	2018	9.1.3 Papillary	Blank(s)	Not a paired site	Regional	T1a	N1b	M0	1	Surgery performed	6	49	9	0	No	No	No	No	None; no lymph node metastases	None; no other metastases	Blank(s)	Alive or dead of other cause	Alive	Alive	Alive or dead due to cancer	0	50 years	$75,000+
1501859	White	Male	2018	9.1.3 Papillary	Blank(s)	Right - origin of primary	Regional	T2	N1b	M0	2	Surgery performed	30	38	20	0	No	No	No	No	None; no lymph node metastases	None; no other metastases	Blank(s)	Alive or dead of other cause	Alive	Alive	Alive or dead due to cancer	4	61 years	$75,000+
1501865	Other (American Indian/AK Native, Asian/Pacific Islander)	Female	2018	9.1.3 Papillary	Blank(s)	Not a paired site	Localized	T1b	N0a	M0	1	Surgery performed	12	1	0	0	No	No	No	No	None; no lymph node metastases	None; no other metastases	Blank(s)	Alive or dead of other cause	Alive	Alive	Alive or dead due to cancer	2	40 years	$75,000+
1501901	White	Male	2018	9.1.5 Papillary with follicular variant	Blank(s)	Not a paired site	Localized	T3a	N0a	M0	1	Surgery performed	84	0	98	0	No	No	No	No	None; no lymph node metastases	None; no other metastases	Blank(s)	Alive or dead of other cause	Alive	Alive	Alive or dead due to cancer	6	25 years	$75,000+
1502009	White	Female	2018	9.1.4 Follicular	Blank(s)	Left - origin of primary	Localized	T2	N0a	M0	1	Surgery performed	29	1	0	0	No	No	No	No	None; no lymph node metastases	None; no other metastases	Blank(s)	Alive or dead of other cause	Alive	Alive	Alive or dead due to cancer	6	72 years	$75,000+
1502030	Other (American Indian/AK Native, Asian/Pacific Islander)	Male	2018	9.1.4 Follicular	Blank(s)	Right - origin of primary	Localized	T3a	N0b	M0	1	Surgery performed	40	0	98	0	No	No	No	No	None; no lymph node metastases	None; no other metastases	Blank(s)	Alive or dead of other cause	Alive	Alive	Alive or dead due to cancer	6	42 years	$75,000+
1502198	White	Female	2018	9.1.3 Papillary	Blank(s)	Not a paired site	Regional	T1a	N1a	M0	2	Surgery performed	6	14	5	0	No	No	No	No	None; no lymph node metastases	None; no other metastases	Blank(s)	Alive or dead of other cause	Alive	Alive	Alive or dead due to cancer	5	55 years	$75,000+
1502204	White	Male	2018	9.1.3 Papillary	Blank(s)	Not a paired site	Regional	T1b	N1b	M0	2	Surgery performed	12	8	4	0	No	No	No	No	None; no lymph node metastases	None; no other metastases	Blank(s)	Alive or dead of other cause	Alive	Alive	Alive or dead due to cancer	6	66 years	$75,000+
1502240	White	Male	2018	9.1.3 Papillary	Blank(s)	Not a paired site	Regional	T3b	N1a	M0	1	Surgery performed	28	17	3	0	No	No	No	No	None; no lymph node metastases	None; no other metastases	Blank(s)	Alive or dead of other cause	Alive	Alive	Alive or dead due to cancer	6	28 years	$75,000+
1502287	White	Female	2018	9.1.3 Papillary	Blank(s)	Not a paired site	Localized	T1a	N0a	M0	1	Surgery performed	3	3	0	0	No	No	No	No	None; no lymph node metastases	None; no other metastases	Blank(s)	Alive or dead of other cause	Alive	Alive	Alive or dead due to cancer	5	63 years	$75,000+
1502290	White	Female	2018	9.1.3 Papillary	Blank(s)	Not a paired site	Localized	T1b	N0a	M0	1	Surgery performed	15	0	98	0	No	No	No	No	None; no lymph node metastases	None; no other metastases	Blank(s)	Alive or dead of other cause	Alive	Alive	Alive or dead due to cancer	4	35 years	$75,000+
1502427	Other (American Indian/AK Native, Asian/Pacific Islander)	Female	2018	9.1.3 Papillary	Blank(s)	Not a paired site	Regional	T1a	N1a	M0	1	Surgery performed	8	6	3	0	No	No	No	No	None; no lymph node metastases	None; no other metastases	Blank(s)	Alive or dead of other cause	Alive	Alive	Alive or dead due to cancer	5	37 years	$75,000+
1502465	Other (American Indian/AK Native, Asian/Pacific Islander)	Female	2018	9.1.3 Papillary	Blank(s)	Not a paired site	Regional	T3a	N1a	M0	1	Surgery performed	42	3	1	0	No	No	No	No	None; no lymph node metastases	None; no other metastases	Blank(s)	Alive or dead of other cause	Alive	Alive	Alive or dead due to cancer	5	37 years	$75,000+
1502543	White	Female	2018	9.1.3 Papillary	Blank(s)	Not a paired site	Localized	T1a	N0a	M0	1	Surgery performed	8	0	98	0	No	No	No	No	None; no lymph node metastases	None; no other metastases	Blank(s)	Alive or dead of other cause	Alive	Alive	Alive or dead due to cancer	3	27 years	$75,000+
1502632	White	Female	2018	9.1.3 Papillary	Blank(s)	Right - origin of primary	Regional	T2	N1	M0	1	Surgery performed	28	8	7	0	No	No	No	No	None; no lymph node metastases	None; no other metastases	Blank(s)	Alive or dead of other cause	Alive	Alive	Alive or dead due to cancer	10	22 years	$75,000+
1502709	Other (American Indian/AK Native, Asian/Pacific Islander)	Female	2018	9.1.3 Papillary	Blank(s)	Not a paired site	Localized	T1b	N0a	M0	1	Surgery performed	11	0	98	0	No	No	No	No	None; no lymph node metastases	None; no other metastases	Blank(s)	Alive or dead of other cause	Alive	Alive	Alive or dead due to cancer	4	66 years	$75,000+
1502710	White	Female	2018	9.1.3 Papillary	Blank(s)	Not a paired site	Regional	T2	N1b	M0	1	Surgery performed	21	17	6	0	No	No	No	No	None; no lymph node metastases	None; no other metastases	Blank(s)	Alive or dead of other cause	Alive	Alive	Alive or dead due to cancer	1	46 years	$75,000+
1502829	White	Female	2018	9.1.5 Papillary with follicular variant	Blank(s)	Not a paired site	Localized	T3a	N0a	M0	2	Surgery performed	63	1	0	0	No	No	No	No	None; no lymph node metastases	None; no other metastases	Blank(s)	Alive or dead of other cause	Alive	Alive	Alive or dead due to cancer	5	69 years	$75,000+
1502867	Other (American Indian/AK Native, Asian/Pacific Islander)	Male	2018	9.1.3 Papillary	Blank(s)	Not a paired site	Distant	T4b	N1a	M0	4A	Surgery performed	19	95	95	0	No	No	No	No	None; no lymph node metastases	None; no other metastases	Blank(s)	Alive or dead of other cause	Alive	Alive	Alive or dead due to cancer	8	79 years	$75,000+
1502898	White	Female	2018	9.1.3 Papillary	Blank(s)	Not a paired site	Localized	T1b	N0a	M0	1	Surgery performed	15	1	0	0	No	No	No	No	None; no lymph node metastases	None; no other metastases	Blank(s)	Alive or dead of other cause	Alive	Alive	Alive or dead due to cancer	11	71 years	$75,000+
1502901	White	Male	2018	9.1.3 Papillary	Blank(s)	Not a paired site	Regional	T4a	N1b	M0	3	Surgery performed	48	37	14	0	No	No	No	No	None; no lymph node metastases	None; no other metastases	Blank(s)	Dead (attributable to this cancer dx)	Thyroid	Dead	Alive or dead due to cancer	4	60 years	$75,000+
1502902	Black	Female	2018	9.1.3 Papillary	Blank(s)	Left - origin of primary	Localized	T2	N0b	M0	1	Surgery performed	25	0	98	0	No	No	No	No	None; no lymph node metastases	None; no other metastases	Blank(s)	Alive or dead of other cause	Alive	Alive	Alive or dead due to cancer	11	44 years	$75,000+
1502905	White	Female	2018	9.1.3 Papillary	Blank(s)	Not a paired site	Localized	T1a	N0a	M0	1	Surgery performed	10	1	0	0	No	No	No	No	None; no lymph node metastases	None; no other metastases	Blank(s)	Alive or dead of other cause	Alive	Alive	Alive or dead due to cancer	10	46 years	$75,000+
1502906	Black	Female	2018	9.1.3 Papillary	Blank(s)	Not a paired site	Localized	T1a	N0a	M0	1	Surgery performed	3	1	0	0	No	No	No	No	None; no lymph node metastases	None; no other metastases	Blank(s)	Alive or dead of other cause	Alive	Alive	Alive or dead due to cancer	10	57 years	$75,000+
1502911	White	Female	2018	9.1.5 Papillary with follicular variant	Blank(s)	Not a paired site	Localized	T3a	N0b	M0	1	Surgery performed	41	0	98	0	No	No	No	No	None; no lymph node metastases	None; no other metastases	Blank(s)	Alive or dead of other cause	Alive	Alive	Alive or dead due to cancer	10	36 years	$75,000+
1502914	White	Female	2018	9.1.3 Papillary	Blank(s)	Not a paired site	Localized	T1a	N0a	M0	1	Surgery performed	5	1	0	0	No	No	No	No	None; no lymph node metastases	None; no other metastases	Blank(s)	Alive or dead of other cause	Alive	Alive	Alive or dead due to cancer	10	72 years	$75,000+
1502916	White	Female	2018	9.1.3 Papillary	Blank(s)	Not a paired site	Localized	T3a	N0b	M0	1	Surgery performed	59	95	95	0	No	No	No	No	None; no lymph node metastases	None; no other metastases	Blank(s)	Alive or dead of other cause	Alive	Alive	Alive or dead due to cancer	10	29 years	$75,000+
1502917	White	Female	2018	9.1.3 Papillary	Blank(s)	Not a paired site	Regional	T1b	N1b	M0	1	Surgery performed	15	37	8	0	No	No	No	No	None; no lymph node metastases	None; no other metastases	Blank(s)	Alive or dead of other cause	Alive	Alive	Alive or dead due to cancer	10	19 years	$75,000+
1502920	White	Female	2018	9.1.4 Follicular	Blank(s)	Not a paired site	Localized	T3a	N0a	M0	1	Surgery performed	44	4	0	0	No	No	No	No	None; no lymph node metastases	None; no other metastases	Blank(s)	Alive or dead of other cause	Alive	Alive	Alive or dead due to cancer	10	27 years	$75,000+
1502924	White	Female	2018	9.1.3 Papillary	Blank(s)	Not a paired site	Localized	T1a	N0a	M0	1	Surgery performed	10	4	0	0	No	No	No	No	None; no lymph node metastases	None; no other metastases	Blank(s)	Alive or dead of other cause	Alive	Alive	Alive or dead due to cancer	9	41 years	$75,000+
1502928	White	Female	2018	9.1.4 Follicular	Blank(s)	Not a paired site	Localized	T2	N0b	M0	1	Surgery performed	29	0	98	0	No	No	No	No	None; no lymph node metastases	None; no other metastases	Blank(s)	Alive or dead of other cause	Alive	Alive	Alive or dead due to cancer	9	68 years	$75,000+
1502930	Other (American Indian/AK Native, Asian/Pacific Islander)	Female	2018	9.1.3 Papillary	Blank(s)	Not a paired site	Localized	T1a	N0a	M0	1	Surgery performed	4	6	0	0	No	No	No	No	None; no lymph node metastases	None; no other metastases	Blank(s)	Alive or dead of other cause	Alive	Alive	Alive or dead due to cancer	8	70 years	$75,000+
1502950	Black	Male	2018	9.1.6 Other	Blank(s)	Not a paired site	Distant	T4a	N1b	M1	4B	Surgery performed	80	26	2	70	Yes	No	No	Yes	Yes; distant lymph node metastases	None; no other metastases	Blank(s)	Alive or dead of other cause	Alive	Alive	Alive or dead due to cancer	8	71 years	$75,000+
1502968	White	Female	2018	9.1.5 Papillary with follicular variant	Blank(s)	Not a paired site	Localized	T3a	N0a	M0	1	Surgery performed	48	16	0	0	No	No	No	No	None; no lymph node metastases	None; no other metastases	Blank(s)	Alive or dead of other cause	Alive	Alive	Alive or dead due to cancer	11	38 years	$75,000+
1502971	Other (American Indian/AK Native, Asian/Pacific Islander)	Female	2018	9.1.2 Hurthle cell carcinoma	Blank(s)	Not a paired site	Localized	T3a	N0a	M0	2	Surgery performed	50	1	0	0	No	No	No	No	None; no lymph node metastases	None; no other metastases	Blank(s)	Alive or dead of other cause	Alive	Alive	Alive or dead due to cancer	7	78 years	$75,000+
1502971	Other (American Indian/AK Native, Asian/Pacific Islander)	Female	2018	9.1.3 Papillary	Blank(s)	Not a paired site	Localized	T1a	N0a	M0	1	Surgery performed	1	0	98	0	No	No	No	No	None; no lymph node metastases	None; no other metastases	Blank(s)	Alive or dead of other cause	Alive	Alive	Alive or dead due to cancer	4	79 years	$75,000+
1502981	Other (American Indian/AK Native, Asian/Pacific Islander)	Female	2018	9.1.3 Papillary	Blank(s)	Not a paired site	Localized	88	88	88	88	Surgery performed	6	0	98	0	No	No	No	No	None; no lymph node metastases	None; no other metastases	Blank(s)	Alive or dead of other cause	Alive	Alive	Alive or dead due to cancer	6	47 years	$75,000+
1503055	White	Female	2018	9.1.3 Papillary	Blank(s)	Not a paired site	Regional	T2	N1a	M0	1	Surgery performed	30	8	7	0	No	No	No	No	None; no lymph node metastases	None; no other metastases	Blank(s)	Alive or dead of other cause	Alive	Alive	Alive or dead due to cancer	7	20 years	$75,000+
1503066	White	Female	2018	9.1.3 Papillary	Blank(s)	Not a paired site	Regional	T2	N1a	M0	1	Surgery performed	27	1	1	0	No	No	No	No	None; no lymph node metastases	None; no other metastases	Blank(s)	Alive or dead of other cause	Alive	Alive	Alive or dead due to cancer	5	45 years	$75,000+
1503070	Other (American Indian/AK Native, Asian/Pacific Islander)	Female	2018	9.1.2 Hurthle cell carcinoma	Blank(s)	Not a paired site	Localized	T1a	N0b	M0	1	Surgery performed	6	0	98	0	No	No	No	No	None; no lymph node metastases	None; no other metastases	Blank(s)	Alive or dead of other cause	Alive	Alive	Alive or dead due to cancer	5	68 years	$75,000+
1503071	Other (American Indian/AK Native, Asian/Pacific Islander)	Female	2018	9.1.4 Follicular	Blank(s)	Not a paired site	Localized	T2	N0a	M0	1	Surgery performed	28	0	98	0	No	No	No	No	None; no lymph node metastases	None; no other metastases	Blank(s)	Alive or dead of other cause	Alive	Alive	Alive or dead due to cancer	5	40 years	$75,000+
1503086	White	Female	2018	9.1.5 Papillary with follicular variant	Blank(s)	Not a paired site	Localized	T1b	N0a	M0	1	Surgery performed	13	1	0	0	No	No	No	No	None; no lymph node metastases	None; no other metastases	Blank(s)	Alive or dead of other cause	Alive	Alive	Alive or dead due to cancer	5	72 years	$75,000+
1503095	White	Female	2018	9.1.3 Papillary	Blank(s)	Not a paired site	Localized	T1a	N0a	M0	1	Surgery performed	8	1	0	0	No	No	No	No	None; no lymph node metastases	None; no other metastases	Blank(s)	Alive or dead of other cause	Alive	Alive	Alive or dead due to cancer	9	72 years	$75,000+
1503118	Other (American Indian/AK Native, Asian/Pacific Islander)	Female	2018	9.1.3 Papillary	Blank(s)	Not a paired site	Localized	T1b	N0a	M0	1	Surgery performed	16	2	0	0	No	No	No	No	None; no lymph node metastases	None; no other metastases	Blank(s)	Alive or dead of other cause	Alive	Alive	Alive or dead due to cancer	6	47 years	$75,000+
1503160	Other (American Indian/AK Native, Asian/Pacific Islander)	Male	2018	9.1.3 Papillary	Blank(s)	Not a paired site	Localized	T1b	N0a	M0	1	Surgery performed	13	0	98	0	No	No	No	No	None; no lymph node metastases	None; no other metastases	Blank(s)	Alive or dead of other cause	Alive	Alive	Alive or dead due to cancer	4	41 years	$75,000+
1503174	Black	Female	2018	9.1.3 Papillary	Blank(s)	Not a paired site	Localized	T1a	N0a	M0	1	Surgery performed	5	0	98	0	No	No	No	No	None; no lymph node metastases	None; no other metastases	Blank(s)	Alive or dead of other cause	Alive	Alive	Alive or dead due to cancer	4	72 years	$75,000+
1503177	White	Female	2018	9.1.3 Papillary	Blank(s)	Not a paired site	Localized	T1b	N0a	M0	1	Surgery performed	13	0	98	0	No	No	No	No	None; no lymph node metastases	None; no other metastases	Blank(s)	Alive or dead of other cause	Alive	Alive	Alive or dead due to cancer	4	23 years	$75,000+
1503723	Other (American Indian/AK Native, Asian/Pacific Islander)	Female	2018	9.1.3 Papillary	Blank(s)	Not a paired site	Localized	T1a	N0a	M0	1	Surgery performed	9	3	0	0	No	No	No	No	None; no lymph node metastases	None; no other metastases	Blank(s)	Alive or dead of other cause	Alive	Alive	Alive or dead due to cancer	1	24 years	$75,000+
1503740	White	Female	2018	9.1.3 Papillary	Blank(s)	Right - origin of primary	Localized	T1a	N0a	M0	1	Surgery performed	7	3	0	0	No	No	No	No	None; no lymph node metastases	None; no other metastases	Blank(s)	Alive or dead of other cause	Alive	Alive	Alive or dead due to cancer	2	31 years	$75,000+
1503896	Other (American Indian/AK Native, Asian/Pacific Islander)	Male	2018	9.1.3 Papillary	Blank(s)	Not a paired site	Regional	T3a	N1b	M0	1	Surgery performed	65	6	2	0	No	No	No	No	None; no lymph node metastases	None; no other metastases	Blank(s)	Alive or dead of other cause	Alive	Alive	Alive or dead due to cancer	4	32 years	$75,000+
1503937	White	Male	2018	9.1.3 Papillary	Blank(s)	Not a paired site	Localized	T1a	N0b	M0	1	Surgery performed	1	0	98	0	No	No	No	No	None; no lymph node metastases	None; no other metastases	Blank(s)	Alive or dead of other cause	Alive	Alive	Alive or dead due to cancer	10	73 years	$75,000+
1504342	White	Male	2018	9.1.3 Papillary	Blank(s)	Not a paired site	Localized	T1b	N0a	M0	1	Surgery performed	14	0	98	0	No	No	No	No	None; no lymph node metastases	None; no other metastases	Blank(s)	Alive or dead of other cause	Alive	Alive	Alive or dead due to cancer	11	60 years	$75,000+
1504487	White	Female	2018	9.1.3 Papillary	Blank(s)	Right - origin of primary	Localized	T1b	N0a	M0	1	Surgery performed	11	0	98	0	No	No	No	No	None; no lymph node metastases	None; no other metastases	Blank(s)	Alive or dead of other cause	Alive	Alive	Alive or dead due to cancer	9	40 years	$75,000+
1504505	Other (American Indian/AK Native, Asian/Pacific Islander)	Male	2018	9.1.3 Papillary	Blank(s)	Left - origin of primary	Localized	T2	N0a	M0	1	Surgery performed	23	4	0	0	No	No	No	No	None; no lymph node metastases	None; no other metastases	Blank(s)	Alive or dead of other cause	Alive	Alive	Alive or dead due to cancer	9	41 years	$75,000+
1504530	White	Female	2018	9.1.3 Papillary	Blank(s)	Not a paired site	Localized	T1a	N0b	M0	1	Surgery performed	9	0	98	0	No	No	No	No	None; no lymph node metastases	None; no other metastases	Blank(s)	Alive or dead of other cause	Alive	Alive	Alive or dead due to cancer	6	55 years	$75,000+
1504567	White	Female	2018	9.1.3 Papillary	Blank(s)	Left - origin of primary	Localized	T1b	N0a	M0	1	Surgery performed	15	0	98	0	No	No	No	No	None; no lymph node metastases	None; no other metastases	Blank(s)	Alive or dead of other cause	Alive	Alive	Alive or dead due to cancer	7	53 years	$75,000+
1504688	Other (American Indian/AK Native, Asian/Pacific Islander)	Female	2018	9.1.3 Papillary	Blank(s)	Right - origin of primary	Regional	T1a	N1a	M0	2	Surgery performed	10	3	1	0	No	No	No	No	None; no lymph node metastases	None; no other metastases	Blank(s)	Alive or dead of other cause	Alive	Alive	Alive or dead due to cancer	10	71 years	$75,000+
1504711	White	Female	2018	9.1.2 Hurthle cell carcinoma	Blank(s)	Not a paired site	Localized	T2	NX	M0	1	Surgery performed	33	0	98	0	No	No	No	No	None; no lymph node metastases	None; no other metastases	Blank(s)	Alive or dead of other cause	Alive	Alive	Alive or dead due to cancer	5	64 years	$75,000+
1504856	White	Male	2018	9.1.5 Papillary with follicular variant	Blank(s)	Not a paired site	Localized	T3a	N0a	M0	1	Surgery performed	65	1	0	0	No	No	No	No	None; no lymph node metastases	None; no other metastases	Blank(s)	Alive or dead of other cause	Alive	Alive	Alive or dead due to cancer	8	14 years	$75,000+
1504901	White	Female	2018	9.1.5 Papillary with follicular variant	Blank(s)	Not a paired site	Localized	T3a	N0b	M0	2	Surgery performed	40	0	98	0	No	No	No	No	None; no lymph node metastases	None; no other metastases	Blank(s)	Alive or dead of other cause	Alive	Alive	Alive or dead due to cancer	10	77 years	$75,000+
1505022	White	Male	2018	9.1.3 Papillary	Blank(s)	Not a paired site	Regional	T3b	N1a	M0	1	Surgery performed	42	33	26	0	No	No	No	No	None; no lymph node metastases	None; no other metastases	Blank(s)	Alive or dead of other cause	Alive	Alive	Alive or dead due to cancer	2	23 years	$75,000+
1505050	White	Female	2018	9.1.3 Papillary	Blank(s)	Not a paired site	Regional	T3b	N1a	M0	2	Surgery performed	25	8	2	0	No	No	No	No	None; no lymph node metastases	None; no other metastases	Blank(s)	Alive or dead of other cause	Alive	Alive	Alive or dead due to cancer	9	64 years	$75,000+
1505234	Other (American Indian/AK Native, Asian/Pacific Islander)	Female	2018	9.1.3 Papillary	Blank(s)	Not a paired site	Localized	T2	N0a	M0	1	Surgery performed	24	4	0	0	No	No	No	No	None; no lymph node metastases	None; no other metastases	Blank(s)	Alive or dead of other cause	Alive	Alive	Alive or dead due to cancer	9	57 years	$75,000+
1505237	Other (American Indian/AK Native, Asian/Pacific Islander)	Female	2018	9.1.3 Papillary	Blank(s)	Not a paired site	Regional	T1b	N1b	M0	2	Surgery performed	12	29	3	0	No	No	No	No	None; no lymph node metastases	None; no other metastases	Blank(s)	Alive or dead of other cause	Alive	Alive	Alive or dead due to cancer	7	56 years	$75,000+
1505272	Other (American Indian/AK Native, Asian/Pacific Islander)	Female	2018	9.1.3 Papillary	Blank(s)	Not a paired site	Regional	T2	N1a	M0	1	Surgery performed	33	2	1	0	No	No	No	No	None; no lymph node metastases	None; no other metastases	Blank(s)	Alive or dead of other cause	Alive	Alive	Alive or dead due to cancer	1	38 years	$75,000+
1505277	Other (American Indian/AK Native, Asian/Pacific Islander)	Female	2018	9.1.3 Papillary	Blank(s)	Left - origin of primary	Localized	T1b	N0a	M0	1	Surgery performed	16	0	98	0	No	No	No	No	None; no lymph node metastases	None; no other metastases	Blank(s)	Alive or dead of other cause	Alive	Alive	Alive or dead due to cancer	1	32 years	$75,000+
1505283	Other (American Indian/AK Native, Asian/Pacific Islander)	Female	2018	9.1.4 Follicular	Blank(s)	Not a paired site	Localized	T3a	N0a	M0	1	Surgery performed	85	3	0	0	No	No	No	No	None; no lymph node metastases	None; no other metastases	Blank(s)	Alive or dead of other cause	Alive	Alive	Alive or dead due to cancer	1	44 years	$75,000+
1505422	White	Female	2018	9.1.3 Papillary	Blank(s)	Not a paired site	Regional	T2	N1a	M0	2	Surgery performed	36	28	5	0	No	No	No	No	None; no lymph node metastases	None; no other metastases	Blank(s)	Alive or dead of other cause	Alive	Alive	Alive or dead due to cancer	9	58 years	$75,000+
1505465	Other (American Indian/AK Native, Asian/Pacific Islander)	Female	2018	9.1.3 Papillary	Blank(s)	Not a paired site	Regional	T1a	N1b	M0	1	Surgery performed	7	26	5	0	No	No	No	No	None; no lymph node metastases	None; no other metastases	Blank(s)	Alive or dead of other cause	Alive	Alive	Alive or dead due to cancer	5	36 years	$75,000+
1505511	Other (American Indian/AK Native, Asian/Pacific Islander)	Female	2018	9.1.5 Papillary with follicular variant	Blank(s)	Not a paired site	Localized	T1b	N0a	M0	1	Surgery performed	15	0	98	0	No	No	No	No	None; no lymph node metastases	None; no other metastases	Blank(s)	Alive or dead of other cause	Alive	Alive	Alive or dead due to cancer	8	55 years	$75,000+
1505519	White	Male	2018	9.1.3 Papillary	Blank(s)	Not a paired site	Regional	T1b	N1a	M0	1	Surgery performed	14	27	7	0	No	No	No	No	None; no lymph node metastases	None; no other metastases	Blank(s)	Alive or dead of other cause	Alive	Alive	Alive or dead due to cancer	8	50 years	$75,000+
1505575	Other (American Indian/AK Native, Asian/Pacific Islander)	Female	2018	9.1.3 Papillary	Blank(s)	Not a paired site	Localized	T1b	N0a	M0	1	Surgery performed	13	0	98	0	No	No	No	No	None; no lymph node metastases	None; no other metastases	Blank(s)	Alive or dead of other cause	Alive	Alive	Alive or dead due to cancer	11	38 years	$75,000+
1505578	Other (American Indian/AK Native, Asian/Pacific Islander)	Female	2018	9.1.3 Papillary	Blank(s)	Not a paired site	Localized	T1a	N0a	M0	1	Surgery performed	3	0	98	0	No	No	No	No	None; no lymph node metastases	None; no other metastases	Blank(s)	Alive or dead of other cause	Alive	Alive	Alive or dead due to cancer	10	51 years	$75,000+
1505581	White	Female	2018	9.1.3 Papillary	Blank(s)	Not a paired site	Regional	T2	N1b	M0	1	Surgery performed	33	71	5	0	No	No	No	No	None; no lymph node metastases	None; no other metastases	Blank(s)	Alive or dead of other cause	Alive	Alive	Alive or dead due to cancer	9	32 years	$75,000+
1505616	Other (American Indian/AK Native, Asian/Pacific Islander)	Female	2018	9.1.3 Papillary	Blank(s)	Left - origin of primary	Localized	T1a	N0a	M0	1	Surgery performed	10	0	98	0	No	No	No	No	None; no lymph node metastases	None; no other metastases	Blank(s)	Alive or dead of other cause	Alive	Alive	Alive or dead due to cancer	5	48 years	$75,000+
1505624	Other (American Indian/AK Native, Asian/Pacific Islander)	Male	2018	9.1.3 Papillary	Blank(s)	Not a paired site	Localized	T1b	N0a	M0	1	Surgery performed	15	0	98	0	No	No	No	No	None; no lymph node metastases	None; no other metastases	Blank(s)	Alive or dead of other cause	Alive	Alive	Alive or dead due to cancer	3	54 years	$75,000+
1505666	White	Male	2018	9.1.3 Papillary	Blank(s)	Not a paired site	Regional	TX	N1	M0	1	Not recommended	999	0	98	0	No	No	No	No	None; no lymph node metastases	None; no other metastases	Blank(s)	Alive or dead of other cause	Alive	Alive	Alive or dead due to cancer	11	30 years	$75,000+
1505673	Other (American Indian/AK Native, Asian/Pacific Islander)	Female	2018	9.1.3 Papillary	Blank(s)	Not a paired site	Localized	T1a	N0a	M0	1	Surgery performed	1	0	98	0	No	No	No	No	None; no lymph node metastases	None; no other metastases	Blank(s)	Alive or dead of other cause	Alive	Alive	Alive or dead due to cancer	5	62 years	$75,000+
1505726	White	Male	2018	9.1.3 Papillary	Blank(s)	Left - origin of primary	Localized	T1b	N0a	M0	1	Surgery performed	19	11	0	0	No	No	No	No	None; no lymph node metastases	None; no other metastases	Blank(s)	Alive or dead of other cause	Alive	Alive	Alive or dead due to cancer	7	26 years	$75,000+
1505743	White	Female	2018	9.1.4 Follicular	Blank(s)	Right - origin of primary	Localized	T2	N0a	M0	1	Surgery performed	28	0	98	0	No	No	No	No	None; no lymph node metastases	None; no other metastases	Blank(s)	Alive or dead of other cause	Alive	Alive	Alive or dead due to cancer	7	23 years	$75,000+
1505773	White	Female	2018	9.1.4 Follicular	Blank(s)	Not a paired site	Localized	T2	N0a	M0	1	Surgery performed	31	0	98	0	No	No	No	No	None; no lymph node metastases	None; no other metastases	Blank(s)	Alive or dead of other cause	Alive	Alive	Alive or dead due to cancer	10	38 years	$75,000+
1505790	White	Male	2018	9.1.3 Papillary	Blank(s)	Not a paired site	Regional	T3a	N1b	M0	1	Surgery performed	55	29	10	0	No	No	No	No	None; no lymph node metastases	None; no other metastases	Blank(s)	Alive or dead of other cause	Alive	Alive	Alive or dead due to cancer	7	50 years	$75,000+
1505799	White	Female	2018	9.1.5 Papillary with follicular variant	Blank(s)	Not a paired site	Localized	T2	N0a	M0	1	Surgery performed	32	0	98	0	No	No	No	No	None; no lymph node metastases	None; no other metastases	Blank(s)	Alive or dead of other cause	Alive	Alive	Alive or dead due to cancer	2	50 years	$75,000+
1506002	Other (American Indian/AK Native, Asian/Pacific Islander)	Male	2018	9.1.3 Papillary	Blank(s)	Not a paired site	Regional	T1b	N1b	M0	1	Surgery performed	17	17	7	0	No	No	No	No	None; no lymph node metastases	None; no other metastases	Blank(s)	Alive or dead of other cause	Alive	Alive	Alive or dead due to cancer	0	42 years	$75,000+
1506010	White	Female	2018	9.1.3 Papillary	Blank(s)	Not a paired site	Localized	T1a	N0a	M0	1	Surgery performed	6	0	98	0	No	No	No	No	None; no lymph node metastases	None; no other metastases	Blank(s)	Alive or dead of other cause	Alive	Alive	Alive or dead due to cancer	5	57 years	$75,000+
1506062	White	Female	2018	9.1.4 Follicular	Blank(s)	Left - origin of primary	Regional	T3a	N0a	M0	1	Surgery performed	60	0	98	0	No	No	No	No	None; no lymph node metastases	None; no other metastases	Blank(s)	Alive or dead of other cause	Alive	Alive	Alive or dead due to cancer	3	50 years	$75,000+
1506119	Other (American Indian/AK Native, Asian/Pacific Islander)	Female	2018	9.1.3 Papillary	Blank(s)	Not a paired site	Regional	T1a	N1a	M0	1	Surgery performed	10	48	19	0	No	No	No	No	None; no lymph node metastases	None; no other metastases	Blank(s)	Alive or dead of other cause	Alive	Alive	Alive or dead due to cancer	0	28 years	$75,000+
1506234	White	Male	2018	9.1.3 Papillary	Blank(s)	Not a paired site	Distant	T4b	N1b	M1	2	Surgery performed	31	52	16	70	No	No	No	Yes	Yes; distant lymph node metastases	None; no other metastases	Blank(s)	Alive or dead of other cause	Alive	Alive	Alive or dead due to cancer	2	27 years	$75,000+
1506315	White	Female	2018	9.1.3 Papillary	Blank(s)	Not a paired site	Localized	T1a	N0a	M0	1	Surgery performed	5	0	98	0	No	No	No	No	None; no lymph node metastases	None; no other metastases	Blank(s)	Alive or dead of other cause	Alive	Alive	Alive or dead due to cancer	7	45 years	$75,000+
1506363	White	Female	2018	9.1.3 Papillary	Blank(s)	Not a paired site	Regional	T1a	N1a	M0	1	Surgery performed	10	52	20	0	No	No	No	No	None; no lymph node metastases	None; no other metastases	Blank(s)	Alive or dead of other cause	Alive	Alive	Alive or dead due to cancer	7	32 years	$75,000+
1506418	White	Female	2018	9.1.3 Papillary	Blank(s)	Not a paired site	Regional	TX	N1a	M0	1	Surgery performed	999	4	4	0	No	No	No	No	None; no lymph node metastases	None; no other metastases	Blank(s)	Alive or dead of other cause	Alive	Alive	Alive or dead due to cancer	6	40 years	$75,000+
1506480	Other (American Indian/AK Native, Asian/Pacific Islander)	Female	2018	9.1.3 Papillary	Blank(s)	Not a paired site	Localized	88	88	88	88	Surgery performed	10	0	98	0	No	No	No	No	None; no lymph node metastases	None; no other metastases	Blank(s)	Alive or dead of other cause	Alive	Alive	Alive or dead due to cancer	10	29 years	$75,000+
1506899	Other (American Indian/AK Native, Asian/Pacific Islander)	Male	2018	9.1.3 Papillary	Blank(s)	Not a paired site	Localized	T2	N0a	M0	1	Surgery performed	24	0	98	0	No	No	No	No	None; no lymph node metastases	None; no other metastases	Blank(s)	Alive or dead of other cause	Alive	Alive	Alive or dead due to cancer	4	70 years	$75,000+
1507197	Other (American Indian/AK Native, Asian/Pacific Islander)	Female	2018	9.1.3 Papillary	Blank(s)	Not a paired site	Regional	T1b	N1a	M0	2	Surgery performed	12	5	1	0	No	No	No	No	None; no lymph node metastases	None; no other metastases	Blank(s)	Alive or dead of other cause	Alive	Alive	Alive or dead due to cancer	6	66 years	$75,000+
1507214	Other (American Indian/AK Native, Asian/Pacific Islander)	Female	2018	9.1.3 Papillary	Blank(s)	Not a paired site	Localized	T2	N0a	M0	1	Surgery performed	38	0	98	0	No	No	No	No	None; no lymph node metastases	None; no other metastases	Blank(s)	Alive or dead of other cause	Alive	Alive	Alive or dead due to cancer	0	45 years	$75,000+
1507219	White	Female	2018	9.1.3 Papillary	Blank(s)	Not a paired site	Localized	T1a	NX	M0	1	Surgery performed	6	0	98	0	No	No	No	No	None; no lymph node metastases	None; no other metastases	Blank(s)	Alive or dead of other cause	Alive	Alive	Alive or dead due to cancer	3	39 years	$75,000+
1507599	White	Female	2018	9.1.3 Papillary	Blank(s)	Not a paired site	Localized	T1a	N0a	M0	1	Surgery performed	8	0	98	0	No	No	No	No	None; no lymph node metastases	None; no other metastases	Blank(s)	Alive or dead of other cause	Alive	Alive	Alive or dead due to cancer	1	63 years	$75,000+
1507613	White	Female	2018	9.1.3 Papillary	Blank(s)	Not a paired site	Localized	T1a	N0a	M0	1	Surgery performed	2	0	98	0	No	No	No	No	None; no lymph node metastases	None; no other metastases	Blank(s)	Alive or dead of other cause	Alive	Alive	Alive or dead due to cancer	4	34 years	$75,000+
1507879	Other (American Indian/AK Native, Asian/Pacific Islander)	Female	2018	9.1.3 Papillary	Blank(s)	Not a paired site	Localized	T1a	N0a	M0	1	Surgery performed	9	1	0	0	No	No	No	No	None; no lymph node metastases	None; no other metastases	Blank(s)	Alive or dead of other cause	Alive	Alive	Alive or dead due to cancer	3	72 years	$75,000+
1507888	White	Female	2018	9.1.3 Papillary	Blank(s)	Not a paired site	Regional	T1a	N1a	M0	2	Surgery performed	5	19	1	0	No	No	No	No	None; no lymph node metastases	None; no other metastases	Blank(s)	Alive or dead of other cause	Alive	Alive	Alive or dead due to cancer	3	55 years	$75,000+
1507896	White	Female	2018	9.1.3 Papillary	Blank(s)	Not a paired site	Localized	T1b	N0a	M0	1	Surgery performed	14	2	0	0	No	No	No	No	None; no lymph node metastases	None; no other metastases	Blank(s)	Alive or dead of other cause	Alive	Alive	Alive or dead due to cancer	3	58 years	$75,000+
1507924	White	Female	2018	9.1.4 Follicular	Blank(s)	Not a paired site	Localized	T2	N0a	M0	1	Surgery performed	24	1	0	0	No	No	No	No	None; no lymph node metastases	None; no other metastases	Blank(s)	Alive or dead of other cause	Alive	Alive	Alive or dead due to cancer	2	42 years	$75,000+
1507928	White	Female	2018	9.1.3 Papillary	Blank(s)	Not a paired site	Localized	T1a	N0a	M0	1	Surgery performed	3	0	98	0	No	No	No	No	None; no lymph node metastases	None; no other metastases	Blank(s)	Alive or dead of other cause	Alive	Alive	Alive or dead due to cancer	2	69 years	$75,000+
1508022	White	Female	2018	9.1.6 Other	Blank(s)	Not a paired site	Regional	T3b	N0a	M0	4A	Surgery performed	52	14	0	0	No	No	No	No	None; no lymph node metastases	None; no other metastases	Blank(s)	Alive or dead of other cause	Alive	Alive	Alive or dead due to cancer	4	60 years	$75,000+
1508060	Other (American Indian/AK Native, Asian/Pacific Islander)	Male	2018	9.1.3 Papillary	Blank(s)	Not a paired site	Regional	T2	N1a	M0	1	Surgery performed	27	1	1	0	No	No	No	No	None; no lymph node metastases	None; no other metastases	Blank(s)	Alive or dead of other cause	Alive	Alive	Alive or dead due to cancer	5	52 years	$75,000+
1508128	Other (American Indian/AK Native, Asian/Pacific Islander)	Female	2018	9.1.5 Papillary with follicular variant	Blank(s)	Right - origin of primary	Regional	T1b	N0a	M0	1	Surgery performed	11	0	98	0	No	No	No	No	None; no lymph node metastases	None; no other metastases	Blank(s)	Alive or dead of other cause	Alive	Alive	Alive or dead due to cancer	5	50 years	$75,000+
1508154	Other (American Indian/AK Native, Asian/Pacific Islander)	Female	2018	9.1.3 Papillary	Blank(s)	Right - origin of primary	Regional	T1b	N0a	M0	1	Surgery performed	18	0	98	0	No	No	No	No	None; no lymph node metastases	None; no other metastases	Blank(s)	Alive or dead of other cause	Alive	Alive	Alive or dead due to cancer	5	30 years	$75,000+
1508328	White	Female	2018	9.1.3 Papillary	Blank(s)	Not a paired site	Localized	T1b	N0a	M0	1	Surgery performed	13	0	98	0	No	No	No	No	None; no lymph node metastases	None; no other metastases	Blank(s)	Alive or dead of other cause	Alive	Alive	Alive or dead due to cancer	5	68 years	$75,000+
1508431	Other (American Indian/AK Native, Asian/Pacific Islander)	Female	2018	9.1.3 Papillary	Blank(s)	Not a paired site	Localized	T1a	N0	M0	1	Surgery performed	9	3	0	0	No	No	No	No	None; no lymph node metastases	None; no other metastases	Blank(s)	Alive or dead of other cause	Alive	Alive	Alive or dead due to cancer	6	41 years	$75,000+
1508660	White	Female	2018	9.1.3 Papillary	Blank(s)	Not a paired site	Regional	T2	N1a	M0	1	Surgery performed	22	23	6	0	No	No	No	No	None; no lymph node metastases	None; no other metastases	Blank(s)	Alive or dead of other cause	Alive	Alive	Alive or dead due to cancer	11	33 years	$75,000+
1508677	Other (American Indian/AK Native, Asian/Pacific Islander)	Female	2018	9.1.3 Papillary	Blank(s)	Not a paired site	Regional	T2	N1a	M0	2	Surgery performed	35	9	2	0	No	No	No	No	None; no lymph node metastases	None; no other metastases	Blank(s)	Alive or dead of other cause	Alive	Alive	Alive or dead due to cancer	11	59 years	$75,000+
1508719	White	Male	2018	9.1.5 Papillary with follicular variant	Blank(s)	Not a paired site	Distant	T2	N0b	M1	4B	Surgery performed	25	0	98	70	Yes	Yes	No	No	None; no lymph node metastases	None; no other metastases	Blank(s)	Alive or dead of other cause	Alive	Alive	Alive or dead due to cancer	11	58 years	$75,000+
1508755	White	Female	2018	9.1.3 Papillary	Blank(s)	Not a paired site	Regional	T3a	N1a	M0	2	Surgery performed	40	18	11	0	No	No	No	No	None; no lymph node metastases	None; no other metastases	Blank(s)	Alive or dead of other cause	Alive	Alive	Alive or dead due to cancer	9	56 years	$75,000+
1508817	White	Male	2018	9.1.5 Papillary with follicular variant	Blank(s)	Not a paired site	Localized	T3a	N0a	M0	2	Surgery performed	41	6	0	0	No	No	No	No	None; no lymph node metastases	None; no other metastases	Blank(s)	Alive or dead of other cause	Alive	Alive	Alive or dead due to cancer	8	62 years	$75,000+
1508839	Other (American Indian/AK Native, Asian/Pacific Islander)	Female	2018	9.1.3 Papillary	Blank(s)	Not a paired site	Regional	T2	N1b	M0	2	Surgery performed	39	15	9	0	No	No	No	No	None; no lymph node metastases	None; no other metastases	Blank(s)	Alive or dead of other cause	Alive	Alive	Alive or dead due to cancer	7	55 years	$75,000+
1508873	White	Male	2018	9.1.3 Papillary	Blank(s)	Not a paired site	Localized	T1b	N0a	M0	1	Surgery performed	14	1	0	0	No	No	No	No	None; no lymph node metastases	None; no other metastases	Blank(s)	Alive or dead of other cause	Alive	Alive	Alive or dead due to cancer	6	57 years	$75,000+
1508940	Black	Male	2018	9.1.3 Papillary	Blank(s)	Not a paired site	Localized	T1b	N0a	M0	1	Surgery performed	13	1	0	0	No	No	No	No	None; no lymph node metastases	None; no other metastases	Blank(s)	Alive or dead of other cause	Alive	Alive	Alive or dead due to cancer	6	40 years	$75,000+
1509063	Black	Male	2018	9.1.4 Follicular	Blank(s)	Not a paired site	Distant	T3b	N0a	M1	4B	Surgery performed	120	2	0	70	No	No	No	Yes	None; no lymph node metastases	None; no other metastases	Blank(s)	Alive or dead of other cause	Alive	Alive	Alive or dead due to cancer	3	55 years	$75,000+
1509442	Other (American Indian/AK Native, Asian/Pacific Islander)	Female	2018	9.1.3 Papillary	Blank(s)	Not a paired site	Unknown/unstaged	TX	NX	M0	99	Unknown; death certificate; or autopsy only (2003+)	1	0	98	0	No	No	No	No	None; no lymph node metastases	None; no other metastases	Blank(s)	Dead (missing/unknown COD)	State DC not available or state DC available but no COD	Dead	Dead (missing/unknown COD)	Unknown	60 years	$75,000+
1509480	Other (American Indian/AK Native, Asian/Pacific Islander)	Female	2018	9.1.3 Papillary	Blank(s)	Not a paired site	Localized	T2	N0a	M0	1	Surgery performed	27	0	98	0	No	No	No	No	None; no lymph node metastases	None; no other metastases	Blank(s)	Alive or dead of other cause	Alive	Alive	Alive or dead due to cancer	3	52 years	$75,000+
1509677	White	Female	2018	9.1.3 Papillary	Blank(s)	Not a paired site	Regional	T1b	N1a	M0	2	Surgery performed	20	6	5	0	No	No	No	No	None; no lymph node metastases	None; no other metastases	Blank(s)	Alive or dead of other cause	Alive	Alive	Alive or dead due to cancer	1	62 years	$75,000+
1509684	White	Female	2018	9.1.3 Papillary	Blank(s)	Not a paired site	Localized	T1b	N0a	M0	1	Surgery performed	12	0	98	0	No	No	No	No	None; no lymph node metastases	None; no other metastases	Blank(s)	Alive or dead of other cause	Alive	Alive	Alive or dead due to cancer	2	35 years	$75,000+
1509910	White	Female	2018	9.1.3 Papillary	Blank(s)	Not a paired site	Localized	T3a	N0a	M0	1	Surgery performed	40	0	98	0	No	No	No	No	None; no lymph node metastases	None; no other metastases	Blank(s)	Alive or dead of other cause	Alive	Alive	Alive or dead due to cancer	7	43 years	$75,000+
1510492	White	Male	2018	9.1.3 Papillary	Blank(s)	Not a paired site	Regional	T1b	N1b	M0	2	Surgery performed	20	53	7	0	No	No	No	No	None; no lymph node metastases	None; no other metastases	Blank(s)	Alive or dead of other cause	Alive	Alive	Alive or dead due to cancer	4	63 years	$75,000+
1510503	Other (American Indian/AK Native, Asian/Pacific Islander)	Female	2018	9.1.4 Follicular	Blank(s)	Right - origin of primary	Localized	T2	N0a	M0	1	Surgery performed	32	0	98	0	No	No	No	No	None; no lymph node metastases	None; no other metastases	Blank(s)	Alive or dead of other cause	Alive	Alive	Alive or dead due to cancer	4	44 years	$75,000+
1510588	Other (American Indian/AK Native, Asian/Pacific Islander)	Female	2018	9.1.5 Papillary with follicular variant	Blank(s)	Not a paired site	Regional	T1b	N1b	M0	2	Surgery performed	11	36	6	0	No	No	No	No	None; no lymph node metastases	None; no other metastases	Blank(s)	Alive or dead of other cause	Alive	Alive	Alive or dead due to cancer	1	57 years	$75,000+
1510946	White	Male	2018	9.1.5 Papillary with follicular variant	Blank(s)	Not a paired site	Regional	TX	N1b	M0	1	Surgery performed	999	67	12	0	No	No	No	No	None; no lymph node metastases	None; no other metastases	Blank(s)	Alive or dead of other cause	Alive	Alive	Alive or dead due to cancer	6	48 years	$75,000+
1511043	Other (American Indian/AK Native, Asian/Pacific Islander)	Female	2018	9.1.3 Papillary	Blank(s)	Not a paired site	Regional	T1b	N1b	M0	1	Surgery performed	18	50	4	0	No	No	No	No	None; no lymph node metastases	None; no other metastases	Blank(s)	Alive or dead of other cause	Alive	Alive	Alive or dead due to cancer	7	18 years	$75,000+
1511048	White	Male	2018	9.1.3 Papillary	Blank(s)	Not a paired site	Localized	T1a	N0b	M0	1	Surgery performed	2	0	98	0	No	No	No	No	None; no lymph node metastases	None; no other metastases	Blank(s)	Alive or dead of other cause	Alive	Alive	Alive or dead due to cancer	7	67 years	$75,000+
1511106	Other (American Indian/AK Native, Asian/Pacific Islander)	Female	2018	9.1.5 Papillary with follicular variant	Blank(s)	Not a paired site	Distant	T4a	N1b	M1	4B	Surgery performed	6	48	6	70	Yes	No	No	Yes	None; no lymph node metastases	None; no other metastases	Blank(s)	Alive or dead of other cause	Alive	Alive	Alive or dead due to cancer	3	56 years	$75,000+
1511158	Other (American Indian/AK Native, Asian/Pacific Islander)	Male	2018	9.1.3 Papillary	Blank(s)	Not a paired site	Regional	T3a	N1a	M0	1	Surgery performed	60	4	1	0	No	No	No	No	None; no lymph node metastases	None; no other metastases	Blank(s)	Alive or dead of other cause	Alive	Alive	Alive or dead due to cancer	11	51 years	$75,000+
1511165	Other (American Indian/AK Native, Asian/Pacific Islander)	Male	2018	9.1.3 Papillary	Blank(s)	Not a paired site	Regional	T2	N1a	M0	1	Surgery performed	27	9	3	0	No	No	No	No	None; no lymph node metastases	None; no other metastases	Blank(s)	Alive or dead of other cause	Alive	Alive	Alive or dead due to cancer	3	43 years	$75,000+
1511254	White	Male	2018	9.1.3 Papillary	Blank(s)	Left - origin of primary	Localized	T2	N0a	M0	1	Surgery performed	37	5	0	0	No	No	No	No	None; no lymph node metastases	None; no other metastases	Blank(s)	Alive or dead of other cause	Alive	Alive	Alive or dead due to cancer	10	34 years	$75,000+
1511485	White	Female	2018	9.1.3 Papillary	Blank(s)	Not a paired site	Localized	T1b	N0a	M0	1	Surgery performed	12	2	0	0	No	No	No	No	None; no lymph node metastases	None; no other metastases	Blank(s)	Alive or dead of other cause	Alive	Alive	Alive or dead due to cancer	9	51 years	$75,000+
1511678	Other (American Indian/AK Native, Asian/Pacific Islander)	Female	2018	9.1.3 Papillary	Blank(s)	Not a paired site	Localized	T1b	N0a	M0	1	Surgery performed	14	0	98	0	No	No	No	No	None; no lymph node metastases	None; no other metastases	Blank(s)	Alive or dead of other cause	Alive	Alive	Alive or dead due to cancer	8	41 years	$75,000+
1511742	Other (American Indian/AK Native, Asian/Pacific Islander)	Female	2018	9.1.3 Papillary	Blank(s)	Not a paired site	Regional	T3b	N0a	M0	2	Surgery performed	19	0	98	0	No	No	No	No	None; no lymph node metastases	None; no other metastases	Blank(s)	Alive or dead of other cause	Alive	Alive	Alive or dead due to cancer	7	68 years	$75,000+
1511749	Black	Female	2018	9.1.3 Papillary	Blank(s)	Not a paired site	Localized	T1a	N0a	M0	1	Surgery performed	7	0	98	0	No	No	No	No	None; no lymph node metastases	None; no other metastases	Blank(s)	Alive or dead of other cause	Alive	Alive	Alive or dead due to cancer	7	45 years	$75,000+
1512140	White	Female	2018	9.1.3 Papillary	Blank(s)	Right - origin of primary	Regional	T2	N1a	M0	1	Surgery performed	25	20	9	0	No	No	No	No	None; no lymph node metastases	None; no other metastases	Blank(s)	Alive or dead of other cause	Alive	Alive	Alive or dead due to cancer	1	34 years	$75,000+
1512273	White	Male	2018	9.1.3 Papillary	Blank(s)	Not a paired site	Regional	T1b	N1a	M0	2	Surgery performed	17	69	15	0	No	No	No	No	None; no lymph node metastases	None; no other metastases	Blank(s)	Alive or dead of other cause	Alive	Alive	Alive or dead due to cancer	2	58 years	$75,000+
1512560	Other (American Indian/AK Native, Asian/Pacific Islander)	Female	2018	9.1.3 Papillary	Blank(s)	Not a paired site	Localized	T1b	N0a	M0	1	Surgery performed	15	2	0	0	No	No	No	No	None; no lymph node metastases	None; no other metastases	Blank(s)	Alive or dead of other cause	Alive	Alive	Alive or dead due to cancer	3	36 years	$75,000+
1512591	White	Female	2018	9.1.3 Papillary	Blank(s)	Not a paired site	Localized	T1a	N0a	M0	1	Surgery performed	9	2	0	0	No	No	No	No	None; no lymph node metastases	None; no other metastases	Blank(s)	Alive or dead of other cause	Alive	Alive	Alive or dead due to cancer	6	38 years	$75,000+
1512980	White	Female	2018	9.1.3 Papillary	Blank(s)	Not a paired site	Regional	TX	N1	M0	99	Not recommended	999	0	98	0	No	No	No	No	None; no lymph node metastases	None; no other metastases	Blank(s)	Alive or dead of other cause	Alive	Alive	Alive or dead due to cancer	0	77 years	$75,000+
1513694	Unknown	Female	2018	9.1.5 Papillary with follicular variant	Blank(s)	Not a paired site	Localized	T2	N0a	M0	1	Surgery performed	28	4	0	0	No	No	No	No	None; no lymph node metastases	None; no other metastases	Blank(s)	Alive or dead of other cause	Alive	Alive	Alive or dead due to cancer	3	76 years	$75,000+
1513886	Other (American Indian/AK Native, Asian/Pacific Islander)	Female	2018	9.1.3 Papillary	Blank(s)	Not a paired site	Regional	T2	N1a	M0	1	Surgery performed	22	8	1	0	No	No	No	No	None; no lymph node metastases	None; no other metastases	Blank(s)	Alive or dead of other cause	Alive	Alive	Alive or dead due to cancer	0	50 years	$75,000+
1514264	White	Female	2018	9.1.3 Papillary	Blank(s)	Not a paired site	Localized	T1b	N0a	M0	1	Surgery performed	12	1	0	0	No	No	No	No	None; no lymph node metastases	None; no other metastases	Blank(s)	Alive or dead of other cause	Alive	Alive	Alive or dead due to cancer	0	61 years	$75,000+
1514287	Other (American Indian/AK Native, Asian/Pacific Islander)	Male	2018	9.1.3 Papillary	Blank(s)	Not a paired site	Regional	T4a	N1a	M0	3	Surgery performed	65	7	1	0	No	No	No	No	None; no lymph node metastases	None; no other metastases	Blank(s)	Alive or dead of other cause	Alive	Alive	Alive or dead due to cancer	1	67 years	$75,000+
1514789	White	Female	2018	9.1.5 Papillary with follicular variant	Blank(s)	Not a paired site	Regional	T1b	N1a	M0	1	Surgery performed	15	29	16	0	No	No	No	No	None; no lymph node metastases	None; no other metastases	Blank(s)	Alive or dead of other cause	Alive	Alive	Alive or dead due to cancer	7	29 years	$75,000+
1514819	White	Female	2018	9.1.1 Medullary	Blank(s)	Not a paired site	Localized	T1a	N0a	M0	1	Surgery performed	6	11	0	0	No	No	No	No	None; no lymph node metastases	None; no other metastases	Blank(s)	Alive or dead of other cause	Alive	Alive	Alive or dead due to cancer	6	46 years	$75,000+
1514857	White	Male	2018	9.1.3 Papillary	Blank(s)	Not a paired site	Regional	T3a	N1a	M0	1	Surgery performed	40	9	7	0	No	No	No	No	None; no lymph node metastases	None; no other metastases	Blank(s)	Alive or dead of other cause	Alive	Alive	Alive or dead due to cancer	1	48 years	$75,000+
1514863	White	Female	2018	9.1.3 Papillary	Blank(s)	Not a paired site	Distant	T4b	N1	M0	4A	Surgery performed	15	16	1	0	No	No	No	No	None; no lymph node metastases	None; no other metastases	Blank(s)	Alive or dead of other cause	Alive	Alive	Alive or dead due to cancer	0	69 years	$75,000+
1514880	Other (American Indian/AK Native, Asian/Pacific Islander)	Female	2018	9.1.3 Papillary	Blank(s)	Not a paired site	Localized	T1a	N0a	M0	1	Surgery performed	7	1	0	0	No	No	No	No	None; no lymph node metastases	None; no other metastases	Blank(s)	Alive or dead of other cause	Alive	Alive	Alive or dead due to cancer	0	53 years	$75,000+
1514939	White	Female	2018	9.1.3 Papillary	Blank(s)	Not a paired site	Regional	T1b	N1a	M0	1	Surgery performed	20	22	3	0	No	No	No	No	None; no lymph node metastases	None; no other metastases	Blank(s)	Alive or dead of other cause	Alive	Alive	Alive or dead due to cancer	0	33 years	$75,000+
1515215	Other (American Indian/AK Native, Asian/Pacific Islander)	Female	2018	9.1.3 Papillary	Blank(s)	Not a paired site	Localized	T1a	N0a	M0	1	Surgery performed	2	0	98	0	No	No	No	No	None; no lymph node metastases	None; no other metastases	Blank(s)	Alive or dead of other cause	Alive	Alive	Alive or dead due to cancer	2	49 years	$75,000+
1515220	White	Female	2018	9.1.3 Papillary	Blank(s)	Not a paired site	Regional	T3a	N1a	M0	1	Surgery performed	60	20	18	0	No	No	No	No	None; no lymph node metastases	None; no other metastases	Blank(s)	Alive or dead of other cause	Alive	Alive	Alive or dead due to cancer	3	17 years	$75,000+
1515337	White	Female	2018	9.1.3 Papillary	Blank(s)	Right - origin of primary	Regional	T2	N1b	M0	1	Surgery performed	28	24	12	0	No	No	No	No	None; no lymph node metastases	None; no other metastases	Blank(s)	Alive or dead of other cause	Alive	Alive	Alive or dead due to cancer	2	42 years	$75,000+
1515388	White	Male	2018	9.1.3 Papillary	Blank(s)	Not a paired site	Regional	T3a	N1b	M0	1	Surgery performed	50	43	20	0	No	No	No	No	None; no lymph node metastases	None; no other metastases	Blank(s)	Alive or dead of other cause	Alive	Alive	Alive or dead due to cancer	9	16 years	$75,000+
1515410	Other (American Indian/AK Native, Asian/Pacific Islander)	Male	2018	9.1.3 Papillary	Blank(s)	Not a paired site	Localized	T1b	N0a	M0	1	Surgery performed	14	0	98	0	No	No	No	No	None; no lymph node metastases	None; no other metastases	Blank(s)	Alive or dead of other cause	Alive	Alive	Alive or dead due to cancer	2	75 years	$75,000+
1515416	Other (American Indian/AK Native, Asian/Pacific Islander)	Female	2018	9.1.3 Papillary	Blank(s)	Not a paired site	Localized	T1b	N0a	M0	1	Surgery performed	12	41	0	0	No	No	No	No	None; no lymph node metastases	None; no other metastases	Blank(s)	Alive or dead of other cause	Alive	Alive	Alive or dead due to cancer	9	44 years	$75,000+
1515507	Unknown	Female	2018	9.1.3 Papillary	Blank(s)	Right - origin of primary	Regional	T2	N1a	M0	1	Surgery performed	39	5	5	0	No	No	No	No	None; no lymph node metastases	None; no other metastases	Blank(s)	Alive or dead of other cause	Alive	Alive	Alive or dead due to cancer	4	22 years	$75,000+
1515985	Other (American Indian/AK Native, Asian/Pacific Islander)	Female	2018	9.1.3 Papillary	Blank(s)	Not a paired site	Localized	T3a	N0a	M0	1	Surgery performed	42	1	0	0	No	No	No	No	None; no lymph node metastases	None; no other metastases	Blank(s)	Alive or dead of other cause	Alive	Alive	Alive or dead due to cancer	6	39 years	$75,000+
1516201	White	Male	2018	9.1.4 Follicular	Blank(s)	Not a paired site	Localized	T2	N0a	M0	1	Surgery performed	27	0	98	0	No	No	No	No	None; no lymph node metastases	None; no other metastases	Blank(s)	Alive or dead of other cause	Alive	Alive	Alive or dead due to cancer	5	50 years	$75,000+
1516227	Other (American Indian/AK Native, Asian/Pacific Islander)	Female	2018	9.1.3 Papillary	Blank(s)	Not a paired site	Regional	T2	N1b	M0	1	Surgery performed	22	37	20	0	No	No	No	No	None; no lymph node metastases	None; no other metastases	Blank(s)	Alive or dead of other cause	Alive	Alive	Alive or dead due to cancer	2	41 years	$75,000+
1516268	White	Male	2018	9.1.3 Papillary	Blank(s)	Not a paired site	Localized	T1b	N0a	M0	1	Surgery performed	12	2	0	0	No	No	No	No	None; no lymph node metastases	None; no other metastases	Blank(s)	Alive or dead of other cause	Alive	Alive	Alive or dead due to cancer	2	65 years	$75,000+
1516292	White	Female	2018	9.1.3 Papillary	Blank(s)	Not a paired site	Localized	T1a	N0a	M0	1	Surgery performed	8	0	98	0	No	No	No	No	None; no lymph node metastases	None; no other metastases	Blank(s)	Alive or dead of other cause	Alive	Alive	Alive or dead due to cancer	2	51 years	$75,000+
1516298	White	Female	2018	9.1.3 Papillary	Blank(s)	Not a paired site	Localized	T1b	N0a	M0	1	Surgery performed	12	0	98	0	No	No	No	No	None; no lymph node metastases	None; no other metastases	Blank(s)	Alive or dead of other cause	Alive	Alive	Alive or dead due to cancer	4	35 years	$75,000+
1516309	White	Female	2018	9.1.3 Papillary	Blank(s)	Not a paired site	Localized	T1b	N0a	M0	1	Surgery performed	15	1	0	0	No	No	No	No	None; no lymph node metastases	None; no other metastases	Blank(s)	Alive or dead of other cause	Alive	Alive	Alive or dead due to cancer	4	36 years	$75,000+
1516345	Other (American Indian/AK Native, Asian/Pacific Islander)	Female	2018	9.1.3 Papillary	Blank(s)	Not a paired site	Localized	T2	N0a	M0	1	Surgery performed	33	0	98	0	No	No	No	No	None; no lymph node metastases	None; no other metastases	Blank(s)	Alive or dead of other cause	Alive	Alive	Alive or dead due to cancer	2	39 years	$75,000+
1516349	Black	Female	2018	9.1.3 Papillary	Blank(s)	Not a paired site	Localized	T1b	N0a	M0	1	Surgery performed	19	0	98	0	No	No	No	No	None; no lymph node metastases	None; no other metastases	Blank(s)	Alive or dead of other cause	Alive	Alive	Alive or dead due to cancer	2	47 years	$75,000+
1516351	Unknown	Female	2018	9.1.3 Papillary	Blank(s)	Not a paired site	Regional	T1b	N1b	M0	1	Surgery performed	17	40	24	0	No	No	No	No	None; no lymph node metastases	None; no other metastases	Blank(s)	Alive or dead of other cause	Alive	Alive	Alive or dead due to cancer	2	24 years	$75,000+
1516358	White	Female	2018	9.1.3 Papillary	Blank(s)	Not a paired site	Localized	T1b	N0a	M0	1	Surgery performed	16	1	0	0	No	No	No	No	None; no lymph node metastases	None; no other metastases	Blank(s)	Alive or dead of other cause	Alive	Alive	Alive or dead due to cancer	2	29 years	$75,000+
1516380	White	Male	2018	9.1.3 Papillary	Blank(s)	Not a paired site	Regional	T2	N1a	M0	2	Surgery performed	24	1	1	0	No	No	No	No	None; no lymph node metastases	None; no other metastases	Blank(s)	Alive or dead of other cause	Alive	Alive	Alive or dead due to cancer	3	58 years	$75,000+
1516401	White	Male	2018	9.1.3 Papillary	Blank(s)	Not a paired site	Regional	T1b	N1a	M0	1	Surgery performed	17	3	2	0	No	No	No	No	None; no lymph node metastases	None; no other metastases	Blank(s)	Alive or dead of other cause	Alive	Alive	Alive or dead due to cancer	1	19 years	$75,000+
1516431	Black	Female	2018	9.1.3 Papillary	Blank(s)	Not a paired site	Localized	T1a	N0a	M0	1	Surgery performed	1	0	98	0	No	No	No	No	None; no lymph node metastases	None; no other metastases	Blank(s)	Alive or dead of other cause	Alive	Alive	Alive or dead due to cancer	2	42 years	$75,000+
1516440	Other (American Indian/AK Native, Asian/Pacific Islander)	Female	2018	9.1.3 Papillary	Blank(s)	Not a paired site	Localized	T1a	N0b	M0	1	Surgery performed	3	0	98	0	No	No	No	No	None; no lymph node metastases	None; no other metastases	Blank(s)	Alive or dead of other cause	Alive	Alive	Alive or dead due to cancer	1	42 years	$75,000+
1516458	Other (American Indian/AK Native, Asian/Pacific Islander)	Female	2018	9.1.3 Papillary	Blank(s)	Not a paired site	Regional	T1b	N1a	M0	1	Surgery performed	12	7	2	0	No	No	No	No	None; no lymph node metastases	None; no other metastases	Blank(s)	Alive or dead of other cause	Alive	Alive	Alive or dead due to cancer	1	43 years	$75,000+
1516460	White	Female	2018	9.1.3 Papillary	Blank(s)	Not a paired site	Localized	TX	N0a	M0	1	Surgery performed	999	4	0	0	No	No	No	No	None; no lymph node metastases	None; no other metastases	Blank(s)	Alive or dead of other cause	Alive	Alive	Alive or dead due to cancer	1	37 years	$75,000+
1516505	White	Male	2018	9.1.3 Papillary	Blank(s)	Not a paired site	Regional	T1b	N1	M0	1	Surgery performed	16	1	1	0	No	No	No	No	None; no lymph node metastases	None; no other metastases	Blank(s)	Alive or dead of other cause	Alive	Alive	Alive or dead due to cancer	2	44 years	$75,000+
1516506	Other (American Indian/AK Native, Asian/Pacific Islander)	Female	2018	9.1.3 Papillary	Blank(s)	Not a paired site	Localized	T1a	N0a	M0	1	Surgery performed	9	0	98	0	No	No	No	No	None; no lymph node metastases	None; no other metastases	Blank(s)	Alive or dead of other cause	Alive	Alive	Alive or dead due to cancer	1	58 years	$75,000+
1516514	White	Female	2018	9.1.3 Papillary	Blank(s)	Not a paired site	Localized	T1a	N0a	M0	1	Surgery performed	5	1	0	0	No	No	No	No	None; no lymph node metastases	None; no other metastases	Blank(s)	Alive or dead of other cause	Alive	Alive	Alive or dead due to cancer	1	74 years	$75,000+
1516666	White	Female	2018	9.1.3 Papillary	Blank(s)	Not a paired site	Regional	T3a	N1a	M0	1	Surgery performed	45	19	18	0	No	No	No	No	None; no lymph node metastases	None; no other metastases	Blank(s)	Alive or dead of other cause	Alive	Alive	Alive or dead due to cancer	4	38 years	$75,000+
1516674	Other (American Indian/AK Native, Asian/Pacific Islander)	Female	2018	9.1.6 Other	Blank(s)	Not a paired site	Localized	T2	N0a	M0	1	Surgery performed	30	0	98	0	No	No	No	No	None; no lymph node metastases	None; no other metastases	Blank(s)	Alive or dead of other cause	Alive	Alive	Alive or dead due to cancer	5	30 years	$75,000+
1516694	Black	Female	2018	9.1.3 Papillary	Blank(s)	Not a paired site	Localized	T3a	N0a	M0	1	Surgery performed	90	0	98	0	No	No	No	No	None; no lymph node metastases	None; no other metastases	Blank(s)	Alive or dead of other cause	Alive	Alive	Alive or dead due to cancer	7	25 years	$75,000+
1516871	White	Female	2018	9.1.4 Follicular	Blank(s)	Not a paired site	Localized	T3a	N0a	M0	1	Surgery performed	55	2	0	0	No	No	No	No	None; no lymph node metastases	None; no other metastases	Blank(s)	Alive or dead of other cause	Alive	Alive	Alive or dead due to cancer	2	22 years	$75,000+
1516906	White	Male	2018	9.1.3 Papillary	Blank(s)	Not a paired site	Regional	T1b	N1b	M0	1	Surgery performed	18	17	9	0	No	No	No	No	None; no lymph node metastases	None; no other metastases	Blank(s)	Alive or dead of other cause	Alive	Alive	Alive or dead due to cancer	1	42 years	$75,000+
1516913	Other (American Indian/AK Native, Asian/Pacific Islander)	Female	2018	9.1.5 Papillary with follicular variant	Blank(s)	Not a paired site	Localized	T3a	N0a	M0	1	Surgery performed	48	0	98	0	No	No	No	No	None; no lymph node metastases	None; no other metastases	Blank(s)	Alive or dead of other cause	Alive	Alive	Alive or dead due to cancer	1	35 years	$75,000+
1516917	White	Female	2018	9.1.3 Papillary	Blank(s)	Not a paired site	Localized	T1a	N0a	M0	1	Surgery performed	1	0	98	0	No	No	No	No	None; no lymph node metastases	None; no other metastases	Blank(s)	Alive or dead of other cause	Alive	Alive	Alive or dead due to cancer	1	45 years	$75,000+
1516938	White	Female	2018	9.1.4 Follicular	Blank(s)	Not a paired site	Localized	T2	N0a	M0	1	Surgery performed	21	0	98	0	No	No	No	No	None; no lymph node metastases	None; no other metastases	Blank(s)	Alive or dead of other cause	Alive	Alive	Alive or dead due to cancer	0	38 years	$75,000+
1516984	White	Female	2018	9.1.3 Papillary	Blank(s)	Not a paired site	Localized	T1a	N0a	M0	1	Surgery performed	6	0	98	0	No	No	No	No	None; no lymph node metastases	None; no other metastases	Blank(s)	Alive or dead of other cause	Alive	Alive	Alive or dead due to cancer	1	62 years	$75,000+
1517045	White	Male	2018	9.1.3 Papillary	Blank(s)	Right - origin of primary	Localized	T1b	N0b	M0	1	Surgery performed	14	0	98	0	No	No	No	No	None; no lymph node metastases	None; no other metastases	Blank(s)	Alive or dead of other cause	Alive	Alive	Alive or dead due to cancer	2	49 years	$75,000+
1517088	Other (American Indian/AK Native, Asian/Pacific Islander)	Female	2018	9.1.3 Papillary	Blank(s)	Not a paired site	Localized	T1a	N0a	M0	1	Surgery performed	9	3	0	0	No	No	No	No	None; no lymph node metastases	None; no other metastases	Blank(s)	Alive or dead of other cause	Alive	Alive	Alive or dead due to cancer	2	41 years	$75,000+
1517144	Other (American Indian/AK Native, Asian/Pacific Islander)	Female	2018	9.1.3 Papillary	Blank(s)	Right - origin of primary	Localized	T1b	N0a	M0	1	Surgery performed	11	1	0	0	No	No	No	No	None; no lymph node metastases	None; no other metastases	Blank(s)	Alive or dead of other cause	Alive	Alive	Alive or dead due to cancer	1	54 years	$75,000+
1517223	Black	Female	2018	9.1.3 Papillary	Blank(s)	Right - origin of primary	Localized	T2	N0a	M0	1	Surgery performed	32	1	0	0	No	No	No	No	None; no lymph node metastases	None; no other metastases	Blank(s)	Alive or dead of other cause	Alive	Alive	Alive or dead due to cancer	1	43 years	$75,000+
1517541	Other (American Indian/AK Native, Asian/Pacific Islander)	Female	2018	9.1.3 Papillary	Blank(s)	Not a paired site	Regional	T2	N1a	M0	2	Surgery performed	30	9	8	0	No	No	No	No	None; no lymph node metastases	None; no other metastases	Blank(s)	Alive or dead of other cause	Alive	Alive	Alive or dead due to cancer	7	85+ years	$75,000+
1517693	Other (American Indian/AK Native, Asian/Pacific Islander)	Female	2018	9.1.4 Follicular	Blank(s)	Not a paired site	Localized	T1a	N0a	M0	1	Surgery performed	6	0	98	0	No	No	No	No	None; no lymph node metastases	None; no other metastases	Blank(s)	Alive or dead of other cause	Alive	Alive	Alive or dead due to cancer	1	81 years	$75,000+
1517713	White	Female	2018	9.1.3 Papillary	Blank(s)	Not a paired site	Localized	T1a	N0a	M0	1	Surgery performed	2	2	0	0	No	No	No	No	None; no lymph node metastases	None; no other metastases	Blank(s)	Alive or dead of other cause	Alive	Alive	Alive or dead due to cancer	0	57 years	$75,000+
1518300	Other (American Indian/AK Native, Asian/Pacific Islander)	Male	2018	9.1.3 Papillary	Blank(s)	Not a paired site	Regional	T1a	N1b	M0	1	Surgery performed	10	33	11	0	No	No	No	No	None; no lymph node metastases	None; no other metastases	Blank(s)	Alive or dead of other cause	Alive	Alive	Alive or dead due to cancer	3	43 years	$75,000+
1518792	Black	Male	2018	9.1.3 Papillary	Blank(s)	Not a paired site	Regional	T2	N1a	M0	2	Surgery performed	25	40	5	0	No	No	No	No	None; no lymph node metastases	None; no other metastases	Blank(s)	Alive or dead of other cause	Alive	Alive	Alive or dead due to cancer	2	61 years	$75,000+
1518852	Other (American Indian/AK Native, Asian/Pacific Islander)	Female	2018	9.1.3 Papillary	Blank(s)	Not a paired site	Localized	T1a	N0b	M0	1	Surgery performed	8	0	98	0	No	No	No	No	None; no lymph node metastases	None; no other metastases	Blank(s)	Alive or dead of other cause	Alive	Alive	Alive or dead due to cancer	2	41 years	$75,000+
1518857	White	Male	2018	9.1.5 Papillary with follicular variant	Blank(s)	Not a paired site	Localized	T3a	N0b	M0	2	Surgery performed	85	0	98	0	No	No	No	No	None; no lymph node metastases	None; no other metastases	Blank(s)	Alive or dead of other cause	Alive	Alive	Alive or dead due to cancer	2	65 years	$75,000+
1518872	White	Male	2018	9.1.3 Papillary	Blank(s)	Right - origin of primary	Regional	T1a	N1b	M0	1	Surgery performed	7	47	5	0	No	No	No	No	None; no lymph node metastases	None; no other metastases	Blank(s)	Alive or dead of other cause	Alive	Alive	Alive or dead due to cancer	3	19 years	$75,000+
1518892	Unknown	Female	2018	9.1.3 Papillary	Blank(s)	Not a paired site	Localized	T2	N0b	M0	1	Surgery performed	32	2	0	0	No	No	No	No	None; no lymph node metastases	None; no other metastases	Blank(s)	Alive or dead of other cause	Alive	Alive	Alive or dead due to cancer	1	49 years	$75,000+
1518893	White	Female	2018	9.1.3 Papillary	Blank(s)	Not a paired site	Localized	T2	N0b	M0	1	Surgery performed	25	0	98	0	No	No	No	No	None; no lymph node metastases	None; no other metastases	Blank(s)	Alive or dead of other cause	Alive	Alive	Alive or dead due to cancer	1	36 years	$75,000+
1519049	White	Male	2018	9.1.3 Papillary	Blank(s)	Not a paired site	Regional	T1b	N1a	M0	2	Surgery performed	20	17	1	0	No	No	No	No	None; no lymph node metastases	None; no other metastases	Blank(s)	Alive or dead of other cause	Alive	Alive	Alive or dead due to cancer	4	70 years	$75,000+
1519057	Black	Female	2018	9.1.3 Papillary	Blank(s)	Not a paired site	Regional	T2	N1a	M0	2	Surgery performed	24	8	1	0	No	No	No	No	None; no lymph node metastases	None; no other metastases	Blank(s)	Alive or dead of other cause	Alive	Alive	Alive or dead due to cancer	9	56 years	$75,000+
1519237	White	Female	2018	9.1.3 Papillary	Blank(s)	Not a paired site	Regional	T3a	N0a	M0	2	Surgery performed	40	2	0	0	No	No	No	No	None; no lymph node metastases	None; no other metastases	Blank(s)	Alive or dead of other cause	Alive	Alive	Alive or dead due to cancer	5	62 years	$75,000+
1519268	White	Female	2018	9.1.3 Papillary	Blank(s)	Not a paired site	Localized	T1b	N0a	M0	1	Surgery performed	15	3	0	0	No	No	No	No	None; no lymph node metastases	None; no other metastases	Blank(s)	Alive or dead of other cause	Alive	Alive	Alive or dead due to cancer	5	57 years	$75,000+
1519303	Other (American Indian/AK Native, Asian/Pacific Islander)	Male	2018	9.1.4 Follicular	Blank(s)	Not a paired site	Localized	T3a	N0a	M0	2	Surgery performed	50	0	98	0	No	No	No	No	None; no lymph node metastases	None; no other metastases	Blank(s)	Alive or dead of other cause	Alive	Alive	Alive or dead due to cancer	4	65 years	$75,000+
1519468	White	Female	2018	9.1.3 Papillary	Blank(s)	Not a paired site	Localized	T1a	N0a	M0	1	Surgery performed	4	0	98	0	No	No	No	No	None; no lymph node metastases	None; no other metastases	Blank(s)	Alive or dead of other cause	Alive	Alive	Alive or dead due to cancer	4	35 years	$75,000+
1519486	White	Female	2018	9.1.5 Papillary with follicular variant	Blank(s)	Not a paired site	Regional	T1b	N1a	M0	1	Surgery performed	15	11	1	0	No	No	No	No	None; no lymph node metastases	None; no other metastases	Blank(s)	Alive or dead of other cause	Alive	Alive	Alive or dead due to cancer	2	47 years	$75,000+
1519488	White	Female	2018	9.1.3 Papillary	Blank(s)	Not a paired site	Distant	T4a	N1a	M1	2	Surgery performed	4	5	1	10	No	No	No	No	None; no lymph node metastases	None; no other metastases	Blank(s)	Alive or dead of other cause	Alive	Alive	Alive or dead due to cancer	2	48 years	$75,000+
1519803	Other (American Indian/AK Native, Asian/Pacific Islander)	Male	2018	9.1.3 Papillary	Blank(s)	Not a paired site	Localized	T1b	N0b	M0	1	Surgery performed	14	0	98	0	No	No	No	No	None; no lymph node metastases	None; no other metastases	Blank(s)	Alive or dead of other cause	Alive	Alive	Alive or dead due to cancer	5	67 years	$75,000+
1519908	White	Female	2018	9.1.3 Papillary	Blank(s)	Not a paired site	Regional	T3b	N1a	M0	2	Surgery performed	25	4	1	0	No	No	No	No	None; no lymph node metastases	None; no other metastases	Blank(s)	Alive or dead of other cause	Alive	Alive	Alive or dead due to cancer	11	58 years	$75,000+
1519972	Other (American Indian/AK Native, Asian/Pacific Islander)	Female	2018	9.1.3 Papillary	Blank(s)	Not a paired site	Localized	T1b	N0a	M0	1	Surgery performed	13	3	0	0	No	No	No	No	None; no lymph node metastases	None; no other metastases	Blank(s)	Alive or dead of other cause	Alive	Alive	Alive or dead due to cancer	5	44 years	$75,000+
1520038	White	Female	2018	9.1.3 Papillary	Blank(s)	Not a paired site	Localized	T1a	N0a	M0	1	Surgery performed	1	1	0	0	No	No	No	No	None; no lymph node metastases	None; no other metastases	Blank(s)	Alive or dead of other cause	Alive	Alive	Alive or dead due to cancer	4	50 years	$75,000+
1520073	Other (American Indian/AK Native, Asian/Pacific Islander)	Female	2018	9.1.3 Papillary	Blank(s)	Right - origin of primary	Localized	T1a	N0a	M0	1	Surgery performed	6	2	0	0	No	No	No	No	None; no lymph node metastases	None; no other metastases	Blank(s)	Alive or dead of other cause	Alive	Alive	Alive or dead due to cancer	0	42 years	$75,000+
1520101	White	Female	2018	9.1.3 Papillary	Blank(s)	Not a paired site	Localized	T2	N0a	M0	1	Surgery performed	22	1	0	0	No	No	No	No	None; no lymph node metastases	None; no other metastases	Blank(s)	Alive or dead of other cause	Alive	Alive	Alive or dead due to cancer	5	30 years	$75,000+
1520141	Other (American Indian/AK Native, Asian/Pacific Islander)	Male	2018	9.1.3 Papillary	Blank(s)	Not a paired site	Localized	T1a	N0b	M0	1	Surgery performed	5	0	98	0	No	No	No	No	None; no lymph node metastases	None; no other metastases	Blank(s)	Alive or dead of other cause	Alive	Alive	Alive or dead due to cancer	0	56 years	$75,000+
1520180	Other (American Indian/AK Native, Asian/Pacific Islander)	Female	2018	9.1.3 Papillary	Blank(s)	Not a paired site	Localized	T1b	N0a	M0	1	Surgery performed	12	2	0	0	No	No	No	No	None; no lymph node metastases	None; no other metastases	Blank(s)	Alive or dead of other cause	Alive	Alive	Alive or dead due to cancer	1	57 years	$75,000+
1520186	Other (American Indian/AK Native, Asian/Pacific Islander)	Female	2018	9.1.3 Papillary	Blank(s)	Not a paired site	Regional	T1b	N1b	M0	1	Surgery performed	12	30	4	0	No	No	No	No	None; no lymph node metastases	None; no other metastases	Blank(s)	Alive or dead of other cause	Alive	Alive	Alive or dead due to cancer	0	45 years	$75,000+
1520219	Other (American Indian/AK Native, Asian/Pacific Islander)	Male	2018	9.1.3 Papillary	Blank(s)	Not a paired site	Localized	T3a	N0b	M0	2	Surgery performed	70	0	98	0	No	No	No	No	None; no lymph node metastases	None; no other metastases	Blank(s)	Alive or dead of other cause	Alive	Alive	Alive or dead due to cancer	1	59 years	$75,000+
1520233	White	Female	2018	9.1.5 Papillary with follicular variant	Blank(s)	Not a paired site	Localized	T1a	N0a	M0	1	Surgery performed	5	0	98	0	No	No	No	No	None; no lymph node metastases	None; no other metastases	Blank(s)	Alive or dead of other cause	Alive	Alive	Alive or dead due to cancer	0	58 years	$75,000+
1520256	Other (American Indian/AK Native, Asian/Pacific Islander)	Female	2018	9.1.3 Papillary	Blank(s)	Not a paired site	Localized	T1a	N0a	M0	1	Surgery performed	9	0	98	0	No	No	No	No	None; no lymph node metastases	None; no other metastases	Blank(s)	Alive or dead of other cause	Alive	Alive	Alive or dead due to cancer	0	56 years	$75,000+
1521019	White	Female	2018	9.1.3 Papillary	Blank(s)	Not a paired site	Localized	T1b	N0a	M0	1	Surgery performed	19	0	98	0	No	No	No	No	None; no lymph node metastases	None; no other metastases	Blank(s)	Alive or dead of other cause	Alive	Alive	Alive or dead due to cancer	2	26 years	$75,000+
1521077	White	Female	2018	9.1.3 Papillary	Blank(s)	Not a paired site	Localized	T1b	N0a	M0	1	Surgery performed	15	1	0	0	No	No	No	No	None; no lymph node metastases	None; no other metastases	Blank(s)	Alive or dead of other cause	Alive	Alive	Alive or dead due to cancer	4	42 years	$75,000+
1521110	Other (American Indian/AK Native, Asian/Pacific Islander)	Female	2018	9.1.3 Papillary	Blank(s)	Not a paired site	Localized	T2	N0a	M0	1	Surgery performed	30	0	98	0	No	No	No	No	None; no lymph node metastases	None; no other metastases	Blank(s)	Alive or dead of other cause	Alive	Alive	Alive or dead due to cancer	3	46 years	$75,000+
1521240	White	Female	2018	9.1.3 Papillary	Blank(s)	Not a paired site	Localized	T1b	N0a	M0	1	Surgery performed	15	7	0	0	No	No	No	No	None; no lymph node metastases	None; no other metastases	Blank(s)	Alive or dead of other cause	Alive	Alive	Alive or dead due to cancer	0	43 years	$75,000+
1521660	Other (American Indian/AK Native, Asian/Pacific Islander)	Male	2018	9.1.3 Papillary	Blank(s)	Right - origin of primary	Localized	T1b	N0a	M0	1	Surgery performed	14	0	98	0	No	No	No	No	None; no lymph node metastases	None; no other metastases	Blank(s)	Alive or dead of other cause	Alive	Alive	Alive or dead due to cancer	8	73 years	$75,000+
1521662	Other (American Indian/AK Native, Asian/Pacific Islander)	Male	2018	9.1.3 Papillary	Blank(s)	Not a paired site	Localized	T1a	N0a	M0	1	Surgery performed	6	1	0	0	No	No	No	No	None; no lymph node metastases	None; no other metastases	Blank(s)	Alive or dead of other cause	Alive	Alive	Alive or dead due to cancer	8	61 years	$75,000+
1521889	Other (American Indian/AK Native, Asian/Pacific Islander)	Male	2018	9.1.4 Follicular	Blank(s)	Not a paired site	Localized	T3a	N0a	M0	1	Surgery performed	52	2	0	0	No	No	No	No	None; no lymph node metastases	None; no other metastases	Blank(s)	Alive or dead of other cause	Alive	Alive	Alive or dead due to cancer	5	53 years	$75,000+
1521917	Other (American Indian/AK Native, Asian/Pacific Islander)	Female	2018	9.1.5 Papillary with follicular variant	Blank(s)	Not a paired site	Localized	T1b	N0a	M0	1	Surgery performed	20	0	98	0	No	No	No	No	None; no lymph node metastases	None; no other metastases	Blank(s)	Alive or dead of other cause	Alive	Alive	Alive or dead due to cancer	7	37 years	$75,000+
1521978	Other (American Indian/AK Native, Asian/Pacific Islander)	Male	2018	9.1.3 Papillary	Blank(s)	Not a paired site	Distant	T4b	N1a	M1	4B	Surgery performed	50	2	1	70	No	No	No	No	None; no lymph node metastases	Yes; distant mets in known site(s) other than bone, brain, liver, lung, dist LN	Blank(s)	Alive or dead of other cause	Alive	Alive	Alive or dead due to cancer	1	63 years	$75,000+
1522035	White	Male	2018	9.1.3 Papillary	Blank(s)	Not a paired site	Regional	T1b	N1a	M0	1	Surgery performed	18	12	1	0	No	No	No	No	None; no lymph node metastases	None; no other metastases	Blank(s)	Alive or dead of other cause	Alive	Alive	Alive or dead due to cancer	4	23 years	$75,000+
1522191	White	Female	2018	9.1.3 Papillary	Blank(s)	Not a paired site	Localized	T1b	N0a	M0	1	Surgery performed	12	0	98	0	No	No	No	No	None; no lymph node metastases	None; no other metastases	Blank(s)	Alive or dead of other cause	Alive	Alive	Alive or dead due to cancer	6	52 years	$75,000+
1522223	White	Female	2018	9.1.3 Papillary	Blank(s)	Right - origin of primary	Localized	T1a	N0b	M0	1	Surgery performed	3	0	98	0	No	No	No	No	None; no lymph node metastases	None; no other metastases	Blank(s)	Alive or dead of other cause	Alive	Alive	Alive or dead due to cancer	9	46 years	$75,000+
1522684	White	Female	2018	9.1.3 Papillary	Blank(s)	Not a paired site	Localized	T1b	N0a	M0	1	Surgery performed	20	5	0	0	No	No	No	No	None; no lymph node metastases	None; no other metastases	Blank(s)	Alive or dead of other cause	Alive	Alive	Alive or dead due to cancer	8	54 years	$75,000+
1522900	Other (American Indian/AK Native, Asian/Pacific Islander)	Male	2018	9.1.4 Follicular	Blank(s)	Not a paired site	Localized	T3a	N0a	M0	2	Surgery performed	48	0	98	0	No	No	No	No	None; no lymph node metastases	None; no other metastases	Blank(s)	Alive or dead of other cause	Alive	Alive	Alive or dead due to cancer	5	56 years	$75,000+
1522901	White	Male	2018	9.1.3 Papillary	Blank(s)	Not a paired site	Regional	T2	N1a	M0	1	Surgery performed	36	1	1	0	No	No	No	No	None; no lymph node metastases	None; no other metastases	Blank(s)	Alive or dead of other cause	Alive	Alive	Alive or dead due to cancer	5	41 years	$75,000+
1523099	Other (American Indian/AK Native, Asian/Pacific Islander)	Male	2018	9.1.3 Papillary	Blank(s)	Not a paired site	Regional	T1a	N1b	M0	1	Surgery performed	7	43	10	0	No	No	No	No	None; no lymph node metastases	None; no other metastases	Blank(s)	Alive or dead of other cause	Alive	Alive	Alive or dead due to cancer	10	54 years	$75,000+
1523197	White	Female	2018	9.1.3 Papillary	Blank(s)	Right - origin of primary	Regional	T2	N1a	M0	1	Surgery performed	33	3	1	0	No	No	No	No	None; no lymph node metastases	None; no other metastases	Blank(s)	Alive or dead of other cause	Alive	Alive	Alive or dead due to cancer	1	42 years	$75,000+
1523201	Black	Male	2018	9.1.3 Papillary	Blank(s)	Not a paired site	Localized	T1b	N0a	M0	1	Surgery performed	11	0	98	0	No	No	No	No	None; no lymph node metastases	None; no other metastases	Blank(s)	Alive or dead of other cause	Alive	Alive	Alive or dead due to cancer	4	63 years	$75,000+
1523206	White	Male	2018	9.1.4 Follicular	Blank(s)	Not a paired site	Localized	T3a	N0a	M0	2	Surgery performed	48	0	98	0	No	No	No	No	None; no lymph node metastases	None; no other metastases	Blank(s)	Alive or dead of other cause	Alive	Alive	Alive or dead due to cancer	2	68 years	$75,000+
1523246	Other (American Indian/AK Native, Asian/Pacific Islander)	Male	2018	9.1.3 Papillary	Blank(s)	Not a paired site	Distant	T4b	N1a	M0	4A	Surgery performed	95	50	3	0	No	No	No	No	None; no lymph node metastases	None; no other metastases	Blank(s)	Alive or dead of other cause	Alive	Alive	Alive or dead due to cancer	2	57 years	$75,000+
1523759	White	Female	2018	9.1.3 Papillary	Blank(s)	Not a paired site	Regional	T2	N1b	M0	1	Surgery performed	22	45	7	0	No	No	No	No	None; no lymph node metastases	None; no other metastases	Blank(s)	Alive or dead of other cause	Alive	Alive	Alive or dead due to cancer	1	29 years	$75,000+
1523936	Other (American Indian/AK Native, Asian/Pacific Islander)	Female	2018	9.1.3 Papillary	Blank(s)	Not a paired site	Localized	T1b	N0a	M0	1	Surgery performed	16	5	0	0	No	No	No	No	None; no lymph node metastases	None; no other metastases	Blank(s)	Alive or dead of other cause	Alive	Alive	Alive or dead due to cancer	9	42 years	$75,000+
1523983	White	Male	2018	9.1.3 Papillary	Blank(s)	Not a paired site	Regional	T1b	N1a	M0	1	Not recommended	14	95	0	0	No	No	No	No	None; no lymph node metastases	None; no other metastases	Blank(s)	Alive or dead of other cause	Alive	Alive	Alive or dead due to cancer	6	42 years	$75,000+
1523986	White	Female	2018	9.1.4 Follicular	Blank(s)	Not a paired site	Regional	T3a	N1a	M0	2	Surgery performed	40	2	1	0	No	No	No	No	None; no lymph node metastases	None; no other metastases	Blank(s)	Alive or dead of other cause	Alive	Alive	Alive or dead due to cancer	6	82 years	$75,000+
1523989	White	Female	2018	9.1.3 Papillary	Blank(s)	Not a paired site	Regional	T1b	N1b	M0	1	Surgery performed	11	96	27	0	No	No	No	No	None; no lymph node metastases	None; no other metastases	Blank(s)	Alive or dead of other cause	Alive	Alive	Alive or dead due to cancer	7	35 years	$75,000+
1524243	Other (American Indian/AK Native, Asian/Pacific Islander)	Female	2018	9.1.3 Papillary	Blank(s)	Not a paired site	Regional	T3b	N1a	M0	1	Surgery performed	12	4	3	0	No	No	No	No	None; no lymph node metastases	None; no other metastases	Blank(s)	Alive or dead of other cause	Alive	Alive	Alive or dead due to cancer	4	44 years	$75,000+
1524247	White	Male	2018	9.1.3 Papillary	Blank(s)	Not a paired site	Localized	T1b	N0a	M0	1	Surgery performed	12	1	0	0	No	No	No	No	None; no lymph node metastases	None; no other metastases	Blank(s)	Alive or dead of other cause	Alive	Alive	Alive or dead due to cancer	5	38 years	$75,000+
1524290	White	Female	2018	9.1.3 Papillary	Blank(s)	Right - origin of primary	Regional	T2	N1a	M0	1	Surgery performed	25	12	9	0	No	No	No	No	None; no lymph node metastases	None; no other metastases	Blank(s)	Alive or dead of other cause	Alive	Alive	Alive or dead due to cancer	0	28 years	$75,000+
1524351	White	Female	2018	9.1.5 Papillary with follicular variant	Blank(s)	Not a paired site	Localized	T1a	N0b	M0	1	Surgery performed	10	0	98	0	No	No	No	No	None; no lymph node metastases	None; no other metastases	Blank(s)	Alive or dead of other cause	Alive	Alive	Alive or dead due to cancer	6	23 years	$75,000+
1524549	White	Female	2018	9.1.3 Papillary	Blank(s)	Not a paired site	Regional	T3b	N0a	M0	1	Surgery performed	30	0	98	0	No	No	No	No	None; no lymph node metastases	None; no other metastases	Blank(s)	Alive or dead of other cause	Alive	Alive	Alive or dead due to cancer	4	35 years	$75,000+
1524792	Other (American Indian/AK Native, Asian/Pacific Islander)	Male	2018	9.1.3 Papillary	Blank(s)	Not a paired site	Regional	T1a	N0a	M0	1	Surgery performed	8	1	0	0	No	No	No	No	None; no lymph node metastases	None; no other metastases	Blank(s)	Alive or dead of other cause	Alive	Alive	Alive or dead due to cancer	6	54 years	$75,000+
1525168	White	Male	2018	9.1.3 Papillary	Blank(s)	Not a paired site	Regional	T1b	N1a	M0	2	Surgery performed	13	6	5	0	No	No	No	No	None; no lymph node metastases	None; no other metastases	Blank(s)	Alive or dead of other cause	Alive	Alive	Alive or dead due to cancer	0	75 years	$75,000+
1525169	White	Male	2018	9.1.3 Papillary	Blank(s)	Not a paired site	Regional	T3a	N1b	M0	2	Surgery performed	87	40	6	0	No	No	No	No	None; no lymph node metastases	None; no other metastases	Blank(s)	Alive or dead of other cause	Alive	Alive	Alive or dead due to cancer	1	60 years	$75,000+
1525447	White	Female	2018	9.1.3 Papillary	Blank(s)	Not a paired site	Localized	T1b	N0a	M0	1	Surgery performed	12	1	0	0	No	No	No	No	None; no lymph node metastases	None; no other metastases	Blank(s)	Alive or dead of other cause	Alive	Alive	Alive or dead due to cancer	3	43 years	$75,000+
1525496	White	Male	2018	9.1.3 Papillary	Blank(s)	Not a paired site	Regional	T1a	N1a	M0	2	Surgery performed	10	7	4	0	No	No	No	No	None; no lymph node metastases	None; no other metastases	Blank(s)	Alive or dead of other cause	Alive	Alive	Alive or dead due to cancer	6	56 years	$75,000+
1525499	White	Male	2018	9.1.4 Follicular	Blank(s)	Right - origin of primary	Regional	T3a	N1a	M0	1	Surgery performed	42	2	2	0	No	No	No	No	None; no lymph node metastases	None; no other metastases	Blank(s)	Alive or dead of other cause	Alive	Alive	Alive or dead due to cancer	9	53 years	$75,000+
1525530	White	Female	2018	9.1.4 Follicular	Blank(s)	Not a paired site	Distant	T3b	N0a	M1	4B	Surgery performed	69	1	0	70	Yes	No	No	No	None; no lymph node metastases	None; no other metastases	Blank(s)	Alive or dead of other cause	Alive	Alive	Alive or dead due to cancer	4	76 years	$75,000+
1525810	Other (American Indian/AK Native, Asian/Pacific Islander)	Male	2018	9.1.1 Medullary	Blank(s)	Right - origin of primary	Localized	T2	N0a	M0	2	Surgery performed	33	0	98	0	No	No	No	No	None; no lymph node metastases	None; no other metastases	Blank(s)	Alive or dead of other cause	Alive	Alive	Alive or dead due to cancer	1	49 years	$75,000+
1525843	Black	Female	2018	9.1.3 Papillary	Blank(s)	Not a paired site	Localized	T1a	N0a	M0	1	Surgery performed	5	0	98	0	No	No	No	No	None; no lymph node metastases	None; no other metastases	Blank(s)	Alive or dead of other cause	Alive	Alive	Alive or dead due to cancer	1	44 years	$75,000+
1525893	White	Female	2018	9.1.3 Papillary	Blank(s)	Not a paired site	Regional	T3b	N1b	M0	1	Surgery performed	25	90	16	0	No	No	No	No	None; no lymph node metastases	None; no other metastases	Blank(s)	Alive or dead of other cause	Alive	Alive	Alive or dead due to cancer	1	52 years	$75,000+
1525898	White	Female	2018	9.1.3 Papillary	Blank(s)	Right - origin of primary	Localized	T2	N0a	M0	1	Surgery performed	25	0	98	0	No	No	No	No	None; no lymph node metastases	None; no other metastases	Blank(s)	Alive or dead of other cause	Alive	Alive	Alive or dead due to cancer	0	49 years	$75,000+
1526077	Other (American Indian/AK Native, Asian/Pacific Islander)	Male	2018	9.1.3 Papillary	Blank(s)	Not a paired site	Regional	T4b	N0a	M0	4A	Surgery performed	28	27	0	0	No	No	No	No	None; no lymph node metastases	None; no other metastases	Blank(s)	Alive or dead of other cause	Alive	Alive	Alive or dead due to cancer	3	61 years	$75,000+
1526084	Other (American Indian/AK Native, Asian/Pacific Islander)	Female	2018	9.1.3 Papillary	Blank(s)	Not a paired site	Localized	T1a	N0a	M0	1	Surgery performed	10	2	0	0	No	No	No	No	None; no lymph node metastases	None; no other metastases	Blank(s)	Alive or dead of other cause	Alive	Alive	Alive or dead due to cancer	1	33 years	$75,000+
1526566	White	Female	2018	9.1.3 Papillary	Blank(s)	Not a paired site	Localized	T2	N0a	M0	1	Surgery performed	23	14	0	0	No	No	No	No	None; no lymph node metastases	None; no other metastases	Blank(s)	Alive or dead of other cause	Alive	Alive	Alive or dead due to cancer	10	45 years	$75,000+
1526575	White	Female	2018	9.1.3 Papillary	Blank(s)	Not a paired site	Localized	T2	N0a	M0	1	Surgery performed	27	1	0	0	No	No	No	No	None; no lymph node metastases	None; no other metastases	Blank(s)	Alive or dead of other cause	Alive	Alive	Alive or dead due to cancer	8	37 years	$75,000+
1526600	Other (American Indian/AK Native, Asian/Pacific Islander)	Female	2018	9.1.3 Papillary	Blank(s)	Not a paired site	Regional	T2	N1	M0	1	Surgery performed	35	14	6	0	No	No	No	No	None; no lymph node metastases	None; no other metastases	Blank(s)	Alive or dead of other cause	Alive	Alive	Alive or dead due to cancer	5	35 years	$75,000+
1526644	White	Female	2018	9.1.3 Papillary	Blank(s)	Not a paired site	Localized	T1a	N0a	M0	1	Surgery performed	6	2	0	0	No	No	No	No	None; no lymph node metastases	None; no other metastases	Blank(s)	Alive or dead of other cause	Alive	Alive	Alive or dead due to cancer	4	47 years	$75,000+
1526665	White	Female	2018	9.1.3 Papillary	Blank(s)	Not a paired site	Localized	T1a	NX	M0	1	Surgery performed	5	0	98	0	No	No	No	No	None; no lymph node metastases	None; no other metastases	Blank(s)	Alive or dead of other cause	Alive	Alive	Alive or dead due to cancer	10	43 years	$75,000+
1527038	Unknown	Female	2018	9.1.6 Other	Blank(s)	Not a paired site	Regional	T2	N1a	M0	4B	Surgery performed	27	7	5	0	No	No	No	No	None; no lymph node metastases	None; no other metastases	Blank(s)	Alive or dead of other cause	Alive	Alive	Alive or dead due to cancer	3	18 years	$75,000+
1527197	Other (American Indian/AK Native, Asian/Pacific Islander)	Female	2018	9.1.6 Other	Blank(s)	Not a paired site	Localized	88	88	88	88	Surgery performed	50	10	0	0	No	No	No	No	None; no lymph node metastases	None; no other metastases	Blank(s)	Alive or dead of other cause	Alive	Alive	Alive or dead due to cancer	0	59 years	$75,000+
1527216	White	Female	2018	9.1.3 Papillary	Blank(s)	Not a paired site	Localized	T3a	N0a	M0	1	Surgery performed	80	2	0	0	No	No	No	No	None; no lymph node metastases	None; no other metastases	Blank(s)	Alive or dead of other cause	Alive	Alive	Alive or dead due to cancer	6	20 years	$75,000+
1527296	Other (American Indian/AK Native, Asian/Pacific Islander)	Female	2018	9.1.3 Papillary	Blank(s)	Not a paired site	Localized	T1a	N0a	M0	1	Surgery performed	5	0	98	0	No	No	No	No	None; no lymph node metastases	None; no other metastases	Blank(s)	Alive or dead of other cause	Alive	Alive	Alive or dead due to cancer	5	57 years	$75,000+
1527829	White	Female	2018	9.1.3 Papillary	Blank(s)	Not a paired site	Localized	T1a	N0a	M0	1	Surgery performed	7	0	98	0	No	No	No	No	None; no lymph node metastases	None; no other metastases	Blank(s)	Alive or dead of other cause	Alive	Alive	Alive or dead due to cancer	11	57 years	$75,000+
1527835	White	Female	2018	9.1.3 Papillary	Blank(s)	Not a paired site	Localized	T1a	N0a	M0	1	Surgery performed	1	0	98	0	No	No	No	No	None; no lymph node metastases	None; no other metastases	Blank(s)	Alive or dead of other cause	Alive	Alive	Alive or dead due to cancer	11	59 years	$75,000+
1527848	Other (American Indian/AK Native, Asian/Pacific Islander)	Female	2018	9.1.3 Papillary	Blank(s)	Not a paired site	Localized	T1a	N0a	M0	1	Surgery performed	3	1	0	0	No	No	No	No	None; no lymph node metastases	None; no other metastases	Blank(s)	Alive or dead of other cause	Alive	Alive	Alive or dead due to cancer	10	35 years	$75,000+
1527850	Other (American Indian/AK Native, Asian/Pacific Islander)	Female	2018	9.1.3 Papillary	Blank(s)	Left - origin of primary	Regional	T2	N1a	M0	1	Surgery performed	27	7	7	0	No	No	No	No	None; no lymph node metastases	None; no other metastases	Blank(s)	Alive or dead of other cause	Alive	Alive	Alive or dead due to cancer	10	33 years	$75,000+
1527861	White	Male	2018	9.1.6 Other	Blank(s)	Not a paired site	Distant	T4b	N0b	M1	4C	Not recommended	82	0	98	70	No	No	No	Yes	None; no lymph node metastases	None; no other metastases	Blank(s)	Dead (attributable to this cancer dx)	Thyroid	Dead	Alive or dead due to cancer	9	38 years	$75,000+
1527892	White	Female	2018	9.1.3 Papillary	Blank(s)	Not a paired site	Localized	T1a	N0b	M0	1	Surgery performed	2	0	98	0	No	No	No	No	None; no lymph node metastases	None; no other metastases	Blank(s)	Alive or dead of other cause	Alive	Alive	Alive or dead due to cancer	8	75 years	$75,000+
1527910	Other (American Indian/AK Native, Asian/Pacific Islander)	Female	2018	9.1.5 Papillary with follicular variant	Blank(s)	Not a paired site	Distant	T1a	N0a	M1	4B	Surgery performed	9	3	0	70	Yes	No	No	No	None; no lymph node metastases	Yes; distant mets in known site(s) other than bone, brain, liver, lung, dist LN	Blank(s)	Alive or dead of other cause	Alive	Alive	Alive or dead due to cancer	10	62 years	$75,000+
1527917	White	Female	2018	9.1.3 Papillary	Blank(s)	Not a paired site	Regional	T1a	N1b	M0	1	Surgery performed	5	74	31	0	No	No	No	No	None; no lymph node metastases	None; no other metastases	Blank(s)	Alive or dead of other cause	Alive	Alive	Alive or dead due to cancer	9	34 years	$75,000+
1527940	Other (American Indian/AK Native, Asian/Pacific Islander)	Female	2018	9.1.3 Papillary	Blank(s)	Not a paired site	Regional	T1b	N1a	M0	1	Surgery performed	14	15	8	0	No	No	No	No	None; no lymph node metastases	None; no other metastases	Blank(s)	Alive or dead of other cause	Alive	Alive	Alive or dead due to cancer	8	29 years	$75,000+
1528452	White	Female	2018	9.1.3 Papillary	Blank(s)	Not a paired site	Regional	T3b	N1a	M0	2	Surgery performed	30	4	2	0	No	No	No	No	None; no lymph node metastases	None; no other metastases	Blank(s)	Alive or dead of other cause	Alive	Alive	Alive or dead due to cancer	0	76 years	$75,000+
1528453	White	Male	2018	9.1.3 Papillary	Blank(s)	Not a paired site	Localized	T2	N0a	M0	1	Surgery performed	25	12	0	0	No	No	No	No	None; no lymph node metastases	None; no other metastases	Blank(s)	Alive or dead of other cause	Alive	Alive	Alive or dead due to cancer	0	36 years	$75,000+
1528485	White	Female	2018	9.1.3 Papillary	Blank(s)	Not a paired site	Localized	T1b	NX	M0	1	Not recommended	11	0	98	0	No	No	No	No	None; no lymph node metastases	None; no other metastases	Blank(s)	Alive or dead of other cause	Alive	Alive	Alive or dead due to cancer	0	46 years	$75,000+
1528696	White	Female	2018	9.1.3 Papillary	Blank(s)	Not a paired site	Regional	T3b	N1a	M0	2	Surgery performed	45	1	1	0	No	No	No	No	None; no lymph node metastases	None; no other metastases	Blank(s)	Alive or dead of other cause	Alive	Alive	Alive or dead due to cancer	6	56 years	$75,000+
1528735	White	Female	2018	9.1.4 Follicular	Blank(s)	Not a paired site	Localized	T1b	N0a	M0	1	Surgery performed	20	0	98	0	No	No	No	No	None; no lymph node metastases	None; no other metastases	Blank(s)	Alive or dead of other cause	Alive	Alive	Alive or dead due to cancer	8	55 years	$75,000+
1529356	Other (American Indian/AK Native, Asian/Pacific Islander)	Female	2018	9.1.3 Papillary	Blank(s)	Not a paired site	Localized	T1b	N0a	M0	1	Surgery performed	12	1	0	0	No	No	No	No	None; no lymph node metastases	None; no other metastases	Blank(s)	Alive or dead of other cause	Alive	Alive	Alive or dead due to cancer	0	52 years	$75,000+
1529358	Other (American Indian/AK Native, Asian/Pacific Islander)	Female	2018	9.1.3 Papillary	Blank(s)	Not a paired site	Distant	T1a	N1b	M1	4B	Surgery performed	6	3	1	70	No	No	No	No	None; no lymph node metastases	Yes; distant mets in known site(s) other than bone, brain, liver, lung, dist LN	Blank(s)	Alive or dead of other cause	Alive	Alive	Alive or dead due to cancer	2	72 years	$75,000+
1529414	White	Female	2018	9.1.3 Papillary	Blank(s)	Not a paired site	Regional	T1b	N0a	M0	1	Surgery performed	11	15	0	0	No	No	No	No	None; no lymph node metastases	None; no other metastases	Blank(s)	Alive or dead of other cause	Alive	Alive	Alive or dead due to cancer	0	48 years	$75,000+
1529431	Other (American Indian/AK Native, Asian/Pacific Islander)	Male	2018	9.1.3 Papillary	Blank(s)	Not a paired site	Regional	T1b	N1a	M0	1	Surgery performed	15	7	2	0	No	No	No	No	None; no lymph node metastases	None; no other metastases	Blank(s)	Alive or dead of other cause	Alive	Alive	Alive or dead due to cancer	0	49 years	$75,000+
1529638	White	Female	2018	9.1.3 Papillary	Blank(s)	Not a paired site	Regional	T3a	N1b	M0	1	Surgery performed	52	36	5	0	No	No	No	No	None; no lymph node metastases	None; no other metastases	Blank(s)	Alive or dead of other cause	Alive	Alive	Alive or dead due to cancer	10	46 years	$75,000+
1529660	Other (American Indian/AK Native, Asian/Pacific Islander)	Female	2018	9.1.3 Papillary	Blank(s)	Not a paired site	Localized	T1a	N0a	M0	1	Not recommended	6	0	98	0	No	No	No	No	None; no lymph node metastases	None; no other metastases	Blank(s)	Alive or dead of other cause	Alive	Alive	Alive or dead due to cancer	10	44 years	$75,000+
1529663	White	Male	2018	9.1.3 Papillary	Blank(s)	Not a paired site	Localized	T1a	N0a	M0	1	Surgery performed	4	0	98	0	No	No	No	No	None; no lymph node metastases	None; no other metastases	Blank(s)	Alive or dead of other cause	Alive	Alive	Alive or dead due to cancer	10	57 years	$75,000+
1529680	Other (American Indian/AK Native, Asian/Pacific Islander)	Female	2018	9.1.3 Papillary	Blank(s)	Not a paired site	Regional	T3b	N1a	M0	1	Surgery performed	9	9	1	0	No	No	No	No	None; no lymph node metastases	None; no other metastases	Blank(s)	Alive or dead of other cause	Alive	Alive	Alive or dead due to cancer	10	52 years	$75,000+
1529713	White	Female	2018	9.1.3 Papillary	Blank(s)	Not a paired site	Regional	T2	N1a	M0	1	Surgery performed	23	20	15	0	No	No	No	No	None; no lymph node metastases	None; no other metastases	Blank(s)	Alive or dead of other cause	Alive	Alive	Alive or dead due to cancer	9	53 years	$75,000+
1529714	Other (American Indian/AK Native, Asian/Pacific Islander)	Female	2018	9.1.3 Papillary	Blank(s)	Not a paired site	Regional	T1b	N1b	M0	1	Surgery performed	14	1	1	0	No	No	No	No	None; no lymph node metastases	None; no other metastases	Blank(s)	Alive or dead of other cause	Alive	Alive	Alive or dead due to cancer	9	31 years	$75,000+
1529917	White	Male	2018	9.1.3 Papillary	Blank(s)	Not a paired site	Localized	T1a	N0a	M0	1	Surgery performed	10	0	98	0	No	No	No	No	None; no lymph node metastases	None; no other metastases	Blank(s)	Alive or dead of other cause	Alive	Alive	Alive or dead due to cancer	11	69 years	$75,000+
1529961	White	Female	2018	9.1.3 Papillary	Blank(s)	Right - origin of primary	Localized	T1a	N0a	M0	1	Surgery performed	8	1	0	0	No	No	No	No	None; no lymph node metastases	None; no other metastases	Blank(s)	Alive or dead of other cause	Alive	Alive	Alive or dead due to cancer	6	39 years	$75,000+
1530094	Other (American Indian/AK Native, Asian/Pacific Islander)	Female	2018	9.1.3 Papillary	Blank(s)	Not a paired site	Regional	T3b	N0a	M0	1	Surgery performed	21	0	98	0	No	No	No	No	None; no lymph node metastases	None; no other metastases	Blank(s)	Alive or dead of other cause	Alive	Alive	Alive or dead due to cancer	4	22 years	$75,000+
1530181	White	Female	2018	9.1.3 Papillary	Blank(s)	Not a paired site	Localized	T2	N0a	M0	1	Not recommended	27	98	0	0	No	No	No	No	None; no lymph node metastases	None; no other metastases	Blank(s)	Alive or dead of other cause	Alive	Alive	Alive or dead due to cancer	4	41 years	$75,000+
1530193	White	Female	2018	9.1.3 Papillary	Blank(s)	Right - origin of primary	Localized	T2	N0a	M0	1	Surgery performed	33	0	98	0	No	No	No	No	None; no lymph node metastases	None; no other metastases	Blank(s)	Alive or dead of other cause	Alive	Alive	Alive or dead due to cancer	2	33 years	$75,000+
1530203	White	Male	2018	9.1.3 Papillary	Blank(s)	Not a paired site	Localized	T2	N0a	M0	1	Surgery performed	24	0	98	0	No	No	No	No	None; no lymph node metastases	None; no other metastases	Blank(s)	Alive or dead of other cause	Alive	Alive	Alive or dead due to cancer	10	60 years	$75,000+
1530329	White	Female	2018	9.1.5 Papillary with follicular variant	Blank(s)	Not a paired site	Regional	T2	N0a	M0	1	Surgery performed	30	0	98	0	No	No	No	No	None; no lymph node metastases	None; no other metastases	Blank(s)	Alive or dead of other cause	Alive	Alive	Alive or dead due to cancer	7	42 years	$75,000+
1530350	White	Male	2018	9.1.1 Medullary	Blank(s)	Not a paired site	Distant	T4b	N1b	M0	4B	Recommended but not performed, patient refused	96	0	98	0	No	No	No	No	None; no lymph node metastases	None; no other metastases	Blank(s)	Alive or dead of other cause	Alive	Alive	Alive or dead due to cancer	2	73 years	$75,000+
1530585	White	Female	2018	9.1.3 Papillary	Blank(s)	Not a paired site	Regional	T2	N1a	M0	2	Surgery performed	22	3	1	0	No	No	No	No	None; no lymph node metastases	None; no other metastases	Blank(s)	Alive or dead of other cause	Alive	Alive	Alive or dead due to cancer	0	57 years	$75,000+
1530726	White	Female	2018	9.1.5 Papillary with follicular variant	Blank(s)	Not a paired site	Localized	T2	N0a	M0	1	Surgery performed	22	1	0	0	No	No	No	No	None; no lymph node metastases	None; no other metastases	Blank(s)	Alive or dead of other cause	Alive	Alive	Alive or dead due to cancer	6	54 years	$75,000+
1530813	White	Male	2018	9.1.5 Papillary with follicular variant	Blank(s)	Not a paired site	Localized	T2	N0a	M0	1	Surgery performed	32	0	98	0	No	No	No	No	None; no lymph node metastases	None; no other metastases	Blank(s)	Alive or dead of other cause	Alive	Alive	Alive or dead due to cancer	3	84 years	$75,000+
1531051	White	Female	2018	9.1.4 Follicular	Blank(s)	Right - origin of primary	Localized	T2	N0a	M0	1	Surgery performed	33	0	98	0	No	No	No	No	None; no lymph node metastases	None; no other metastases	Blank(s)	Alive or dead of other cause	Alive	Alive	Alive or dead due to cancer	0	79 years	$75,000+
1531572	White	Female	2018	9.1.3 Papillary	Blank(s)	Not a paired site	Regional	T1a	N1b	M0	1	Surgery performed	3	31	8	0	No	No	No	No	None; no lymph node metastases	None; no other metastases	Blank(s)	Alive or dead of other cause	Alive	Alive	Alive or dead due to cancer	7	42 years	$75,000+
1531573	White	Female	2018	9.1.3 Papillary	Blank(s)	Not a paired site	Localized	T3a	N0a	M0	2	Surgery performed	60	0	98	0	No	No	No	No	None; no lymph node metastases	None; no other metastases	Blank(s)	Alive or dead of other cause	Alive	Alive	Alive or dead due to cancer	2	67 years	$75,000+
1531579	Other (American Indian/AK Native, Asian/Pacific Islander)	Female	2018	9.1.3 Papillary	Blank(s)	Not a paired site	Localized	T1b	N0b	M0	1	Surgery performed	12	0	98	0	No	No	No	No	None; no lymph node metastases	None; no other metastases	Blank(s)	Alive or dead of other cause	Alive	Alive	Alive or dead due to cancer	5	33 years	$75,000+
1531591	Other (American Indian/AK Native, Asian/Pacific Islander)	Female	2018	9.1.3 Papillary	Blank(s)	Not a paired site	Localized	T1a	N0a	M0	1	Surgery performed	6	0	98	0	No	No	No	No	None; no lymph node metastases	None; no other metastases	Blank(s)	Alive or dead of other cause	Alive	Alive	Alive or dead due to cancer	10	73 years	$75,000+
1531774	White	Female	2018	9.1.3 Papillary	Blank(s)	Not a paired site	Regional	T1b	N1a	M0	1	Surgery performed	13	12	2	0	No	No	No	No	None; no lymph node metastases	None; no other metastases	Blank(s)	Alive or dead of other cause	Alive	Alive	Alive or dead due to cancer	4	26 years	$75,000+
1532519	White	Male	2018	9.1.3 Papillary	Blank(s)	Not a paired site	Regional	T1b	N1a	M0	1	Surgery performed	17	84	10	0	No	No	No	No	None; no lymph node metastases	None; no other metastases	Blank(s)	Alive or dead of other cause	Alive	Alive	Alive or dead due to cancer	5	42 years	$75,000+
1532529	White	Male	2018	9.1.3 Papillary	Blank(s)	Not a paired site	Regional	T1a	N1b	M0	1	Surgery performed	7	63	20	0	No	No	No	No	None; no lymph node metastases	None; no other metastases	Blank(s)	Alive or dead of other cause	Alive	Alive	Alive or dead due to cancer	4	39 years	$75,000+
1532559	Other (American Indian/AK Native, Asian/Pacific Islander)	Female	2018	9.1.3 Papillary	Blank(s)	Not a paired site	Regional	T2	N1	M0	2	Surgery performed	30	2	2	0	No	No	No	No	None; no lymph node metastases	None; no other metastases	Blank(s)	Alive or dead of other cause	Alive	Alive	Alive or dead due to cancer	1	67 years	$75,000+
1532584	Other (American Indian/AK Native, Asian/Pacific Islander)	Female	2018	9.1.3 Papillary	Blank(s)	Not a paired site	Distant	T1b	N1b	M1	4B	Not recommended, contraindicated due to other cond; autopsy only (1973-2002)	17	95	95	70	No	No	No	Yes	Yes; distant lymph node metastases	None; no other metastases	Blank(s)	Alive or dead of other cause	Alive	Alive	Alive or dead due to cancer	0	85+ years	$75,000+
1532606	Other (American Indian/AK Native, Asian/Pacific Islander)	Female	2018	9.1.3 Papillary	Blank(s)	Not a paired site	Localized	T1a	N0a	M0	1	Surgery performed	5	0	98	0	No	No	No	No	None; no lymph node metastases	None; no other metastases	Blank(s)	Alive or dead of other cause	Alive	Alive	Alive or dead due to cancer	5	57 years	$75,000+
1532609	White	Female	2018	9.1.3 Papillary	Blank(s)	Not a paired site	Distant	T4b	N1b	M1	4B	Not recommended	74	0	98	70	No	No	No	Yes	None; no lymph node metastases	None; no other metastases	Blank(s)	Alive or dead of other cause	Alive	Alive	Alive or dead due to cancer	1	74 years	$75,000+
1532628	White	Female	2018	9.1.5 Papillary with follicular variant	Blank(s)	Not a paired site	Localized	T3a	N0a	M0	1	Surgery performed	80	3	0	0	No	No	No	No	None; no lymph node metastases	None; no other metastases	Blank(s)	Alive or dead of other cause	Alive	Alive	Alive or dead due to cancer	5	31 years	$75,000+
1532629	Other (American Indian/AK Native, Asian/Pacific Islander)	Female	2018	9.1.3 Papillary	Blank(s)	Not a paired site	Regional	T1b	N0a	M0	1	Surgery performed	15	0	98	0	No	No	No	No	None; no lymph node metastases	None; no other metastases	Blank(s)	Alive or dead of other cause	Alive	Alive	Alive or dead due to cancer	5	65 years	$75,000+
1532667	Other (American Indian/AK Native, Asian/Pacific Islander)	Female	2018	9.1.3 Papillary	Blank(s)	Not a paired site	Regional	T3b	N0a	M0	2	Surgery performed	16	0	98	0	No	No	No	No	None; no lymph node metastases	None; no other metastases	Blank(s)	Alive or dead of other cause	Alive	Alive	Alive or dead due to cancer	3	64 years	$75,000+
1532759	White	Female	2018	9.1.2 Hurthle cell carcinoma	Blank(s)	Not a paired site	Localized	T2	N0a	M0	1	Surgery performed	22	1	0	0	No	No	No	No	None; no lymph node metastases	None; no other metastases	Blank(s)	Alive or dead of other cause	Alive	Alive	Alive or dead due to cancer	3	32 years	$75,000+
1532785	White	Female	2018	9.1.3 Papillary	Blank(s)	Not a paired site	Localized	T1a	N0a	M0	1	Surgery performed	4	0	98	0	No	No	No	No	None; no lymph node metastases	None; no other metastases	Blank(s)	Alive or dead of other cause	Alive	Alive	Alive or dead due to cancer	1	46 years	$75,000+
1533023	Other (American Indian/AK Native, Asian/Pacific Islander)	Female	2018	9.1.3 Papillary	Blank(s)	Right - origin of primary	Localized	T1b	N0a	M0	1	Surgery performed	15	0	98	0	No	No	No	No	None; no lymph node metastases	None; no other metastases	Blank(s)	Alive or dead of other cause	Alive	Alive	Alive or dead due to cancer	0	39 years	$75,000+
1533383	Other (American Indian/AK Native, Asian/Pacific Islander)	Female	2018	9.1.3 Papillary	Blank(s)	Not a paired site	Localized	T1a	N0a	M0	1	Surgery performed	6	0	98	0	No	No	No	No	None; no lymph node metastases	None; no other metastases	Blank(s)	Alive or dead of other cause	Alive	Alive	Alive or dead due to cancer	7	49 years	$75,000+
1533551	Other (American Indian/AK Native, Asian/Pacific Islander)	Female	2018	9.1.3 Papillary	Blank(s)	Not a paired site	Localized	T1a	N0a	M0	1	Surgery performed	2	4	0	0	No	No	No	No	None; no lymph node metastases	None; no other metastases	Blank(s)	Alive or dead of other cause	Alive	Alive	Alive or dead due to cancer	0	40 years	$75,000+
1533602	Other (American Indian/AK Native, Asian/Pacific Islander)	Male	2018	9.1.3 Papillary	Blank(s)	Not a paired site	Localized	T1b	N0b	M0	1	Surgery performed	15	0	98	0	No	No	No	No	None; no lymph node metastases	None; no other metastases	Blank(s)	Alive or dead of other cause	Alive	Alive	Alive or dead due to cancer	0	66 years	$75,000+
1533631	White	Female	2018	9.1.3 Papillary	Blank(s)	Left - origin of primary	Localized	T1b	N0a	M0	1	Surgery performed	15	0	98	0	No	No	No	No	None; no lymph node metastases	None; no other metastases	Blank(s)	Alive or dead of other cause	Alive	Alive	Alive or dead due to cancer	1	55 years	$75,000+
1533949	Other (American Indian/AK Native, Asian/Pacific Islander)	Female	2018	9.1.5 Papillary with follicular variant	Blank(s)	Not a paired site	Localized	T2	N0a	M0	1	Surgery performed	24	0	98	0	No	No	No	No	None; no lymph node metastases	None; no other metastases	Blank(s)	Alive or dead of other cause	Alive	Alive	Alive or dead due to cancer	3	29 years	$75,000+
1533955	White	Female	2018	9.1.3 Papillary	Blank(s)	Not a paired site	Localized	T1b	N0a	M0	1	Surgery performed	11	0	98	0	No	No	No	No	None; no lymph node metastases	None; no other metastases	Blank(s)	Alive or dead of other cause	Alive	Alive	Alive or dead due to cancer	0	36 years	$75,000+
1533959	White	Female	2018	9.1.3 Papillary	Blank(s)	Not a paired site	Regional	T2	N1b	M0	1	Surgery performed	34	39	12	0	No	No	No	No	None; no lymph node metastases	None; no other metastases	Blank(s)	Alive or dead of other cause	Alive	Alive	Alive or dead due to cancer	2	37 years	$75,000+
1534109	Other (American Indian/AK Native, Asian/Pacific Islander)	Female	2018	9.1.3 Papillary	Blank(s)	Not a paired site	Localized	T1b	N0a	M0	1	Surgery performed	11	6	0	0	No	No	No	No	None; no lymph node metastases	None; no other metastases	Blank(s)	Alive or dead of other cause	Alive	Alive	Alive or dead due to cancer	2	24 years	$75,000+
1534114	Other (American Indian/AK Native, Asian/Pacific Islander)	Female	2018	9.1.3 Papillary	Blank(s)	Not a paired site	Localized	T1b	N0a	M0	1	Surgery performed	12	1	0	0	No	No	No	No	None; no lymph node metastases	None; no other metastases	Blank(s)	Alive or dead of other cause	Alive	Alive	Alive or dead due to cancer	4	53 years	$75,000+
1534128	White	Male	2018	9.1.3 Papillary	Blank(s)	Not a paired site	Localized	T1a	N0a	M0	1	Surgery performed	10	0	98	0	No	No	No	No	None; no lymph node metastases	None; no other metastases	Blank(s)	Alive or dead of other cause	Alive	Alive	Alive or dead due to cancer	1	51 years	$75,000+
1534465	White	Female	2018	9.1.3 Papillary	Blank(s)	Not a paired site	Localized	T3a	N0a	M0	1	Surgery performed	40	4	0	0	No	No	No	No	None; no lymph node metastases	None; no other metastases	Blank(s)	Alive or dead of other cause	Alive	Alive	Alive or dead due to cancer	5	35 years	$75,000+
1534470	White	Female	2018	9.1.3 Papillary	Blank(s)	Not a paired site	Regional	T2	N1a	M0	1	Surgery performed	21	2	1	0	No	No	No	No	None; no lymph node metastases	None; no other metastases	Blank(s)	Alive or dead of other cause	Alive	Alive	Alive or dead due to cancer	4	31 years	$75,000+
1534593	White	Male	2018	9.1.3 Papillary	Blank(s)	Not a paired site	Localized	T1b	N0a	M0	1	Surgery performed	14	3	0	0	No	No	No	No	None; no lymph node metastases	None; no other metastases	Blank(s)	Alive or dead of other cause	Alive	Alive	Alive or dead due to cancer	9	48 years	$75,000+
1534639	White	Female	2018	9.1.5 Papillary with follicular variant	Blank(s)	Not a paired site	Regional	T2	N1a	M0	1	Surgery performed	21	3	3	0	No	No	No	No	None; no lymph node metastases	None; no other metastases	Blank(s)	Alive or dead of other cause	Alive	Alive	Alive or dead due to cancer	5	30 years	$75,000+
1534644	White	Female	2018	9.1.3 Papillary	Blank(s)	Not a paired site	In situ	88	N0a	M0	88	Surgery performed	30	1	0	0	No	No	No	No	None; no lymph node metastases	None; no other metastases	Blank(s)	Alive or dead of other cause	Alive	Alive	Alive or dead due to cancer	4	68 years	$75,000+
1534668	Other (American Indian/AK Native, Asian/Pacific Islander)	Male	2018	9.1.3 Papillary	Blank(s)	Not a paired site	Regional	T1b	N1b	M0	1	Surgery performed	18	14	2	0	No	No	No	No	None; no lymph node metastases	None; no other metastases	Blank(s)	Alive or dead of other cause	Alive	Alive	Alive or dead due to cancer	4	52 years	$75,000+
1535239	White	Female	2018	9.1.3 Papillary	Blank(s)	Not a paired site	Localized	T3a	N0a	M0	2	Surgery performed	64	12	0	0	No	No	No	No	None; no lymph node metastases	None; no other metastases	Blank(s)	Alive or dead of other cause	Alive	Alive	Alive or dead due to cancer	2	68 years	$75,000+
1535305	White	Male	2018	9.1.5 Papillary with follicular variant	Blank(s)	Not a paired site	Regional	T1a	N1b	M0	2	Surgery performed	4	23	3	0	No	No	No	No	None; no lymph node metastases	None; no other metastases	Blank(s)	Alive or dead of other cause	Alive	Alive	Alive or dead due to cancer	5	65 years	$75,000+
1535520	Other (American Indian/AK Native, Asian/Pacific Islander)	Male	2018	9.1.3 Papillary	Blank(s)	Not a paired site	Localized	T1a	N0a	M0	1	Surgery performed	1	0	98	0	No	No	No	No	None; no lymph node metastases	None; no other metastases	Blank(s)	Alive or dead of other cause	Alive	Alive	Alive or dead due to cancer	4	29 years	$75,000+
1535629	Other (American Indian/AK Native, Asian/Pacific Islander)	Female	2018	9.1.3 Papillary	Blank(s)	Not a paired site	Regional	T2	N1a	M0	1	Surgery performed	29	12	2	0	No	No	No	No	None; no lymph node metastases	None; no other metastases	Blank(s)	Alive or dead of other cause	Alive	Alive	Alive or dead due to cancer	2	32 years	$75,000+
1536799	White	Female	2018	9.1.3 Papillary	Blank(s)	Not a paired site	Localized	T1a	N0b	M0	1	Surgery performed	1	0	98	0	No	No	No	No	None; no lymph node metastases	None; no other metastases	Blank(s)	Alive or dead of other cause	Alive	Alive	Alive or dead due to cancer	3	51 years	$75,000+
1536893	Black	Female	2018	9.1.3 Papillary	Blank(s)	Right - origin of primary	Localized	T1a	N0a	M0	1	Surgery performed	1	0	98	0	No	No	No	No	None; no lymph node metastases	None; no other metastases	Blank(s)	Alive or dead of other cause	Alive	Alive	Alive or dead due to cancer	2	32 years	$75,000+
1537952	Other (American Indian/AK Native, Asian/Pacific Islander)	Male	2018	9.1.3 Papillary	Blank(s)	Not a paired site	Regional	T3a	N1a	M0	1	Surgery performed	48	21	5	0	No	No	No	No	None; no lymph node metastases	None; no other metastases	Blank(s)	Alive or dead of other cause	Alive	Alive	Alive or dead due to cancer	3	32 years	$75,000+
1538083	White	Male	2018	9.1.3 Papillary	Blank(s)	Not a paired site	Localized	T1a	N0a	M0	1	Surgery performed	8	3	0	0	No	No	No	No	None; no lymph node metastases	None; no other metastases	Blank(s)	Alive or dead of other cause	Alive	Alive	Alive or dead due to cancer	1	45 years	$75,000+
1538944	White	Male	2018	9.1.4 Follicular	Blank(s)	Left - origin of primary	Localized	T2	N0a	M0	1	Surgery performed	30	0	98	0	No	No	No	No	None; no lymph node metastases	None; no other metastases	Blank(s)	Alive or dead of other cause	Alive	Alive	Alive or dead due to cancer	0	61 years	$75,000+
1538983	White	Male	2018	9.1.5 Papillary with follicular variant	Blank(s)	Left - origin of primary	Localized	T3a	N0a	M0	1	Surgery performed	52	6	0	0	No	No	No	No	None; no lymph node metastases	None; no other metastases	Blank(s)	Alive or dead of other cause	Alive	Alive	Alive or dead due to cancer	1	41 years	$75,000+
1538988	White	Female	2018	9.1.5 Papillary with follicular variant	Blank(s)	Bilateral, single primary	Localized	T1b	N0b	M0	1	Surgery performed	15	0	98	0	No	No	No	No	None; no lymph node metastases	None; no other metastases	Blank(s)	Alive or dead of other cause	Alive	Alive	Alive or dead due to cancer	1	40 years	$75,000+
1538993	Unknown	Female	2018	9.1.3 Papillary	Blank(s)	Left - origin of primary	Localized	T1a	N0b	M0	1	Surgery performed	2	0	98	0	No	No	No	No	None; no lymph node metastases	None; no other metastases	Blank(s)	Alive or dead of other cause	Alive	Alive	Alive or dead due to cancer	4	69 years	$75,000+
1538994	Other (American Indian/AK Native, Asian/Pacific Islander)	Female	2018	9.1.3 Papillary	Blank(s)	Right - origin of primary	Localized	T1a	N0	M0	1	Surgery performed	3	0	98	0	No	No	No	No	None; no lymph node metastases	None; no other metastases	Blank(s)	Alive or dead of other cause	Alive	Alive	Alive or dead due to cancer	1	48 years	$75,000+
1538995	White	Female	2018	9.1.3 Papillary	Blank(s)	Left - origin of primary	Localized	T1a	N0b	M0	1	Surgery performed	3	0	98	0	No	No	No	No	None; no lymph node metastases	None; no other metastases	Blank(s)	Alive or dead of other cause	Alive	Alive	Alive or dead due to cancer	0	40 years	$75,000+
1539004	Unknown	Female	2018	9.1.3 Papillary	Blank(s)	Not a paired site	Localized	T1a	NX	M0	1	Surgery performed	2	0	98	0	No	No	No	No	None; no lymph node metastases	None; no other metastases	Blank(s)	Alive or dead of other cause	Alive	Alive	Alive or dead due to cancer	3	80 years	$75,000+
1539013	White	Female	2018	9.1.5 Papillary with follicular variant	Blank(s)	Not a paired site	Localized	T1b	N0a	M0	1	Surgery performed	20	12	0	0	No	No	No	No	None; no lymph node metastases	None; no other metastases	Blank(s)	Alive or dead of other cause	Alive	Alive	Alive or dead due to cancer	1	46 years	$75,000+
1539548	White	Female	2018	9.1.3 Papillary	Blank(s)	Bilateral, single primary	Localized	T3a	N0a	M0	1	Surgery performed	45	4	0	0	No	No	No	No	None; no lymph node metastases	None; no other metastases	Blank(s)	Alive or dead of other cause	Alive	Alive	Alive or dead due to cancer	0	34 years	$75,000+
1539558	White	Female	2018	9.1.5 Papillary with follicular variant	Blank(s)	Right - origin of primary	Localized	T1b	N0a	M0	1	Surgery performed	17	21	0	0	No	No	No	No	None; no lymph node metastases	None; no other metastases	Blank(s)	Alive or dead of other cause	Alive	Alive	Alive or dead due to cancer	0	32 years	$75,000+
1539653	White	Female	2018	9.1.3 Papillary	Blank(s)	Not a paired site	Localized	T2	N0a	M0	1	Surgery performed	24	1	0	0	No	No	No	No	None; no lymph node metastases	None; no other metastases	Blank(s)	Alive or dead of other cause	Alive	Alive	Alive or dead due to cancer	9	84 years	$75,000+
1539666	White	Female	2018	9.1.3 Papillary	Blank(s)	Right - origin of primary	Localized	T3a	N0a	M0	2	Surgery performed	45	0	98	0	No	No	No	No	None; no lymph node metastases	None; no other metastases	Blank(s)	Alive or dead of other cause	Alive	Alive	Alive or dead due to cancer	0	60 years	$75,000+
1539965	White	Female	2018	9.1.3 Papillary	Blank(s)	Not a paired site	Localized	T2	N0a	M0	1	Surgery performed	22	0	98	0	No	No	No	No	None; no lymph node metastases	None; no other metastases	Blank(s)	Alive or dead of other cause	Alive	Alive	Alive or dead due to cancer	1	69 years	$75,000+
1541264	White	Female	2018	9.1.4 Follicular	Blank(s)	Not a paired site	Localized	T3a	N0a	M0	2	Surgery performed	40	0	98	0	No	No	No	No	None; no lymph node metastases	None; no other metastases	Blank(s)	Alive or dead of other cause	Alive	Alive	Alive or dead due to cancer	6	60 years	$75,000+
1542389	White	Female	2018	9.1.4 Follicular	Blank(s)	Not a paired site	Regional	T3a	N0a	M0	2	Surgery performed	47	0	98	0	No	No	No	No	None; no lymph node metastases	None; no other metastases	Blank(s)	Alive or dead of other cause	Alive	Alive	Alive or dead due to cancer	2	72 years	$75,000+
1542397	Other (American Indian/AK Native, Asian/Pacific Islander)	Female	2018	9.1.3 Papillary	Blank(s)	Not a paired site	Localized	T1b	N0a	M0	1	Surgery performed	17	0	98	0	No	No	No	No	None; no lymph node metastases	None; no other metastases	Blank(s)	Alive or dead of other cause	Alive	Alive	Alive or dead due to cancer	2	68 years	$75,000+
1542399	Other (American Indian/AK Native, Asian/Pacific Islander)	Female	2018	9.1.3 Papillary	Blank(s)	Not a paired site	Localized	T1b	N0a	M0	1	Recommended but not performed, patient refused	11	0	98	0	No	No	No	No	None; no lymph node metastases	None; no other metastases	Blank(s)	Alive or dead of other cause	Alive	Alive	Alive or dead due to cancer	1	54 years	$75,000+
1542408	White	Female	2018	9.1.3 Papillary	Blank(s)	Not a paired site	Localized	T1b	N0a	M0	1	Surgery performed	16	0	98	0	No	No	No	No	None; no lymph node metastases	None; no other metastases	Blank(s)	Alive or dead of other cause	Alive	Alive	Alive or dead due to cancer	0	65 years	$75,000+
1542409	Other (American Indian/AK Native, Asian/Pacific Islander)	Female	2018	9.1.3 Papillary	Blank(s)	Not a paired site	Regional	T3b	N0	M0	2	Surgery performed	18	0	98	0	No	No	No	No	None; no lymph node metastases	None; no other metastases	Blank(s)	Alive or dead of other cause	Alive	Alive	Alive or dead due to cancer	1	59 years	$75,000+
1542986	Other (American Indian/AK Native, Asian/Pacific Islander)	Female	2018	9.1.3 Papillary	Blank(s)	Not a paired site	Localized	T1a	N0b	M0	1	Surgery performed	6	0	98	0	No	No	No	No	None; no lymph node metastases	None; no other metastases	Blank(s)	Alive or dead of other cause	Alive	Alive	Alive or dead due to cancer	10	34 years	$75,000+
1544680	Other (American Indian/AK Native, Asian/Pacific Islander)	Female	2018	9.1.3 Papillary	Blank(s)	Right - origin of primary	Localized	T1a	N0a	M0	1	Surgery performed	4	2	0	0	No	No	No	No	None; no lymph node metastases	None; no other metastases	Blank(s)	Alive or dead of other cause	Alive	Alive	Alive or dead due to cancer	1	48 years	$75,000+
1544686	White	Male	2018	9.1.5 Papillary with follicular variant	Blank(s)	Left - origin of primary	Localized	T2	N0b	M0	1	Surgery performed	30	0	98	0	No	No	No	No	None; no lymph node metastases	None; no other metastases	Blank(s)	Alive or dead of other cause	Alive	Alive	Alive or dead due to cancer	1	39 years	$75,000+
1544693	White	Male	2018	9.1.3 Papillary	Blank(s)	Not a paired site	Regional	T2	N1a	M0	1	Surgery performed	22	1	1	0	No	No	No	No	None; no lymph node metastases	None; no other metastases	Blank(s)	Alive or dead of other cause	Alive	Alive	Alive or dead due to cancer	0	44 years	$75,000+
1544972	White	Female	2018	9.1.3 Papillary	Blank(s)	Not a paired site	Regional	T3a	N1a	M0	1	Surgery performed	42	22	7	0	No	No	No	No	None; no lymph node metastases	None; no other metastases	Blank(s)	Alive or dead of other cause	Alive	Alive	Alive or dead due to cancer	8	51 years	$75,000+
1545155	Other (American Indian/AK Native, Asian/Pacific Islander)	Female	2018	9.1.3 Papillary	Blank(s)	Not a paired site	Regional	T2	N1a	M0	2	Surgery performed	25	39	9	0	No	No	No	No	None; no lymph node metastases	None; no other metastases	Blank(s)	Alive or dead of other cause	Alive	Alive	Alive or dead due to cancer	0	74 years	$75,000+
1548371	White	Male	2018	9.1.2 Hurthle cell carcinoma	Blank(s)	Not a paired site	Localized	T2	NX	M0	1	Not recommended	30	0	98	0	Unknown	Unknown	Unknown	Unknown	Unknown	Unknown	Blank(s)	Alive or dead of other cause	Alive	Alive	Alive or dead due to cancer	4	65 years	$75,000+
1549027	Other (American Indian/AK Native, Asian/Pacific Islander)	Female	2018	9.1.3 Papillary	Blank(s)	Paired site, but no information concerning laterality	Distant	TX	NX	M1	2	Surgery performed	999	0	98	70	No	Yes	No	Yes	None; no lymph node metastases	None; no other metastases	Blank(s)	Alive or dead of other cause	Alive	Alive	Alive or dead due to cancer	3	52 years	$75,000+
1551818	White	Male	2018	9.1.3 Papillary	Blank(s)	Not a paired site	Localized	T2	NX	M0	1	Surgery performed	28	0	98	0	No	No	No	No	None; no lymph node metastases	None; no other metastases	Blank(s)	Alive or dead of other cause	Alive	Alive	Alive or dead due to cancer	7	66 years	$75,000+
1552049	White	Male	2018	9.1.3 Papillary	Blank(s)	Right - origin of primary	Localized	T2	N0a	M0	1	Surgery performed	39	0	98	0	No	No	No	No	None; no lymph node metastases	None; no other metastases	Blank(s)	Alive or dead of other cause	Alive	Alive	Alive or dead due to cancer	3	64 years	$75,000+
1552363	Other (American Indian/AK Native, Asian/Pacific Islander)	Female	2018	9.1.3 Papillary	Blank(s)	Not a paired site	Localized	T1a	N0a	M0	1	Surgery performed	6	1	0	0	No	No	No	No	None; no lymph node metastases	None; no other metastases	Blank(s)	Alive or dead of other cause	Alive	Alive	Alive or dead due to cancer	3	52 years	$75,000+
1552406	Other (American Indian/AK Native, Asian/Pacific Islander)	Female	2018	9.1.3 Papillary	Blank(s)	Not a paired site	Localized	T2	N0b	M0	1	Surgery performed	31	0	98	0	No	No	No	No	None; no lymph node metastases	None; no other metastases	Blank(s)	Alive or dead of other cause	Alive	Alive	Alive or dead due to cancer	2	31 years	$75,000+
1553087	Other (American Indian/AK Native, Asian/Pacific Islander)	Female	2018	9.1.3 Papillary	Blank(s)	Not a paired site	Localized	T2	N0a	M0	1	Surgery performed	38	1	0	0	No	No	No	No	None; no lymph node metastases	None; no other metastases	Blank(s)	Alive or dead of other cause	Alive	Alive	Alive or dead due to cancer	11	47 years	$75,000+
1553148	Other (American Indian/AK Native, Asian/Pacific Islander)	Female	2018	9.1.3 Papillary	Blank(s)	Not a paired site	Localized	T1a	N0a	M0	1	Surgery performed	8	0	98	0	No	No	No	No	None; no lymph node metastases	None; no other metastases	Blank(s)	Alive or dead of other cause	Alive	Alive	Alive or dead due to cancer	5	53 years	$75,000+
1553178	Other (American Indian/AK Native, Asian/Pacific Islander)	Female	2018	9.1.3 Papillary	Blank(s)	Not a paired site	Localized	T1a	N0a	M0	1	Surgery performed	3	1	0	0	No	No	No	No	None; no lymph node metastases	None; no other metastases	Blank(s)	Alive or dead of other cause	Alive	Alive	Alive or dead due to cancer	1	39 years	$75,000+
1555421	Other (American Indian/AK Native, Asian/Pacific Islander)	Female	2018	11. Unspecified malignant neoplasms except CNS	Blank(s)	Not a paired site	Regional	TX	N1a	M0	99	Not recommended	999	0	98	0	No	No	No	No	None; no lymph node metastases	None; no other metastases	Blank(s)	Dead (missing/unknown COD)	State DC not available or state DC available but no COD	Dead	Dead (missing/unknown COD)	0	85+ years	$75,000+
1555428	White	Male	2018	9.1.3 Papillary	Blank(s)	Not a paired site	Regional	T2	N1b	M0	2	Surgery performed	25	97	6	0	No	No	No	No	None; no lymph node metastases	None; no other metastases	Blank(s)	Alive or dead of other cause	Alive	Alive	Alive or dead due to cancer	2	67 years	$75,000+
1555804	White	Male	2018	9.1.5 Papillary with follicular variant	Blank(s)	Not a paired site	Localized	T1b	N0b	M0	1	Surgery performed	20	0	98	0	No	No	No	No	None; no lymph node metastases	None; no other metastases	Blank(s)	Alive or dead of other cause	Alive	Alive	Alive or dead due to cancer	3	56 years	$75,000+
1556201	Unknown	Male	2018	9.1.3 Papillary	Blank(s)	Not a paired site	Localized	T1a	N0a	M0	1	Unknown; death certificate; or autopsy only (2003+)	5	0	98	0	No	No	No	No	None; no lymph node metastases	None; no other metastases	Blank(s)	Dead (missing/unknown COD)	State DC not available or state DC available but no COD	Dead	Dead (missing/unknown COD)	Unknown	57 years	$75,000+
5112629	White	Male	2018	9.1.3 Papillary	Blank(s)	Not a paired site	Localized	T1a	N0a	M0	1	Surgery performed	5	0	98	0	No	No	No	No	None; no lymph node metastases	None; no other metastases	Blank(s)	Alive or dead of other cause	Alive	Alive	Alive or dead due to cancer	5	75 years	$75,000+
5256131	White	Male	2018	9.1.1 Medullary	Blank(s)	Not a paired site	Regional	T1a	N1a	M0	3	Surgery performed	4	3	2	0	No	No	No	No	None; no lymph node metastases	None; no other metastases	Blank(s)	Alive or dead of other cause	Alive	Alive	Alive or dead due to cancer	2	72 years	$75,000+
5256132	White	Female	2018	9.1.3 Papillary	Blank(s)	Not a paired site	Unknown/unstaged	TX	NX	M0	99	Unknown; death certificate; or autopsy only (2003+)	999	99	99	0	Unknown	Unknown	Unknown	Unknown	Unknown	Unknown	Blank(s)	Alive or dead of other cause	Alive	Alive	Alive or dead due to cancer	0	67 years	$65,000 - $69,999
5317961	White	Female	2018	9.1.5 Papillary with follicular variant	Blank(s)	Not a paired site	Localized	T1a	N0a	M0	1	Surgery performed	3	0	98	0	No	No	No	No	None; no lymph node metastases	None; no other metastases	Blank(s)	Alive or dead of other cause	Alive	Alive	Alive or dead due to cancer	5	47 years	$75,000+
5462265	White	Female	2018	9.1.5 Papillary with follicular variant	Blank(s)	Not a paired site	Localized	T1b	N0a	M0	1	Surgery performed	11	1	0	0	No	No	No	No	None; no lymph node metastases	None; no other metastases	Blank(s)	Alive or dead of other cause	Alive	Alive	Alive or dead due to cancer	11	74 years	$75,000+
5550194	Black	Female	2018	9.1.3 Papillary	Blank(s)	Not a paired site	Localized	T1b	N0a	M0	1	Surgery performed	14	1	0	0	No	No	No	No	None; no lymph node metastases	None; no other metastases	Blank(s)	Alive or dead of other cause	Alive	Alive	Alive or dead due to cancer	2	76 years	$75,000+
5608468	White	Female	2018	9.1.3 Papillary	Blank(s)	Not a paired site	Localized	T3a	N0a	M0	1	Surgery performed	40	8	0	0	No	No	No	No	None; no lymph node metastases	None; no other metastases	Blank(s)	Alive or dead of other cause	Alive	Alive	Alive or dead due to cancer	4	45 years	$75,000+
5618110	White	Female	2018	9.1.3 Papillary	Blank(s)	Not a paired site	Localized	T1a	N0a	M0	1	Surgery performed	8	3	0	0	No	No	No	No	None; no lymph node metastases	None; no other metastases	Blank(s)	Alive or dead of other cause	Alive	Alive	Alive or dead due to cancer	8	53 years	$75,000+
5642017	White	Female	2018	9.1.2 Hurthle cell carcinoma	Blank(s)	Not a paired site	Regional	T3b	N1a	M0	2	Surgery performed	70	15	2	0	No	No	No	No	None; no lymph node metastases	None; no other metastases	Blank(s)	Alive or dead of other cause	Alive	Alive	Alive or dead due to cancer	2	75 years	$75,000+
5670025	White	Female	2018	9.1.3 Papillary	Blank(s)	Not a paired site	Localized	T1b	N0a	M0	1	Surgery performed	20	0	98	0	No	No	No	No	None; no lymph node metastases	None; no other metastases	Blank(s)	Alive or dead of other cause	Alive	Alive	Alive or dead due to cancer	8	45 years	$65,000 - $69,999
5676254	White	Female	2018	9.1.3 Papillary	Blank(s)	Not a paired site	Regional	T1b	N1a	M0	2	Surgery performed	12	18	3	0	No	No	No	No	None; no lymph node metastases	None; no other metastases	Blank(s)	Alive or dead of other cause	Alive	Alive	Alive or dead due to cancer	6	67 years	$65,000 - $69,999
5682255	White	Female	2018	9.1.1 Medullary	Blank(s)	Not a paired site	Localized	T1b	N0b	M0	1	Surgery performed	13	0	98	0	No	No	No	No	None; no lymph node metastases	None; no other metastases	Blank(s)	Alive or dead of other cause	Alive	Alive	Alive or dead due to cancer	7	74 years	$75,000+
5683585	White	Female	2018	9.1.3 Papillary	Blank(s)	Not a paired site	Localized	T1a	N0a	M0	1	Surgery performed	10	1	0	0	No	No	No	No	None; no lymph node metastases	None; no other metastases	Blank(s)	Alive or dead of other cause	Alive	Alive	Alive or dead due to cancer	5	65 years	$75,000+
5779785	White	Male	2018	9.1.5 Papillary with follicular variant	Blank(s)	Not a paired site	Localized	T1b	N0a	M0	1	Surgery performed	20	1	0	0	No	No	No	No	None; no lymph node metastases	None; no other metastases	Blank(s)	Alive or dead of other cause	Alive	Alive	Alive or dead due to cancer	5	41 years	$65,000 - $69,999
5811423	White	Female	2018	9.1.3 Papillary	Blank(s)	Right - origin of primary	Regional	T1a	N1a	M0	2	Surgery performed	4	4	1	0	No	No	No	No	None; no lymph node metastases	None; no other metastases	Blank(s)	Alive or dead of other cause	Alive	Alive	Alive or dead due to cancer	1	71 years	$65,000 - $69,999
5851717	White	Male	2018	9.1.3 Papillary	Blank(s)	Not a paired site	Localized	T1a	N0a	M0	1	Surgery performed	5	9	0	0	No	No	No	No	None; no lymph node metastases	None; no other metastases	Blank(s)	Alive or dead of other cause	Alive	Alive	Alive or dead due to cancer	1	71 years	$75,000+
5880495	White	Female	2018	9.1.3 Papillary	Blank(s)	Not a paired site	Localized	T2	N0a	M0	1	Surgery performed	33	1	0	0	No	No	No	No	None; no lymph node metastases	None; no other metastases	Blank(s)	Alive or dead of other cause	Alive	Alive	Alive or dead due to cancer	4	65 years	$75,000+
5897009	White	Female	2018	9.1.3 Papillary	Blank(s)	Not a paired site	Localized	T1a	N0a	M0	1	Surgery performed	2	2	0	0	No	No	No	No	None; no lymph node metastases	None; no other metastases	Blank(s)	Alive or dead of other cause	Alive	Alive	Alive or dead due to cancer	11	62 years	$75,000+
5926668	White	Male	2018	9.1.3 Papillary	Blank(s)	Not a paired site	Localized	T1a	N0a	M0	1	Surgery performed	9	4	0	0	No	No	No	No	None; no lymph node metastases	None; no other metastases	Blank(s)	Alive or dead of other cause	Alive	Alive	Alive or dead due to cancer	6	70 years	$75,000+
5951474	White	Male	2018	9.1.3 Papillary	Blank(s)	Not a paired site	Regional	T2	N1b	M0	2	Surgery performed	22	22	7	0	No	No	No	No	None; no lymph node metastases	None; no other metastases	Blank(s)	Alive or dead of other cause	Alive	Alive	Alive or dead due to cancer	1	84 years	$65,000 - $69,999
5961888	White	Female	2018	9.1.5 Papillary with follicular variant	Blank(s)	Not a paired site	Localized	T2	N0a	M0	1	Surgery performed	38	1	0	0	No	No	No	No	None; no lymph node metastases	None; no other metastases	Blank(s)	Alive or dead of other cause	Alive	Alive	Alive or dead due to cancer	8	61 years	$75,000+
5999136	White	Female	2018	9.1.3 Papillary	Blank(s)	Not a paired site	Localized	T1b	N0b	M0	1	Surgery performed	20	0	98	0	No	No	No	No	None; no lymph node metastases	None; no other metastases	Blank(s)	Alive or dead of other cause	Alive	Alive	Alive or dead due to cancer	7	43 years	$65,000 - $69,999
6033420	White	Female	2018	9.1.3 Papillary	Blank(s)	Not a paired site	Localized	T1b	N0a	M0	1	Surgery performed	18	2	0	0	No	No	No	No	None; no lymph node metastases	None; no other metastases	Blank(s)	Alive or dead of other cause	Alive	Alive	Alive or dead due to cancer	2	85+ years	$75,000+
6038260	White	Male	2018	9.1.2 Hurthle cell carcinoma	Blank(s)	Not a paired site	Regional	T3a	N1a	M0	2	Surgery performed	46	4	3	0	No	No	No	No	None; no lymph node metastases	None; no other metastases	Blank(s)	Alive or dead of other cause	Alive	Alive	Alive or dead due to cancer	4	62 years	$65,000 - $69,999
6051383	White	Female	2018	11. Unspecified malignant neoplasms except CNS	Blank(s)	Not a paired site	Distant	T4b	N1a	M1	4B	Not recommended	43	1	1	70	No	No	No	Yes	Unknown	None; no other metastases	Blank(s)	Dead (attributable to this cancer dx)	Thyroid	Dead	Alive or dead due to cancer	1	78 years	$65,000 - $69,999
6057381	Black	Female	2018	9.1.5 Papillary with follicular variant	Blank(s)	Not a paired site	Localized	TX	N0a	M0	99	Not recommended	999	0	98	0	No	No	No	No	None; no lymph node metastases	None; no other metastases	Blank(s)	Alive or dead of other cause	Alive	Alive	Alive or dead due to cancer	11	57 years	$75,000+
6069105	White	Female	2018	9.1.3 Papillary	Blank(s)	Right - origin of primary	Localized	T1a	N0a	M0	1	Surgery performed	6	1	0	0	No	No	No	No	None; no lymph node metastases	None; no other metastases	Blank(s)	Alive or dead of other cause	Alive	Alive	Alive or dead due to cancer	7	79 years	$65,000 - $69,999
6080998	White	Male	2018	9.1.3 Papillary	Blank(s)	Not a paired site	Regional	T1b	N1a	M0	2	Surgery performed	13	1	1	0	No	No	No	No	None; no lymph node metastases	None; no other metastases	Blank(s)	Alive or dead of other cause	Alive	Alive	Alive or dead due to cancer	2	69 years	$65,000 - $69,999
6081073	White	Male	2018	9.1.3 Papillary	Blank(s)	Not a paired site	Regional	T1a	N1a	M0	2	Surgery performed	5	2	1	0	No	No	No	No	None; no lymph node metastases	None; no other metastases	Blank(s)	Alive or dead of other cause	Alive	Alive	Alive or dead due to cancer	11	60 years	$75,000+
6083732	White	Male	2018	9.1.3 Papillary	Blank(s)	Not a paired site	Regional	T1a	N1b	M0	2	Surgery performed	8	16	2	0	No	No	No	No	None; no lymph node metastases	None; no other metastases	Blank(s)	Alive or dead of other cause	Alive	Alive	Alive or dead due to cancer	8	81 years	$75,000+
6088060	White	Female	2018	9.1.3 Papillary	Blank(s)	Not a paired site	Localized	T1a	N0a	M0	1	Surgery performed	6	0	98	0	No	No	No	No	None; no lymph node metastases	None; no other metastases	Blank(s)	Alive or dead of other cause	Alive	Alive	Alive or dead due to cancer	8	56 years	$75,000+
6107480	White	Male	2018	9.1.3 Papillary	Blank(s)	Not a paired site	Regional	T1a	N1	M0	1	Surgery performed	5	1	1	0	No	No	No	No	None; no lymph node metastases	None; no other metastases	Blank(s)	Alive or dead of other cause	Alive	Alive	Alive or dead due to cancer	1	13 years	$75,000+
6135274	White	Female	2018	9.1.3 Papillary	Blank(s)	Not a paired site	Regional	T1a	N1a	M0	1	Surgery performed	9	1	1	0	No	No	No	No	None; no lymph node metastases	None; no other metastases	Blank(s)	Alive or dead of other cause	Alive	Alive	Alive or dead due to cancer	7	33 years	$65,000 - $69,999
6154504	White	Female	2018	9.1.3 Papillary	Blank(s)	Not a paired site	Localized	T2	N0a	M0	1	Surgery performed	27	1	0	0	No	No	No	No	None; no lymph node metastases	None; no other metastases	Blank(s)	Alive or dead of other cause	Alive	Alive	Alive or dead due to cancer	6	76 years	$65,000 - $69,999
6169270	White	Female	2018	9.1.3 Papillary	Blank(s)	Not a paired site	Localized	TX	N0a	M0	99	Not recommended	999	0	98	0	No	No	No	No	None; no lymph node metastases	None; no other metastases	Blank(s)	Alive or dead of other cause	Alive	Alive	Alive or dead due to cancer	10	71 years	$75,000+
6170744	White	Male	2018	9.1.4 Follicular	Blank(s)	Not a paired site	Localized	T3a	N0b	M0	2	Surgery performed	60	0	98	0	No	No	No	No	None; no lymph node metastases	None; no other metastases	Blank(s)	Alive or dead of other cause	Alive	Alive	Alive or dead due to cancer	11	73 years	$75,000+
6181892	White	Male	2018	9.1.3 Papillary	Blank(s)	Not a paired site	Regional	T3a	N1a	M0	2	Surgery performed	40	6	1	0	No	No	No	No	None; no lymph node metastases	None; no other metastases	Blank(s)	Alive or dead of other cause	Alive	Alive	Alive or dead due to cancer	11	68 years	$65,000 - $69,999
6261057	White	Male	2018	9.1.3 Papillary	Blank(s)	Not a paired site	Regional	T3a	N1b	M0	2	Surgery performed	66	59	24	0	No	No	No	No	None; no lymph node metastases	None; no other metastases	Blank(s)	Alive or dead of other cause	Alive	Alive	Alive or dead due to cancer	5	80 years	$75,000+
6283791	White	Male	2018	9.1.3 Papillary	Blank(s)	Not a paired site	Regional	T2	N1b	M0	2	Surgery performed	35	21	6	0	No	No	No	No	None; no lymph node metastases	None; no other metastases	Blank(s)	Alive or dead of other cause	Alive	Alive	Alive or dead due to cancer	2	63 years	$65,000 - $69,999
6321227	White	Male	2018	9.1.3 Papillary	Blank(s)	Not a paired site	Localized	T1a	N0a	M0	1	Surgery performed	8	1	0	0	No	No	No	No	None; no lymph node metastases	None; no other metastases	Blank(s)	Alive or dead of other cause	Alive	Alive	Alive or dead due to cancer	8	66 years	$75,000+
6322085	White	Male	2018	9.1.5 Papillary with follicular variant	Blank(s)	Not a paired site	Localized	T1a	N0b	M0	1	Surgery performed	3	0	98	0	No	No	No	No	None; no lymph node metastases	None; no other metastases	Blank(s)	Alive or dead of other cause	Alive	Alive	Alive or dead due to cancer	11	60 years	$75,000+
6322141	White	Male	2018	9.1.3 Papillary	Blank(s)	Not a paired site	Regional	T3b	N1a	M0	2	Surgery performed	23	1	1	0	No	No	No	No	None; no lymph node metastases	None; no other metastases	Blank(s)	Alive or dead of other cause	Alive	Alive	Alive or dead due to cancer	5	80 years	$70,000 - $74,999
6338334	White	Female	2018	9.1.3 Papillary	Blank(s)	Left - origin of primary	Localized	T1a	N0a	M0	1	Surgery performed	2	0	98	0	No	No	No	No	None; no lymph node metastases	None; no other metastases	Blank(s)	Alive or dead of other cause	Alive	Alive	Alive or dead due to cancer	7	68 years	$75,000+
6338423	White	Female	2018	9.1.3 Papillary	Blank(s)	Not a paired site	Localized	T1a	N0a	M0	1	Surgery performed	4	8	0	0	No	No	No	No	None; no lymph node metastases	None; no other metastases	Blank(s)	Alive or dead of other cause	Alive	Alive	Alive or dead due to cancer	2	78 years	$75,000+
6347364	Black	Female	2018	9.1.3 Papillary	Blank(s)	Not a paired site	Localized	T1a	N0a	M0	1	Surgery performed	1	0	98	0	No	No	No	No	None; no lymph node metastases	None; no other metastases	Blank(s)	Alive or dead of other cause	Alive	Alive	Alive or dead due to cancer	7	72 years	$65,000 - $69,999
6362827	Unknown	Female	2018	9.1.3 Papillary	Blank(s)	Not a paired site	Localized	TX	N0a	M0	99	Surgery performed	999	10	0	0	No	No	No	No	None; no lymph node metastases	None; no other metastases	Blank(s)	Alive or dead of other cause	Alive	Alive	Alive or dead due to cancer	3	59 years	$65,000 - $69,999
6395041	White	Male	2018	9.1.3 Papillary	Blank(s)	Not a paired site	Localized	T1a	N0a	M0	1	Surgery performed	7	0	98	0	No	No	No	No	None; no lymph node metastases	None; no other metastases	Blank(s)	Alive or dead of other cause	Alive	Alive	Alive or dead due to cancer	4	59 years	$70,000 - $74,999
6407390	White	Female	2018	9.1.3 Papillary	Blank(s)	Left - origin of primary	Localized	T1a	N0a	M0	1	Surgery performed	2	4	0	0	No	No	No	No	None; no lymph node metastases	None; no other metastases	Blank(s)	Alive or dead of other cause	Alive	Alive	Alive or dead due to cancer	8	54 years	$65,000 - $69,999
6422912	White	Female	2018	9.1.3 Papillary	Blank(s)	Not a paired site	Localized	T1b	N0a	M0	1	Surgery performed	17	3	0	0	No	No	No	No	None; no lymph node metastases	None; no other metastases	Blank(s)	Alive or dead of other cause	Alive	Alive	Alive or dead due to cancer	1	66 years	$65,000 - $69,999
6433985	White	Female	2018	9.1.3 Papillary	Blank(s)	Not a paired site	Localized	T1a	N0a	M0	1	Surgery performed	8	4	0	0	No	No	No	No	None; no lymph node metastases	None; no other metastases	Blank(s)	Alive or dead of other cause	Alive	Alive	Alive or dead due to cancer	8	56 years	$75,000+
6435924	White	Male	2018	9.1.5 Papillary with follicular variant	Blank(s)	Not a paired site	Localized	T2	N0a	M0	1	Surgery performed	37	0	98	0	No	No	No	No	None; no lymph node metastases	None; no other metastases	Blank(s)	Alive or dead of other cause	Alive	Alive	Alive or dead due to cancer	9	71 years	$75,000+
6439318	White	Female	2018	9.1.3 Papillary	Blank(s)	Not a paired site	Regional	T1a	N1a	M0	2	Surgery performed	6	5	2	0	No	No	No	No	None; no lymph node metastases	None; no other metastases	Blank(s)	Alive or dead of other cause	Alive	Alive	Alive or dead due to cancer	10	67 years	$65,000 - $69,999
6443053	Black	Female	2018	9.1.3 Papillary	Blank(s)	Not a paired site	Localized	T1a	N0a	M0	1	Surgery performed	4	2	0	0	No	No	No	No	None; no lymph node metastases	None; no other metastases	Blank(s)	Alive or dead of other cause	Alive	Alive	Alive or dead due to cancer	11	43 years	$65,000 - $69,999
6445066	White	Female	2018	9.1.3 Papillary	Blank(s)	Not a paired site	Localized	T1b	N0b	M0	1	Surgery performed	20	0	98	0	No	No	No	No	None; no lymph node metastases	None; no other metastases	Blank(s)	Alive or dead of other cause	Alive	Alive	Alive or dead due to cancer	10	73 years	$75,000+
6457442	White	Female	2018	9.1.3 Papillary	Blank(s)	Not a paired site	Localized	T1a	N0b	M0	1	Surgery performed	6	0	98	0	No	No	No	No	None; no lymph node metastases	None; no other metastases	Blank(s)	Alive or dead of other cause	Alive	Alive	Alive or dead due to cancer	11	64 years	$65,000 - $69,999
6461870	White	Female	2018	9.1.5 Papillary with follicular variant	Blank(s)	Not a paired site	Localized	T1a	N0a	M0	1	Surgery performed	5	0	98	0	No	No	No	No	None; no lymph node metastases	None; no other metastases	Blank(s)	Alive or dead of other cause	Alive	Alive	Alive or dead due to cancer	4	73 years	$75,000+
6463592	White	Female	2018	9.1.3 Papillary	Blank(s)	Not a paired site	Localized	T1b	N0a	M0	1	Surgery performed	12	0	98	0	No	No	No	No	None; no lymph node metastases	None; no other metastases	Blank(s)	Alive or dead of other cause	Alive	Alive	Alive or dead due to cancer	7	50 years	$75,000+
6471157	White	Female	2018	9.1.3 Papillary	Blank(s)	Not a paired site	Regional	T1a	N1a	M0	1	Surgery performed	5	3	2	0	No	No	No	No	None; no lymph node metastases	None; no other metastases	Blank(s)	Alive or dead of other cause	Alive	Alive	Alive or dead due to cancer	2	51 years	$65,000 - $69,999
6472085	White	Female	2018	9.1.3 Papillary	Blank(s)	Not a paired site	Localized	T1a	N0b	M0	1	Surgery performed	2	0	98	0	No	No	No	No	None; no lymph node metastases	None; no other metastases	Blank(s)	Alive or dead of other cause	Alive	Alive	Alive or dead due to cancer	9	60 years	$75,000+
6472852	Black	Male	2018	9.1.5 Papillary with follicular variant	Blank(s)	Not a paired site	Distant	T1b	N1a	M1	4B	Surgery performed	20	5	3	70	No	No	No	Yes	None; no lymph node metastases	None; no other metastases	Blank(s)	Alive or dead of other cause	Alive	Alive	Alive or dead due to cancer	6	57 years	$75,000+
6480476	White	Female	2018	9.1.3 Papillary	Blank(s)	Not a paired site	Localized	T1a	N0a	M0	1	Surgery performed	1	0	98	0	No	No	No	No	None; no lymph node metastases	None; no other metastases	Blank(s)	Alive or dead of other cause	Alive	Alive	Alive or dead due to cancer	8	59 years	$70,000 - $74,999
6484942	Black	Male	2018	9.1.3 Papillary	Blank(s)	Not a paired site	Unknown/unstaged	TX	NX	M0	99	Unknown; death certificate; or autopsy only (2003+)	999	99	99	0	Unknown	Unknown	Unknown	Unknown	Unknown	Unknown	Blank(s)	Alive or dead of other cause	Alive	Alive	Alive or dead due to cancer	4	85+ years	$75,000+
6487932	White	Female	2018	9.1.1 Medullary	Blank(s)	Not a paired site	Regional	T2	N1b	M0	4A	Surgery performed	25	8	8	0	No	No	No	No	None; no lymph node metastases	None; no other metastases	Blank(s)	Alive or dead of other cause	Other Cause of Death	Dead	Dead (attributable to causes other than this cancer dx)	6	58 years	$70,000 - $74,999
6491611	White	Male	2018	9.1.3 Papillary	Blank(s)	Not a paired site	Regional	T1b	N1a	M0	2	Surgery performed	18	12	3	0	No	No	No	No	None; no lymph node metastases	None; no other metastases	Blank(s)	Alive or dead of other cause	Alive	Alive	Alive or dead due to cancer	9	62 years	$65,000 - $69,999
6493878	White	Male	2018	9.1.3 Papillary	Blank(s)	Not a paired site	Localized	T1b	N0a	M0	1	Surgery performed	12	1	0	0	No	No	No	No	None; no lymph node metastases	None; no other metastases	Blank(s)	Alive or dead of other cause	Alive	Alive	Alive or dead due to cancer	9	73 years	$65,000 - $69,999
6494996	White	Male	2018	9.1.3 Papillary	Blank(s)	Not a paired site	Regional	T1a	N1b	M0	2	Surgery performed	4	17	4	0	No	No	No	No	None; no lymph node metastases	None; no other metastases	Blank(s)	Alive or dead of other cause	Alive	Alive	Alive or dead due to cancer	6	74 years	$70,000 - $74,999
6497102	White	Male	2018	9.1.6 Other	Blank(s)	Not a paired site	Regional	TX	N1b	M0	99	Surgery performed	999	5	5	0	No	No	No	No	None; no lymph node metastases	None; no other metastases	Blank(s)	Alive or dead of other cause	Alive	Alive	Alive or dead due to cancer	11	69 years	$65,000 - $69,999
6500477	White	Male	2018	9.1.3 Papillary	Blank(s)	Not a paired site	Regional	T1b	N1a	M0	2	Surgery performed	19	4	1	0	No	No	No	No	None; no lymph node metastases	None; no other metastases	Blank(s)	Alive or dead of other cause	Alive	Alive	Alive or dead due to cancer	9	69 years	$75,000+
6507868	White	Female	2018	9.1.3 Papillary	Blank(s)	Not a paired site	Localized	T1a	N0a	M0	1	Surgery performed	9	20	0	0	No	No	No	No	None; no lymph node metastases	None; no other metastases	Blank(s)	Alive or dead of other cause	Alive	Alive	Alive or dead due to cancer	5	59 years	$75,000+
6514661	White	Female	2018	9.1.3 Papillary	Blank(s)	Not a paired site	Regional	T2	N1a	M0	1	Surgery performed	25	13	1	0	No	No	No	No	None; no lymph node metastases	None; no other metastases	Blank(s)	Alive or dead of other cause	Alive	Alive	Alive or dead due to cancer	4	45 years	$75,000+
6514866	White	Female	2018	9.1.3 Papillary	Blank(s)	Right - origin of primary	Localized	T3a	N0a	M0	2	Surgery performed	65	0	98	0	No	No	No	No	None; no lymph node metastases	None; no other metastases	Blank(s)	Alive or dead of other cause	Alive	Alive	Alive or dead due to cancer	0	69 years	$75,000+
6516072	White	Female	2018	9.1.3 Papillary	Blank(s)	Not a paired site	Localized	T1a	N0a	M0	1	Surgery performed	8	0	98	0	No	No	No	No	None; no lymph node metastases	None; no other metastases	Blank(s)	Alive or dead of other cause	Alive	Alive	Alive or dead due to cancer	6	66 years	$75,000+
6518097	White	Male	2018	9.1.3 Papillary	Blank(s)	Not a paired site	Regional	T4a	N0	M0	3	Surgery performed	51	3	0	0	No	No	No	No	None; no lymph node metastases	None; no other metastases	Blank(s)	Alive or dead of other cause	Alive	Alive	Alive or dead due to cancer	8	65 years	$65,000 - $69,999
6527077	White	Female	2018	9.1.3 Papillary	Blank(s)	Not a paired site	Localized	T1a	N0b	M0	1	Surgery performed	6	0	98	0	No	No	No	No	None; no lymph node metastases	None; no other metastases	Blank(s)	Alive or dead of other cause	Alive	Alive	Alive or dead due to cancer	1	54 years	$75,000+
6527275	White	Male	2018	9.1.5 Papillary with follicular variant	Blank(s)	Not a paired site	Localized	T1a	N0a	M0	1	Surgery performed	10	0	98	0	No	No	No	No	None; no lymph node metastases	None; no other metastases	Blank(s)	Alive or dead of other cause	Alive	Alive	Alive or dead due to cancer	1	62 years	$75,000+
6527488	White	Female	2018	9.1.3 Papillary	Blank(s)	Not a paired site	Localized	T1a	N0b	M0	1	Surgery performed	9	0	98	0	No	No	No	No	None; no lymph node metastases	None; no other metastases	Blank(s)	Alive or dead of other cause	Alive	Alive	Alive or dead due to cancer	2	76 years	$75,000+
6527650	White	Female	2018	9.1.3 Papillary	Blank(s)	Not a paired site	Localized	T1b	N0a	M0	1	Surgery performed	16	0	98	0	No	No	No	No	None; no lymph node metastases	None; no other metastases	Blank(s)	Alive or dead of other cause	Alive	Alive	Alive or dead due to cancer	11	27 years	$75,000+
6527684	White	Male	2018	9.1.3 Papillary	Blank(s)	Not a paired site	Localized	T1a	N0a	M0	1	Surgery performed	1	0	98	0	No	No	No	No	None; no lymph node metastases	None; no other metastases	Blank(s)	Alive or dead of other cause	Alive	Alive	Alive or dead due to cancer	9	61 years	$75,000+
6527753	White	Female	2018	9.1.3 Papillary	Blank(s)	Not a paired site	Localized	T1a	N0b	M0	1	Surgery performed	5	0	98	0	No	No	No	No	None; no lymph node metastases	None; no other metastases	Blank(s)	Alive or dead of other cause	Alive	Alive	Alive or dead due to cancer	0	55 years	$75,000+
6527761	White	Male	2018	9.1.3 Papillary	Blank(s)	Not a paired site	Regional	T1b	N1a	M0	1	Surgery performed	18	1	1	0	No	No	No	No	None; no lymph node metastases	None; no other metastases	Blank(s)	Alive or dead of other cause	Alive	Alive	Alive or dead due to cancer	6	51 years	$75,000+
6527781	White	Male	2018	9.1.3 Papillary	Blank(s)	Not a paired site	Localized	T1a	N0a	M0	1	Surgery performed	7	7	0	0	No	No	No	No	None; no lymph node metastases	None; no other metastases	Blank(s)	Alive or dead of other cause	Alive	Alive	Alive or dead due to cancer	0	48 years	$75,000+
6527840	Black	Female	2018	9.1.3 Papillary	Blank(s)	Not a paired site	Regional	T1b	N0a	M0	1	Surgery performed	14	0	98	0	No	No	No	No	None; no lymph node metastases	None; no other metastases	Blank(s)	Alive or dead of other cause	Alive	Alive	Alive or dead due to cancer	10	62 years	$75,000+
6528209	White	Female	2018	9.1.3 Papillary	Blank(s)	Not a paired site	Localized	T1b	N0a	M0	1	Surgery performed	13	0	98	0	No	No	No	No	None; no lymph node metastases	None; no other metastases	Blank(s)	Alive or dead of other cause	Alive	Alive	Alive or dead due to cancer	8	65 years	$75,000+
6528599	Black	Female	2018	9.1.3 Papillary	Blank(s)	Not a paired site	Localized	T1a	N0b	M0	1	Surgery performed	1	0	98	0	No	No	No	No	None; no lymph node metastases	None; no other metastases	Blank(s)	Alive or dead of other cause	Alive	Alive	Alive or dead due to cancer	5	33 years	$75,000+
6528991	White	Female	2018	9.1.3 Papillary	Blank(s)	Not a paired site	Localized	T1b	N0b	M0	1	Surgery performed	13	0	98	0	No	No	No	No	None; no lymph node metastases	None; no other metastases	Blank(s)	Alive or dead of other cause	Alive	Alive	Alive or dead due to cancer	9	31 years	$75,000+
6529160	Other (American Indian/AK Native, Asian/Pacific Islander)	Female	2018	9.1.3 Papillary	Blank(s)	Not a paired site	Localized	T1a	N0a	M0	1	Surgery performed	9	2	0	0	No	No	No	No	None; no lymph node metastases	None; no other metastases	Blank(s)	Alive or dead of other cause	Alive	Alive	Alive or dead due to cancer	11	38 years	$65,000 - $69,999
6529229	Other (American Indian/AK Native, Asian/Pacific Islander)	Female	2018	9.1.3 Papillary	Blank(s)	Not a paired site	Localized	T1b	N0a	M0	1	Surgery performed	12	12	0	0	No	No	No	No	None; no lymph node metastases	None; no other metastases	Blank(s)	Alive or dead of other cause	Alive	Alive	Alive or dead due to cancer	7	24 years	$75,000+
6529253	White	Female	2018	9.1.3 Papillary	Blank(s)	Not a paired site	Localized	T1a	N0a	M0	1	Surgery performed	1	4	0	0	No	No	No	No	None; no lymph node metastases	None; no other metastases	Blank(s)	Alive or dead of other cause	Alive	Alive	Alive or dead due to cancer	4	51 years	$65,000 - $69,999
6529257	White	Female	2018	9.1.3 Papillary	Blank(s)	Not a paired site	Localized	T1a	N0a	M0	1	Surgery performed	10	1	0	0	No	No	No	No	None; no lymph node metastases	None; no other metastases	Blank(s)	Alive or dead of other cause	Alive	Alive	Alive or dead due to cancer	7	61 years	$75,000+
6529260	White	Female	2018	9.1.3 Papillary	Blank(s)	Not a paired site	Localized	T1b	N0a	M0	1	Surgery performed	14	7	0	0	No	No	No	No	None; no lymph node metastases	None; no other metastases	Blank(s)	Alive or dead of other cause	Alive	Alive	Alive or dead due to cancer	6	41 years	$75,000+
6529266	White	Female	2018	9.1.3 Papillary	Blank(s)	Left - origin of primary	Localized	T1b	N0a	M0	1	Surgery performed	19	0	98	0	No	No	No	No	None; no lymph node metastases	None; no other metastases	Blank(s)	Alive or dead of other cause	Alive	Alive	Alive or dead due to cancer	5	65 years	$75,000+
6529297	White	Male	2018	9.1.3 Papillary	Blank(s)	Not a paired site	Regional	T1a	N1b	M0	2	Surgery performed	4	71	2	0	No	No	No	No	None; no lymph node metastases	None; no other metastases	Blank(s)	Alive or dead of other cause	Alive	Alive	Alive or dead due to cancer	7	57 years	$75,000+
6529300	White	Female	2018	9.1.3 Papillary	Blank(s)	Not a paired site	Localized	T1b	N0b	M0	1	Surgery performed	17	0	98	0	No	No	No	No	None; no lymph node metastases	None; no other metastases	Blank(s)	Alive or dead of other cause	Alive	Alive	Alive or dead due to cancer	5	26 years	$65,000 - $69,999
6529362	White	Female	2018	9.1.3 Papillary	Blank(s)	Not a paired site	Localized	T1a	N0b	M0	1	Surgery performed	1	0	98	0	No	No	No	No	None; no lymph node metastases	None; no other metastases	Blank(s)	Alive or dead of other cause	Alive	Alive	Alive or dead due to cancer	11	59 years	$75,000+
6529409	White	Female	2018	9.1.3 Papillary	Blank(s)	Not a paired site	Localized	T1a	N0a	M0	1	Surgery performed	6	3	0	0	No	No	No	No	None; no lymph node metastases	None; no other metastases	Blank(s)	Alive or dead of other cause	Alive	Alive	Alive or dead due to cancer	3	48 years	$65,000 - $69,999
6529435	Other (American Indian/AK Native, Asian/Pacific Islander)	Female	2018	9.1.3 Papillary	Blank(s)	Not a paired site	Localized	T1a	N0a	M0	1	Surgery performed	8	12	0	0	No	No	No	No	None; no lymph node metastases	None; no other metastases	Blank(s)	Alive or dead of other cause	Alive	Alive	Alive or dead due to cancer	7	69 years	$75,000+
6529437	Black	Female	2018	9.1.3 Papillary	Blank(s)	Not a paired site	Localized	T1a	N0a	M0	1	Surgery performed	4	1	0	0	No	No	No	No	None; no lymph node metastases	None; no other metastases	Blank(s)	Alive or dead of other cause	Alive	Alive	Alive or dead due to cancer	7	55 years	$65,000 - $69,999
6529439	White	Female	2018	9.1.5 Papillary with follicular variant	Blank(s)	Not a paired site	Localized	T1b	N0a	M0	1	Surgery performed	11	8	0	0	No	No	No	No	None; no lymph node metastases	None; no other metastases	Blank(s)	Alive or dead of other cause	Alive	Alive	Alive or dead due to cancer	3	12 years	$65,000 - $69,999
6529457	White	Female	2018	9.1.3 Papillary	Blank(s)	Not a paired site	Regional	T1b	N1a	M0	2	Surgery performed	18	11	5	0	No	No	No	No	None; no lymph node metastases	None; no other metastases	Blank(s)	Alive or dead of other cause	Alive	Alive	Alive or dead due to cancer	8	56 years	$65,000 - $69,999
6529460	White	Male	2018	9.1.3 Papillary	Blank(s)	Not a paired site	Localized	T2	N0a	M0	1	Surgery performed	30	13	0	0	No	No	No	No	None; no lymph node metastases	None; no other metastases	Blank(s)	Alive or dead of other cause	Alive	Alive	Alive or dead due to cancer	10	61 years	$70,000 - $74,999
6529464	White	Female	2018	9.1.3 Papillary	Blank(s)	Not a paired site	Regional	T1b	N1a	M0	1	Surgery performed	18	15	9	0	No	No	No	No	None; no lymph node metastases	None; no other metastases	Blank(s)	Alive or dead of other cause	Alive	Alive	Alive or dead due to cancer	8	33 years	$65,000 - $69,999
6529484	White	Female	2018	9.1.3 Papillary	Blank(s)	Not a paired site	Localized	T1a	N0a	M0	1	Surgery performed	6	1	0	0	No	No	No	No	None; no lymph node metastases	None; no other metastases	Blank(s)	Alive or dead of other cause	Alive	Alive	Alive or dead due to cancer	7	60 years	$65,000 - $69,999
6529506	White	Female	2018	9.1.3 Papillary	Blank(s)	Not a paired site	Localized	T1a	N0b	M0	1	Surgery performed	6	0	98	0	No	No	No	No	None; no lymph node metastases	None; no other metastases	Blank(s)	Alive or dead of other cause	Alive	Alive	Alive or dead due to cancer	7	23 years	$75,000+
6529509	White	Female	2018	9.1.3 Papillary	Blank(s)	Not a paired site	Regional	T2	N1a	M0	1	Surgery performed	23	13	10	0	No	No	No	No	None; no lymph node metastases	None; no other metastases	Blank(s)	Alive or dead of other cause	Alive	Alive	Alive or dead due to cancer	8	13 years	$75,000+
6529515	White	Male	2018	9.1.2 Hurthle cell carcinoma	Blank(s)	Not a paired site	Localized	T3a	N0b	M0	1	Surgery performed	44	0	98	0	No	No	No	No	None; no lymph node metastases	None; no other metastases	Blank(s)	Alive or dead of other cause	Alive	Alive	Alive or dead due to cancer	5	32 years	$65,000 - $69,999
6529530	White	Female	2018	9.1.3 Papillary	Blank(s)	Not a paired site	Localized	T1a	N0a	M0	1	Surgery performed	7	0	98	0	No	No	No	No	None; no lymph node metastases	None; no other metastases	Blank(s)	Alive or dead of other cause	Alive	Alive	Alive or dead due to cancer	6	61 years	$75,000+
6529533	Black	Female	2018	9.1.3 Papillary	Blank(s)	Not a paired site	Localized	T1a	N0b	M0	1	Surgery performed	2	0	98	0	No	No	No	No	None; no lymph node metastases	None; no other metastases	Blank(s)	Alive or dead of other cause	Alive	Alive	Alive or dead due to cancer	5	69 years	$65,000 - $69,999
6529543	White	Female	2018	9.1.5 Papillary with follicular variant	Blank(s)	Not a paired site	Localized	T1b	N0a	M0	1	Surgery performed	14	2	0	0	No	No	No	No	None; no lymph node metastases	None; no other metastases	Blank(s)	Alive or dead of other cause	Alive	Alive	Alive or dead due to cancer	8	42 years	$65,000 - $69,999
6529547	Black	Male	2018	9.1.3 Papillary	Blank(s)	Not a paired site	Localized	T1a	N0a	M0	1	Surgery performed	1	1	0	0	No	No	No	No	None; no lymph node metastases	None; no other metastases	Blank(s)	Alive or dead of other cause	Alive	Alive	Alive or dead due to cancer	8	49 years	$65,000 - $69,999
6529557	Other (American Indian/AK Native, Asian/Pacific Islander)	Female	2018	9.1.5 Papillary with follicular variant	Blank(s)	Not a paired site	Regional	T3a	N1a	M0	1	Surgery performed	52	64	12	0	No	No	No	No	None; no lymph node metastases	None; no other metastases	Blank(s)	Alive or dead of other cause	Alive	Alive	Alive or dead due to cancer	6	46 years	$70,000 - $74,999
6529575	White	Female	2018	9.1.3 Papillary	Blank(s)	Left - origin of primary	Regional	T1b	N1a	M0	1	Surgery performed	12	15	8	0	No	No	No	No	None; no lymph node metastases	None; no other metastases	Blank(s)	Alive or dead of other cause	Alive	Alive	Alive or dead due to cancer	7	31 years	$75,000+
6529694	White	Male	2018	9.1.3 Papillary	Blank(s)	Not a paired site	Regional	T3b	N1a	M0	1	Surgery performed	20	11	9	0	No	No	No	No	None; no lymph node metastases	None; no other metastases	Blank(s)	Alive or dead of other cause	Alive	Alive	Alive or dead due to cancer	4	53 years	$75,000+
6529783	White	Female	2018	9.1.3 Papillary	Blank(s)	Not a paired site	Regional	T1b	N0a	M0	1	Surgery performed	13	4	0	0	No	No	No	No	None; no lymph node metastases	None; no other metastases	Blank(s)	Alive or dead of other cause	Alive	Alive	Alive or dead due to cancer	7	50 years	$65,000 - $69,999
6529831	White	Female	2018	9.1.3 Papillary	Blank(s)	Not a paired site	Localized	T1a	N0b	M0	1	Surgery performed	2	0	98	0	No	No	No	No	None; no lymph node metastases	None; no other metastases	Blank(s)	Alive or dead of other cause	Alive	Alive	Alive or dead due to cancer	8	60 years	$75,000+
6529869	White	Female	2018	9.1.3 Papillary	Blank(s)	Not a paired site	Localized	T1a	N0a	M0	1	Surgery performed	1	0	98	0	No	No	No	No	None; no lymph node metastases	None; no other metastases	Blank(s)	Alive or dead of other cause	Alive	Alive	Alive or dead due to cancer	3	73 years	$75,000+
6529998	Black	Male	2018	9.1.5 Papillary with follicular variant	Blank(s)	Not a paired site	Localized	T2	N0a	M0	1	Surgery performed	38	5	0	0	No	No	No	No	None; no lymph node metastases	None; no other metastases	Blank(s)	Alive or dead of other cause	Alive	Alive	Alive or dead due to cancer	1	59 years	$65,000 - $69,999
6530056	White	Female	2018	9.1.3 Papillary	Blank(s)	Not a paired site	Localized	T1a	N0a	M0	1	Surgery performed	4	13	0	0	No	No	No	No	None; no lymph node metastases	None; no other metastases	Blank(s)	Alive or dead of other cause	Alive	Alive	Alive or dead due to cancer	5	44 years	$75,000+
6530058	White	Female	2018	9.1.3 Papillary	Blank(s)	Not a paired site	Localized	T1a	N0a	M0	1	Surgery performed	9	3	0	0	No	No	No	No	None; no lymph node metastases	None; no other metastases	Blank(s)	Alive or dead of other cause	Alive	Alive	Alive or dead due to cancer	11	43 years	$65,000 - $69,999
6530188	White	Female	2018	9.1.3 Papillary	Blank(s)	Not a paired site	Localized	T1b	N0a	M0	1	Surgery performed	15	2	0	0	No	No	No	No	None; no lymph node metastases	None; no other metastases	Blank(s)	Alive or dead of other cause	Alive	Alive	Alive or dead due to cancer	0	50 years	$75,000+
6530228	White	Male	2018	9.1.3 Papillary	Blank(s)	Left - origin of primary	Regional	T1a	N1a	M0	2	Surgery performed	7	37	3	0	No	No	No	No	None; no lymph node metastases	None; no other metastases	Blank(s)	Alive or dead of other cause	Alive	Alive	Alive or dead due to cancer	3	64 years	$70,000 - $74,999
6530314	White	Female	2018	9.1.3 Papillary	Blank(s)	Not a paired site	Localized	T2	N0a	M0	1	Surgery performed	22	2	0	0	No	No	No	No	None; no lymph node metastases	None; no other metastases	Blank(s)	Alive or dead of other cause	Alive	Alive	Alive or dead due to cancer	8	52 years	$75,000+
6530328	White	Female	2018	9.1.3 Papillary	Blank(s)	Not a paired site	Localized	T2	N0a	M0	1	Surgery performed	26	0	98	0	No	No	No	No	None; no lymph node metastases	None; no other metastases	Blank(s)	Alive or dead of other cause	Alive	Alive	Alive or dead due to cancer	6	50 years	$65,000 - $69,999
6530362	White	Female	2018	9.1.3 Papillary	Blank(s)	Not a paired site	Regional	T1b	N1a	M0	1	Surgery performed	12	7	4	0	No	No	No	No	None; no lymph node metastases	None; no other metastases	Blank(s)	Alive or dead of other cause	Alive	Alive	Alive or dead due to cancer	10	33 years	$75,000+
6530378	White	Female	2018	9.1.3 Papillary	Blank(s)	Not a paired site	Regional	T1b	N1b	M0	1	Surgery performed	12	20	9	0	No	No	No	No	None; no lymph node metastases	None; no other metastases	Blank(s)	Alive or dead of other cause	Alive	Alive	Alive or dead due to cancer	11	50 years	$75,000+
6530386	Black	Female	2018	9.1.3 Papillary	Blank(s)	Not a paired site	Regional	T1b	N1a	M0	1	Surgery performed	15	8	1	0	No	No	No	No	None; no lymph node metastases	None; no other metastases	Blank(s)	Alive or dead of other cause	Alive	Alive	Alive or dead due to cancer	5	30 years	$65,000 - $69,999
6530390	White	Female	2018	9.1.3 Papillary	Blank(s)	Not a paired site	Localized	T1a	N0a	M0	1	Surgery performed	7	0	98	0	No	No	No	No	None; no lymph node metastases	None; no other metastases	Blank(s)	Alive or dead of other cause	Alive	Alive	Alive or dead due to cancer	1	26 years	$75,000+
6530391	White	Female	2018	9.1.3 Papillary	Blank(s)	Not a paired site	Localized	T2	N0a	M0	1	Surgery performed	29	95	0	0	No	No	No	No	None; no lymph node metastases	None; no other metastases	Blank(s)	Alive or dead of other cause	Alive	Alive	Alive or dead due to cancer	5	51 years	$65,000 - $69,999
6530421	White	Female	2018	9.1.3 Papillary	Blank(s)	Not a paired site	Localized	T2	N0a	M0	1	Surgery performed	27	1	0	0	No	No	No	No	None; no lymph node metastases	None; no other metastases	Blank(s)	Alive or dead of other cause	Alive	Alive	Alive or dead due to cancer	1	27 years	$70,000 - $74,999
6530484	White	Female	2018	9.1.3 Papillary	Blank(s)	Not a paired site	Localized	T1a	N0a	M0	1	Surgery performed	4	3	0	0	No	No	No	No	None; no lymph node metastases	None; no other metastases	Blank(s)	Alive or dead of other cause	Alive	Alive	Alive or dead due to cancer	1	49 years	$75,000+
6530507	Other (American Indian/AK Native, Asian/Pacific Islander)	Female	2018	9.1.3 Papillary	Blank(s)	Not a paired site	Regional	T2	N1b	M0	1	Surgery performed	34	67	20	0	No	No	No	No	None; no lymph node metastases	None; no other metastases	Blank(s)	Alive or dead of other cause	Alive	Alive	Alive or dead due to cancer	8	26 years	$65,000 - $69,999
6530538	White	Female	2018	9.1.5 Papillary with follicular variant	Blank(s)	Not a paired site	Regional	T2	N1b	M0	2	Surgery performed	22	51	6	0	No	No	No	No	None; no lymph node metastases	None; no other metastases	Blank(s)	Alive or dead of other cause	Alive	Alive	Alive or dead due to cancer	10	62 years	$75,000+
6530555	Unknown	Female	2018	9.1.3 Papillary	Blank(s)	Not a paired site	Localized	T1a	N0a	M0	1	Surgery performed	6	4	0	0	No	No	No	No	None; no lymph node metastases	None; no other metastases	Blank(s)	Alive or dead of other cause	Alive	Alive	Alive or dead due to cancer	5	46 years	$75,000+
6530569	White	Female	2018	9.1.2 Hurthle cell carcinoma	Blank(s)	Not a paired site	Localized	T1a	N0a	M0	1	Surgery performed	8	5	0	0	No	No	No	No	None; no lymph node metastases	None; no other metastases	Blank(s)	Alive or dead of other cause	Alive	Alive	Alive or dead due to cancer	11	73 years	$65,000 - $69,999
6530577	White	Male	2018	9.1.3 Papillary	Blank(s)	Right - origin of primary	Regional	T1a	N1a	M0	1	Surgery performed	10	9	4	0	No	No	No	No	None; no lymph node metastases	None; no other metastases	Blank(s)	Alive or dead of other cause	Alive	Alive	Alive or dead due to cancer	11	53 years	$75,000+
6530583	White	Female	2018	9.1.5 Papillary with follicular variant	Blank(s)	Not a paired site	Localized	T2	N0a	M0	1	Surgery performed	23	1	0	0	No	No	No	No	None; no lymph node metastases	None; no other metastases	Blank(s)	Alive or dead of other cause	Alive	Alive	Alive or dead due to cancer	4	42 years	$65,000 - $69,999
6530662	White	Male	2018	9.1.3 Papillary	Blank(s)	Not a paired site	Localized	T1a	N0a	M0	1	Surgery performed	1	2	0	0	No	No	No	No	None; no lymph node metastases	None; no other metastases	Blank(s)	Alive or dead of other cause	Alive	Alive	Alive or dead due to cancer	9	67 years	$75,000+
6530768	Black	Female	2018	9.1.3 Papillary	Blank(s)	Not a paired site	Regional	T2	N1a	M0	1	Surgery performed	25	10	2	0	No	No	No	No	None; no lymph node metastases	None; no other metastases	Blank(s)	Alive or dead of other cause	Alive	Alive	Alive or dead due to cancer	10	30 years	$75,000+
6530818	Unknown	Female	2018	9.1.3 Papillary	Blank(s)	Not a paired site	Localized	T1a	N0a	M0	1	Surgery performed	2	0	98	0	No	No	No	No	None; no lymph node metastases	None; no other metastases	Blank(s)	Alive or dead of other cause	Alive	Alive	Alive or dead due to cancer	8	54 years	$75,000+
6530834	White	Male	2018	9.1.3 Papillary	Blank(s)	Not a paired site	Localized	T1a	N0b	M0	1	Surgery performed	3	0	98	0	No	No	No	No	None; no lymph node metastases	None; no other metastases	Blank(s)	Alive or dead of other cause	Alive	Alive	Alive or dead due to cancer	9	61 years	$65,000 - $69,999
6530901	White	Female	2018	9.1.3 Papillary	Blank(s)	Not a paired site	Regional	T0	N1a	M0	99	Surgery performed	0	7	1	0	No	No	No	No	None; no lymph node metastases	None; no other metastases	Blank(s)	Alive or dead of other cause	Alive	Alive	Alive or dead due to cancer	11	69 years	$65,000 - $69,999
6530945	White	Female	2018	9.1.3 Papillary	Blank(s)	Not a paired site	Localized	T1a	N0b	M0	1	Surgery performed	2	0	98	0	No	No	No	No	None; no lymph node metastases	None; no other metastases	Blank(s)	Alive or dead of other cause	Alive	Alive	Alive or dead due to cancer	0	37 years	$75,000+
6530952	White	Female	2018	9.1.3 Papillary	Blank(s)	Not a paired site	Localized	T1b	N0b	M0	1	Surgery performed	12	0	98	0	No	No	No	No	None; no lymph node metastases	None; no other metastases	Blank(s)	Alive or dead of other cause	Alive	Alive	Alive or dead due to cancer	1	43 years	$65,000 - $69,999
6530953	White	Female	2018	9.1.2 Hurthle cell carcinoma	Blank(s)	Not a paired site	Localized	T3a	N0a	M0	2	Surgery performed	42	1	0	0	No	No	No	No	None; no lymph node metastases	None; no other metastases	Blank(s)	Alive or dead of other cause	Alive	Alive	Alive or dead due to cancer	0	66 years	$75,000+
6530982	White	Female	2018	9.1.2 Hurthle cell carcinoma	Blank(s)	Not a paired site	Localized	T3a	NX	M0	2	Surgery performed	55	0	98	0	No	No	No	No	None; no lymph node metastases	None; no other metastases	Blank(s)	Alive or dead of other cause	Alive	Alive	Alive or dead due to cancer	6	64 years	$65,000 - $69,999
6531001	White	Female	2018	9.1.3 Papillary	Blank(s)	Not a paired site	Localized	T1b	N0a	M0	1	Surgery performed	12	9	0	0	No	No	No	No	None; no lymph node metastases	None; no other metastases	Blank(s)	Alive or dead of other cause	Alive	Alive	Alive or dead due to cancer	9	50 years	$75,000+
6531112	White	Female	2018	9.1.3 Papillary	Blank(s)	Not a paired site	Localized	T1a	N0a	M0	1	Surgery performed	2	5	0	0	No	No	No	No	None; no lymph node metastases	None; no other metastases	Blank(s)	Alive or dead of other cause	Alive	Alive	Alive or dead due to cancer	3	39 years	$75,000+
6531139	White	Female	2018	9.1.3 Papillary	Blank(s)	Not a paired site	Localized	T1a	N0b	M0	1	Surgery performed	4	0	98	0	No	No	No	No	None; no lymph node metastases	None; no other metastases	Blank(s)	Alive or dead of other cause	Alive	Alive	Alive or dead due to cancer	1	32 years	$65,000 - $69,999
6531140	White	Male	2018	9.1.3 Papillary	Blank(s)	Not a paired site	Localized	T1a	N0a	M0	1	Surgery performed	10	1	0	0	No	No	No	No	None; no lymph node metastases	None; no other metastases	Blank(s)	Alive or dead of other cause	Alive	Alive	Alive or dead due to cancer	5	59 years	$75,000+
6531158	White	Male	2018	9.1.3 Papillary	Blank(s)	Not a paired site	Localized	T1b	N0a	M0	1	Surgery performed	11	2	0	0	No	No	No	No	None; no lymph node metastases	None; no other metastases	Blank(s)	Alive or dead of other cause	Alive	Alive	Alive or dead due to cancer	4	40 years	$75,000+
6531163	White	Female	2018	9.1.3 Papillary	Blank(s)	Not a paired site	Localized	T1a	N0b	M0	1	Surgery performed	5	0	98	0	No	No	No	No	None; no lymph node metastases	None; no other metastases	Blank(s)	Alive or dead of other cause	Alive	Alive	Alive or dead due to cancer	0	85+ years	$65,000 - $69,999
6531257	White	Male	2018	9.1.3 Papillary	Blank(s)	Not a paired site	Localized	T2	N0a	M0	1	Surgery performed	30	15	0	0	No	No	No	No	None; no lymph node metastases	None; no other metastases	Blank(s)	Alive or dead of other cause	Alive	Alive	Alive or dead due to cancer	3	56 years	$65,000 - $69,999
6531308	White	Male	2018	9.1.3 Papillary	Blank(s)	Not a paired site	Localized	T1a	N0a	M0	1	Surgery performed	10	2	0	0	No	No	No	No	None; no lymph node metastases	None; no other metastases	Blank(s)	Alive or dead of other cause	Alive	Alive	Alive or dead due to cancer	7	48 years	$75,000+
6531346	White	Female	2018	9.1.3 Papillary	Blank(s)	Not a paired site	Localized	T1b	N0a	M0	1	Surgery performed	17	3	0	0	No	No	No	No	None; no lymph node metastases	None; no other metastases	Blank(s)	Alive or dead of other cause	Alive	Alive	Alive or dead due to cancer	7	20 years	$70,000 - $74,999
6531386	White	Female	2018	9.1.3 Papillary	Blank(s)	Not a paired site	Localized	T1a	NX	M0	1	Surgery performed	1	0	98	0	No	No	No	No	None; no lymph node metastases	None; no other metastases	Blank(s)	Alive or dead of other cause	Alive	Alive	Alive or dead due to cancer	1	59 years	$65,000 - $69,999
6531434	White	Female	2018	9.1.3 Papillary	Blank(s)	Not a paired site	Localized	T1a	N0a	M0	1	Surgery performed	8	6	0	0	No	No	No	No	None; no lymph node metastases	None; no other metastases	Blank(s)	Alive or dead of other cause	Alive	Alive	Alive or dead due to cancer	3	35 years	$65,000 - $69,999
6531437	White	Female	2018	9.1.3 Papillary	Blank(s)	Not a paired site	Localized	T1a	N0a	M0	1	Surgery performed	8	2	0	0	No	No	No	No	None; no lymph node metastases	None; no other metastases	Blank(s)	Alive or dead of other cause	Alive	Alive	Alive or dead due to cancer	9	71 years	$65,000 - $69,999
6531445	White	Female	2018	9.1.5 Papillary with follicular variant	Blank(s)	Not a paired site	Localized	T1b	N0a	M0	1	Surgery performed	18	4	0	0	No	No	No	No	None; no lymph node metastases	None; no other metastases	Blank(s)	Alive or dead of other cause	Alive	Alive	Alive or dead due to cancer	2	52 years	$65,000 - $69,999
6531449	White	Female	2018	9.1.3 Papillary	Blank(s)	Not a paired site	Regional	T2	N1a	M0	1	Surgery performed	31	12	8	0	No	No	No	No	None; no lymph node metastases	None; no other metastases	Blank(s)	Alive or dead of other cause	Alive	Alive	Alive or dead due to cancer	7	25 years	$65,000 - $69,999
6531486	Other (American Indian/AK Native, Asian/Pacific Islander)	Female	2018	9.1.3 Papillary	Blank(s)	Not a paired site	Regional	T1a	N1a	M0	1	Surgery performed	6	9	4	0	No	No	No	No	None; no lymph node metastases	None; no other metastases	Blank(s)	Alive or dead of other cause	Alive	Alive	Alive or dead due to cancer	3	29 years	$65,000 - $69,999
6531488	Other (American Indian/AK Native, Asian/Pacific Islander)	Female	2018	9.1.3 Papillary	Blank(s)	Not a paired site	Localized	T1a	N0a	M0	1	Surgery performed	2	0	98	0	No	No	No	No	None; no lymph node metastases	None; no other metastases	Blank(s)	Alive or dead of other cause	Alive	Alive	Alive or dead due to cancer	3	70 years	$65,000 - $69,999
6531502	White	Female	2018	9.1.3 Papillary	Blank(s)	Not a paired site	Localized	T1b	N0a	M0	1	Surgery performed	15	4	0	0	No	No	No	No	None; no lymph node metastases	None; no other metastases	Blank(s)	Alive or dead of other cause	Alive	Alive	Alive or dead due to cancer	5	34 years	$75,000+
6531505	White	Female	2018	9.1.3 Papillary	Blank(s)	Not a paired site	Regional	T1b	N1a	M0	1	Surgery performed	17	10	1	0	No	No	No	No	None; no lymph node metastases	None; no other metastases	Blank(s)	Alive or dead of other cause	Alive	Alive	Alive or dead due to cancer	2	40 years	$65,000 - $69,999
6531584	White	Male	2018	9.1.3 Papillary	Blank(s)	Not a paired site	Regional	T3a	N1a	M0	1	Surgery performed	90	14	8	0	No	No	No	No	None; no lymph node metastases	None; no other metastases	Blank(s)	Alive or dead of other cause	Alive	Alive	Alive or dead due to cancer	8	34 years	$65,000 - $69,999
6531639	White	Female	2018	9.1.3 Papillary	Blank(s)	Not a paired site	Localized	T1a	N0b	M0	1	Surgery performed	7	1	0	0	No	No	No	No	None; no lymph node metastases	None; no other metastases	Blank(s)	Alive or dead of other cause	Alive	Alive	Alive or dead due to cancer	7	56 years	$70,000 - $74,999
6531685	White	Female	2018	9.1.3 Papillary	Blank(s)	Not a paired site	Localized	T1b	N0b	M0	1	Surgery performed	13	9	0	0	No	No	No	No	None; no lymph node metastases	None; no other metastases	Blank(s)	Alive or dead of other cause	Alive	Alive	Alive or dead due to cancer	8	51 years	$75,000+
6531696	White	Male	2018	9.1.3 Papillary	Blank(s)	Left - origin of primary	Regional	T1a	N1a	M0	2	Surgery performed	9	1	1	0	No	No	No	No	None; no lymph node metastases	None; no other metastases	Blank(s)	Alive or dead of other cause	Alive	Alive	Alive or dead due to cancer	4	57 years	$65,000 - $69,999
6531759	White	Male	2018	9.1.6 Other	Blank(s)	Not a paired site	Localized	T1b	N0b	M0	1	Surgery performed	12	0	98	0	No	No	No	No	None; no lymph node metastases	None; no other metastases	Blank(s)	Alive or dead of other cause	Alive	Alive	Alive or dead due to cancer	6	37 years	$70,000 - $74,999
6531765	White	Female	2018	9.1.3 Papillary	Blank(s)	Not a paired site	Localized	T3a	N0a	M0	1	Surgery performed	52	15	0	0	No	No	No	No	None; no lymph node metastases	None; no other metastases	Blank(s)	Alive or dead of other cause	Alive	Alive	Alive or dead due to cancer	7	25 years	$75,000+
6531770	White	Female	2018	9.1.3 Papillary	Blank(s)	Not a paired site	Localized	T1a	N0a	M0	1	Surgery performed	10	0	98	0	No	No	No	No	None; no lymph node metastases	None; no other metastases	Blank(s)	Alive or dead of other cause	Alive	Alive	Alive or dead due to cancer	6	69 years	$75,000+
6531782	White	Female	2018	9.1.3 Papillary	Blank(s)	Not a paired site	Localized	T1a	N0a	M0	1	Surgery performed	9	0	98	0	No	No	No	No	None; no lymph node metastases	None; no other metastases	Blank(s)	Alive or dead of other cause	Alive	Alive	Alive or dead due to cancer	11	42 years	$65,000 - $69,999
6531827	White	Male	2018	9.1.4 Follicular	Blank(s)	Not a paired site	Localized	T3a	N0a	M0	1	Surgery performed	60	6	0	0	No	No	No	No	None; no lymph node metastases	None; no other metastases	Blank(s)	Alive or dead of other cause	Alive	Alive	Alive or dead due to cancer	8	50 years	$75,000+
6531881	White	Female	2018	9.1.3 Papillary	Blank(s)	Not a paired site	Localized	T1b	N0a	M0	1	Surgery performed	12	8	0	0	No	No	No	No	None; no lymph node metastases	None; no other metastases	Blank(s)	Alive or dead of other cause	Alive	Alive	Alive or dead due to cancer	8	35 years	$65,000 - $69,999
6531920	White	Male	2018	9.1.3 Papillary	Blank(s)	Not a paired site	Localized	T1a	N0b	M0	1	Surgery performed	1	0	98	0	No	No	No	No	None; no lymph node metastases	None; no other metastases	Blank(s)	Alive or dead of other cause	Alive	Alive	Alive or dead due to cancer	7	74 years	$65,000 - $69,999
6531983	White	Male	2018	9.1.5 Papillary with follicular variant	Blank(s)	Not a paired site	Localized	T1b	N0a	M0	1	Surgery performed	17	3	0	0	No	No	No	No	None; no lymph node metastases	None; no other metastases	Blank(s)	Alive or dead of other cause	Alive	Alive	Alive or dead due to cancer	6	47 years	$75,000+
6532006	White	Female	2018	9.1.3 Papillary	Blank(s)	Not a paired site	Localized	T2	N0a	M0	1	Surgery performed	24	0	98	0	No	No	No	No	None; no lymph node metastases	None; no other metastases	Blank(s)	Alive or dead of other cause	Alive	Alive	Alive or dead due to cancer	2	36 years	$65,000 - $69,999
6532050	White	Female	2018	9.1.5 Papillary with follicular variant	Blank(s)	Not a paired site	Localized	T2	N0a	M0	1	Surgery performed	35	3	0	0	No	No	No	No	None; no lymph node metastases	None; no other metastases	Blank(s)	Alive or dead of other cause	Alive	Alive	Alive or dead due to cancer	4	20 years	$70,000 - $74,999
6532100	White	Female	2018	9.1.3 Papillary	Blank(s)	Bilateral, single primary	Localized	T1b	N0a	M0	1	Surgery performed	13	1	0	0	No	No	No	No	None; no lymph node metastases	None; no other metastases	Blank(s)	Alive or dead of other cause	Alive	Alive	Alive or dead due to cancer	9	40 years	$65,000 - $69,999
6532101	White	Female	2018	9.1.3 Papillary	Blank(s)	Not a paired site	Localized	T1b	N0b	M0	1	Surgery performed	12	0	98	0	No	No	No	No	None; no lymph node metastases	None; no other metastases	Blank(s)	Alive or dead of other cause	Alive	Alive	Alive or dead due to cancer	7	63 years	$65,000 - $69,999
6532129	Unknown	Male	2018	9.1.5 Papillary with follicular variant	Blank(s)	Bilateral, single primary	Regional	T1b	N1a	M0	1	Surgery performed	12	4	4	0	No	No	No	No	None; no lymph node metastases	None; no other metastases	Blank(s)	Alive or dead of other cause	Alive	Alive	Alive or dead due to cancer	9	47 years	$75,000+
6532196	White	Female	2018	9.1.6 Other	Blank(s)	Not a paired site	Localized	T1a	N0a	M0	1	Surgery performed	8	0	98	0	No	No	No	No	None; no lymph node metastases	None; no other metastases	Blank(s)	Alive or dead of other cause	Alive	Alive	Alive or dead due to cancer	4	68 years	$65,000 - $69,999
6532276	White	Female	2018	9.1.3 Papillary	Blank(s)	Bilateral, single primary	Localized	T1b	N0a	M0	1	Surgery performed	14	7	0	0	No	No	No	No	None; no lymph node metastases	None; no other metastases	Blank(s)	Alive or dead of other cause	Alive	Alive	Alive or dead due to cancer	4	29 years	$70,000 - $74,999
6532284	White	Female	2018	9.1.3 Papillary	Blank(s)	Not a paired site	Localized	T1a	N0a	M0	1	Surgery performed	6	1	0	0	No	No	No	No	None; no lymph node metastases	None; no other metastases	Blank(s)	Alive or dead of other cause	Alive	Alive	Alive or dead due to cancer	1	54 years	$70,000 - $74,999
6532322	Unknown	Female	2018	9.1.3 Papillary	Blank(s)	Not a paired site	Localized	T1a	N0b	M0	1	Surgery performed	2	0	98	0	No	No	No	No	None; no lymph node metastases	None; no other metastases	Blank(s)	Alive or dead of other cause	Alive	Alive	Alive or dead due to cancer	8	50 years	$75,000+
6532332	White	Female	2018	9.1.3 Papillary	Blank(s)	Right - origin of primary	Regional	T1b	N1b	M0	1	Surgery performed	15	90	57	0	No	No	No	No	None; no lymph node metastases	None; no other metastases	Blank(s)	Alive or dead of other cause	Alive	Alive	Alive or dead due to cancer	0	19 years	$65,000 - $69,999
6532339	White	Female	2018	9.1.3 Papillary	Blank(s)	Not a paired site	Localized	T3a	N0a	M0	2	Surgery performed	60	3	0	0	No	No	No	No	None; no lymph node metastases	None; no other metastases	Blank(s)	Alive or dead of other cause	Alive	Alive	Alive or dead due to cancer	7	62 years	$65,000 - $69,999
6532426	White	Female	2018	9.1.3 Papillary	Blank(s)	Not a paired site	Localized	T1b	N0a	M0	1	Surgery performed	11	12	0	0	No	No	No	No	None; no lymph node metastases	None; no other metastases	Blank(s)	Alive or dead of other cause	Alive	Alive	Alive or dead due to cancer	7	39 years	$65,000 - $69,999
6532489	White	Female	2018	9.1.3 Papillary	Blank(s)	Not a paired site	Localized	T1b	N0a	M0	1	Surgery performed	11	29	0	0	No	No	No	No	None; no lymph node metastases	None; no other metastases	Blank(s)	Alive or dead of other cause	Alive	Alive	Alive or dead due to cancer	10	48 years	$65,000 - $69,999
6532537	White	Female	2018	9.1.6 Other	Blank(s)	Not a paired site	Regional	T4a	N1a	M0	4B	Surgery performed	58	10	4	0	No	No	No	No	None; no lymph node metastases	None; no other metastases	Blank(s)	Alive or dead of other cause	Alive	Alive	Alive or dead due to cancer	11	70 years	$75,000+
6532568	White	Female	2018	9.1.3 Papillary	Blank(s)	Not a paired site	Localized	T1a	N0a	M0	1	Surgery performed	7	16	0	0	No	No	No	No	None; no lymph node metastases	None; no other metastases	Blank(s)	Alive or dead of other cause	Alive	Alive	Alive or dead due to cancer	4	51 years	$75,000+
6532573	White	Male	2018	9.1.3 Papillary	Blank(s)	Not a paired site	Regional	T1b	N1a	M0	1	Surgery performed	13	9	5	0	No	No	No	No	None; no lymph node metastases	None; no other metastases	Blank(s)	Alive or dead of other cause	Alive	Alive	Alive or dead due to cancer	6	32 years	$65,000 - $69,999
6532583	White	Female	2018	9.1.3 Papillary	Blank(s)	Not a paired site	Localized	T1b	N0a	M0	1	Surgery performed	15	3	0	0	No	No	No	No	None; no lymph node metastases	None; no other metastases	Blank(s)	Alive or dead of other cause	Alive	Alive	Alive or dead due to cancer	2	63 years	$65,000 - $69,999
6532611	White	Female	2018	9.1.3 Papillary	Blank(s)	Not a paired site	Regional	T1b	N1b	M0	2	Surgery performed	15	97	6	0	No	No	No	No	None; no lymph node metastases	None; no other metastases	Blank(s)	Alive or dead of other cause	Alive	Alive	Alive or dead due to cancer	10	55 years	$65,000 - $69,999
6532614	White	Female	2018	9.1.3 Papillary	Blank(s)	Not a paired site	Localized	T1a	N0a	M0	1	Surgery performed	3	1	0	0	No	No	No	No	None; no lymph node metastases	None; no other metastases	Blank(s)	Alive or dead of other cause	Alive	Alive	Alive or dead due to cancer	9	42 years	$75,000+
6532708	White	Male	2018	9.1.3 Papillary	Blank(s)	Right - origin of primary	Regional	T2	N1a	M0	1	Surgery performed	25	49	15	0	No	No	No	No	None; no lymph node metastases	None; no other metastases	Blank(s)	Alive or dead of other cause	Alive	Alive	Alive or dead due to cancer	5	33 years	$65,000 - $69,999
6532711	White	Male	2018	9.1.3 Papillary	Blank(s)	Not a paired site	Regional	T1b	N1a	M0	1	Surgery performed	16	27	3	0	No	No	No	No	None; no lymph node metastases	None; no other metastases	Blank(s)	Alive or dead of other cause	Alive	Alive	Alive or dead due to cancer	8	52 years	$70,000 - $74,999
6532720	Other (American Indian/AK Native, Asian/Pacific Islander)	Female	2018	9.1.3 Papillary	Blank(s)	Not a paired site	Localized	T1a	N0a	M0	1	Surgery performed	2	0	98	0	No	No	No	No	None; no lymph node metastases	None; no other metastases	Blank(s)	Alive or dead of other cause	Alive	Alive	Alive or dead due to cancer	5	33 years	$65,000 - $69,999
6532744	White	Female	2018	9.1.3 Papillary	Blank(s)	Not a paired site	Localized	T1b	N0a	M0	1	Surgery performed	12	4	0	0	No	No	No	No	None; no lymph node metastases	None; no other metastases	Blank(s)	Alive or dead of other cause	Alive	Alive	Alive or dead due to cancer	6	53 years	$75,000+
6532798	White	Male	2018	9.1.3 Papillary	Blank(s)	Not a paired site	Localized	T1a	N0a	M0	1	Surgery performed	1	2	0	0	No	No	No	No	None; no lymph node metastases	None; no other metastases	Blank(s)	Alive or dead of other cause	Alive	Alive	Alive or dead due to cancer	1	52 years	$70,000 - $74,999
6532812	Black	Female	2018	9.1.4 Follicular	Blank(s)	Not a paired site	Regional	T4	NX	M0	1	Surgery performed	37	0	98	0	No	No	No	No	None; no lymph node metastases	None; no other metastases	Blank(s)	Alive or dead of other cause	Alive	Alive	Alive or dead due to cancer	1	23 years	$65,000 - $69,999
6532874	White	Female	2018	9.1.3 Papillary	Blank(s)	Not a paired site	Localized	T3a	N0a	M0	1	Surgery performed	48	0	98	0	No	No	No	No	None; no lymph node metastases	None; no other metastases	Blank(s)	Alive or dead of other cause	Alive	Alive	Alive or dead due to cancer	3	54 years	$65,000 - $69,999
6532889	Black	Female	2018	9.1.3 Papillary	Blank(s)	Not a paired site	Localized	T1a	N0a	M0	1	Surgery performed	4	0	98	0	No	No	No	No	None; no lymph node metastases	None; no other metastases	Blank(s)	Alive or dead of other cause	Alive	Alive	Alive or dead due to cancer	2	54 years	$65,000 - $69,999
6532905	Black	Female	2018	9.1.4 Follicular	Blank(s)	Not a paired site	Localized	T2	N0a	M0	1	Surgery performed	25	2	0	0	No	No	No	No	None; no lymph node metastases	None; no other metastases	Blank(s)	Alive or dead of other cause	Alive	Alive	Alive or dead due to cancer	10	31 years	$75,000+
6532921	White	Female	2018	9.1.3 Papillary	Blank(s)	Not a paired site	Regional	T2	N0a	M0	1	Surgery performed	23	5	0	0	No	No	No	No	None; no lymph node metastases	None; no other metastases	Blank(s)	Alive or dead of other cause	Alive	Alive	Alive or dead due to cancer	2	46 years	$65,000 - $69,999
6532923	White	Male	2018	9.1.3 Papillary	Blank(s)	Not a paired site	Regional	T1b	N1b	M0	2	Surgery performed	11	42	16	0	No	No	No	No	None; no lymph node metastases	None; no other metastases	Blank(s)	Alive or dead of other cause	Alive	Alive	Alive or dead due to cancer	10	66 years	$65,000 - $69,999
6532926	White	Female	2018	9.1.3 Papillary	Blank(s)	Not a paired site	Regional	T1b	N1a	M0	1	Surgery performed	12	11	3	0	No	No	No	No	None; no lymph node metastases	None; no other metastases	Blank(s)	Alive or dead of other cause	Alive	Alive	Alive or dead due to cancer	3	33 years	$75,000+
6532989	White	Female	2018	9.1.3 Papillary	Blank(s)	Not a paired site	Localized	T1a	N0a	M0	1	Surgery performed	2	2	0	0	No	No	No	No	None; no lymph node metastases	None; no other metastases	Blank(s)	Alive or dead of other cause	Alive	Alive	Alive or dead due to cancer	0	53 years	$75,000+
6533117	White	Male	2018	9.1.3 Papillary	Blank(s)	Not a paired site	Regional	T1b	N1a	M0	2	Surgery performed	13	7	6	0	No	No	No	No	None; no lymph node metastases	None; no other metastases	Blank(s)	Alive or dead of other cause	Alive	Alive	Alive or dead due to cancer	4	73 years	$75,000+
6533155	White	Male	2018	9.1.3 Papillary	Blank(s)	Not a paired site	Regional	T1a	N1a	M0	1	Surgery performed	8	26	24	0	No	No	No	No	None; no lymph node metastases	None; no other metastases	Blank(s)	Alive or dead of other cause	Alive	Alive	Alive or dead due to cancer	3	27 years	$75,000+
6533248	Black	Male	2018	9.1.3 Papillary	Blank(s)	Not a paired site	Localized	T1a	N0a	M0	1	Surgery performed	2	0	98	0	No	No	No	No	None; no lymph node metastases	None; no other metastases	Blank(s)	Alive or dead of other cause	Alive	Alive	Alive or dead due to cancer	3	51 years	$75,000+
6533315	White	Female	2018	9.1.3 Papillary	Blank(s)	Bilateral, single primary	Regional	T1b	N1b	M0	2	Surgery performed	12	90	4	0	No	No	No	No	None; no lymph node metastases	None; no other metastases	Blank(s)	Alive or dead of other cause	Alive	Alive	Alive or dead due to cancer	7	63 years	$65,000 - $69,999
6533333	White	Male	2018	9.1.3 Papillary	Blank(s)	Not a paired site	Regional	T1b	N1b	M0	2	Surgery performed	20	50	4	0	No	No	No	No	None; no lymph node metastases	None; no other metastases	Blank(s)	Alive or dead of other cause	Alive	Alive	Alive or dead due to cancer	5	74 years	$65,000 - $69,999
6533363	Black	Male	2018	9.1.3 Papillary	Blank(s)	Not a paired site	Regional	T3a	N1a	M0	2	Surgery performed	85	44	26	0	No	No	No	No	None; no lymph node metastases	None; no other metastases	Blank(s)	Alive or dead of other cause	Alive	Alive	Alive or dead due to cancer	1	60 years	$65,000 - $69,999
6533416	White	Female	2018	9.1.3 Papillary	Blank(s)	Right - origin of primary	Localized	T1b	N0b	M0	1	Surgery performed	16	0	98	0	No	No	No	No	None; no lymph node metastases	None; no other metastases	Blank(s)	Alive or dead of other cause	Alive	Alive	Alive or dead due to cancer	10	59 years	$65,000 - $69,999
6533440	White	Female	2018	9.1.3 Papillary	Blank(s)	Not a paired site	Regional	TX	N1b	M0	1	Recommended but not performed, unknown reason	15	99	99	0	No	No	No	No	None; no lymph node metastases	None; no other metastases	Blank(s)	Alive or dead of other cause	Alive	Alive	Alive or dead due to cancer	1	25 years	$65,000 - $69,999
6533459	Unknown	Female	2018	9.1.3 Papillary	Blank(s)	Not a paired site	Localized	T3a	NX	M0	2	Surgery performed	50	0	98	0	No	No	No	No	None; no lymph node metastases	None; no other metastases	Blank(s)	Alive or dead of other cause	Alive	Alive	Alive or dead due to cancer	10	67 years	$65,000 - $69,999
6533514	White	Male	2018	9.1.3 Papillary	Blank(s)	Right - origin of primary	Regional	T3a	N1a	M0	1	Surgery performed	43	1	1	0	No	No	No	No	None; no lymph node metastases	None; no other metastases	Blank(s)	Alive or dead of other cause	Alive	Alive	Alive or dead due to cancer	2	29 years	$65,000 - $69,999
6533543	Other (American Indian/AK Native, Asian/Pacific Islander)	Male	2018	9.1.3 Papillary	Blank(s)	Not a paired site	Regional	T3a	N1a	M0	1	Surgery performed	55	14	10	0	No	No	No	No	None; no lymph node metastases	None; no other metastases	Blank(s)	Alive or dead of other cause	Alive	Alive	Alive or dead due to cancer	6	47 years	$75,000+
6533559	White	Female	2018	9.1.3 Papillary	Blank(s)	Not a paired site	Distant	T4b	N1b	M1	4B	Surgery performed	50	15	2	70	No	No	No	Yes	None; no lymph node metastases	None; no other metastases	Blank(s)	Alive or dead of other cause	Alive	Alive	Alive or dead due to cancer	9	70 years	$65,000 - $69,999
6533763	White	Male	2018	9.1.3 Papillary	Blank(s)	Not a paired site	Localized	T1a	N0	M0	1	Surgery performed	3	0	98	0	No	No	No	No	None; no lymph node metastases	None; no other metastases	Blank(s)	Alive or dead of other cause	Alive	Alive	Alive or dead due to cancer	6	64 years	$75,000+
6533776	White	Female	2018	9.1.3 Papillary	Blank(s)	Not a paired site	Regional	T1b	N1a	M0	1	Surgery performed	17	5	1	0	No	No	No	No	None; no lymph node metastases	None; no other metastases	Blank(s)	Alive or dead of other cause	Alive	Alive	Alive or dead due to cancer	7	47 years	$75,000+
6533837	White	Female	2018	9.1.3 Papillary	Blank(s)	Not a paired site	Regional	T1b	N1a	M0	1	Surgery performed	15	6	2	0	No	No	No	No	None; no lymph node metastases	None; no other metastases	Blank(s)	Alive or dead of other cause	Alive	Alive	Alive or dead due to cancer	6	40 years	$75,000+
6533839	White	Female	2018	9.1.3 Papillary	Blank(s)	Not a paired site	Regional	T1a	N1a	M0	1	Surgery performed	7	4	1	0	No	No	No	No	None; no lymph node metastases	None; no other metastases	Blank(s)	Alive or dead of other cause	Alive	Alive	Alive or dead due to cancer	6	40 years	$65,000 - $69,999
6533893	White	Female	2018	9.1.3 Papillary	Blank(s)	Not a paired site	Regional	T1a	N1a	M0	1	Surgery performed	9	11	1	0	No	No	No	No	None; no lymph node metastases	None; no other metastases	Blank(s)	Alive or dead of other cause	Alive	Alive	Alive or dead due to cancer	2	49 years	$65,000 - $69,999
6533937	White	Female	2018	9.1.3 Papillary	Blank(s)	Not a paired site	Regional	T1a	N1a	M0	1	Surgery performed	7	18	2	0	No	No	No	No	None; no lymph node metastases	None; no other metastases	Blank(s)	Alive or dead of other cause	Alive	Alive	Alive or dead due to cancer	8	16 years	$65,000 - $69,999
6533952	White	Female	2018	9.1.3 Papillary	Blank(s)	Not a paired site	Localized	T2	N0a	M0	1	Surgery performed	35	2	0	0	No	No	No	No	None; no lymph node metastases	None; no other metastases	Blank(s)	Alive or dead of other cause	Alive	Alive	Alive or dead due to cancer	10	54 years	$75,000+
6533959	White	Female	2018	9.1.5 Papillary with follicular variant	Blank(s)	Not a paired site	Localized	T1b	N0a	M0	1	Surgery performed	13	6	0	0	No	No	No	No	None; no lymph node metastases	None; no other metastases	Blank(s)	Alive or dead of other cause	Alive	Alive	Alive or dead due to cancer	7	40 years	$65,000 - $69,999
6533989	White	Male	2018	9.1.3 Papillary	Blank(s)	Not a paired site	Regional	T1b	N1a	M0	1	Surgery performed	15	19	13	0	No	No	No	No	None; no lymph node metastases	None; no other metastases	Blank(s)	Alive or dead of other cause	Alive	Alive	Alive or dead due to cancer	10	54 years	$75,000+
6534001	Black	Female	2018	9.1.3 Papillary	Blank(s)	Not a paired site	Localized	T1b	N0a	M0	1	Surgery performed	11	16	0	0	No	No	No	No	None; no lymph node metastases	None; no other metastases	Blank(s)	Alive or dead of other cause	Alive	Alive	Alive or dead due to cancer	2	31 years	$65,000 - $69,999
6534071	White	Female	2018	9.1.3 Papillary	Blank(s)	Not a paired site	Localized	T1b	N0a	M0	1	Surgery performed	11	1	0	0	No	No	No	No	None; no lymph node metastases	None; no other metastases	Blank(s)	Alive or dead of other cause	Alive	Alive	Alive or dead due to cancer	2	14 years	$65,000 - $69,999
6534107	White	Female	2018	9.1.5 Papillary with follicular variant	Blank(s)	Not a paired site	Regional	T1b	N1a	M0	2	Surgery performed	18	10	1	0	No	No	No	No	None; no lymph node metastases	None; no other metastases	Blank(s)	Alive or dead of other cause	Alive	Alive	Alive or dead due to cancer	2	57 years	$75,000+
6534269	White	Female	2018	9.1.3 Papillary	Blank(s)	Not a paired site	Regional	T1b	N1a	M0	2	Surgery performed	17	10	4	0	No	No	No	No	None; no lymph node metastases	None; no other metastases	Blank(s)	Alive or dead of other cause	Alive	Alive	Alive or dead due to cancer	9	63 years	$65,000 - $69,999
6534392	White	Female	2018	9.1.3 Papillary	Blank(s)	Not a paired site	Localized	T1b	N0a	M0	1	Surgery performed	12	15	0	0	No	No	No	No	None; no lymph node metastases	None; no other metastases	Blank(s)	Alive or dead of other cause	Alive	Alive	Alive or dead due to cancer	4	27 years	$70,000 - $74,999
6534479	White	Female	2018	9.1.3 Papillary	Blank(s)	Not a paired site	Localized	T1a	N0a	M0	1	Surgery performed	5	1	0	0	No	No	No	No	None; no lymph node metastases	None; no other metastases	Blank(s)	Alive or dead of other cause	Alive	Alive	Alive or dead due to cancer	4	62 years	$75,000+
6534533	White	Male	2018	9.1.3 Papillary	Blank(s)	Not a paired site	Regional	T1a	N1a	M0	2	Surgery performed	9	5	1	0	No	No	No	No	None; no lymph node metastases	None; no other metastases	Blank(s)	Alive or dead of other cause	Alive	Alive	Alive or dead due to cancer	10	58 years	$65,000 - $69,999
6534592	White	Male	2018	9.1.3 Papillary	Blank(s)	Not a paired site	Localized	T2	N0a	M0	1	Surgery performed	34	95	0	0	No	No	No	No	None; no lymph node metastases	None; no other metastases	Blank(s)	Alive or dead of other cause	Alive	Alive	Alive or dead due to cancer	4	49 years	$75,000+
6534615	White	Male	2018	9.1.3 Papillary	Blank(s)	Not a paired site	Regional	T2	N1b	M0	1	Surgery performed	21	60	17	0	No	No	No	No	None; no lymph node metastases	None; no other metastases	Blank(s)	Alive or dead of other cause	Alive	Alive	Alive or dead due to cancer	7	49 years	$75,000+
6534630	White	Female	2018	9.1.3 Papillary	Blank(s)	Not a paired site	Regional	T3a	N1a	M0	1	Surgery performed	58	10	6	0	No	No	No	No	None; no lymph node metastases	None; no other metastases	Blank(s)	Alive or dead of other cause	Alive	Alive	Alive or dead due to cancer	8	22 years	$70,000 - $74,999
6534710	White	Female	2018	9.1.2 Hurthle cell carcinoma	Blank(s)	Not a paired site	Regional	T3a	N0a	M0	2	Surgery performed	57	1	0	0	No	No	No	No	None; no lymph node metastases	None; no other metastases	Blank(s)	Alive or dead of other cause	Alive	Alive	Alive or dead due to cancer	2	59 years	$65,000 - $69,999
6534721	White	Female	2018	9.1.3 Papillary	Blank(s)	Not a paired site	Localized	T1a	N0a	M0	1	Surgery performed	1	1	0	0	No	No	No	No	None; no lymph node metastases	None; no other metastases	Blank(s)	Alive or dead of other cause	Alive	Alive	Alive or dead due to cancer	9	68 years	$75,000+
6534805	White	Female	2018	9.1.3 Papillary	Blank(s)	Not a paired site	Regional	T1a	N1a	M0	1	Surgery performed	5	3	1	0	No	No	No	No	None; no lymph node metastases	None; no other metastases	Blank(s)	Alive or dead of other cause	Alive	Alive	Alive or dead due to cancer	3	30 years	$65,000 - $69,999
6534823	White	Female	2018	9.1.3 Papillary	Blank(s)	Not a paired site	Localized	T1b	N0a	M0	1	Surgery performed	12	95	0	0	No	No	No	No	None; no lymph node metastases	None; no other metastases	Blank(s)	Alive or dead of other cause	Alive	Alive	Alive or dead due to cancer	8	70 years	$75,000+
6534846	White	Female	2018	9.1.3 Papillary	Blank(s)	Not a paired site	Localized	T1a	N0b	M0	1	Surgery performed	2	0	98	0	No	No	No	No	None; no lymph node metastases	None; no other metastases	Blank(s)	Alive or dead of other cause	Alive	Alive	Alive or dead due to cancer	1	37 years	$65,000 - $69,999
6534850	White	Male	2018	9.1.4 Follicular	Blank(s)	Not a paired site	Localized	T3a	N0a	M0	2	Surgery performed	45	95	95	0	No	No	No	No	None; no lymph node metastases	None; no other metastases	Blank(s)	Alive or dead of other cause	Alive	Alive	Alive or dead due to cancer	6	66 years	$65,000 - $69,999
6534851	White	Female	2018	9.1.3 Papillary	Blank(s)	Not a paired site	Localized	T2	N0a	M0	1	Surgery performed	26	28	0	0	No	No	No	No	None; no lymph node metastases	None; no other metastases	Blank(s)	Alive or dead of other cause	Alive	Alive	Alive or dead due to cancer	6	31 years	$65,000 - $69,999
6534852	White	Female	2018	9.1.4 Follicular	Blank(s)	Not a paired site	Localized	T2	N0a	M0	1	Surgery performed	38	7	0	0	No	No	No	No	None; no lymph node metastases	None; no other metastases	Blank(s)	Alive or dead of other cause	Alive	Alive	Alive or dead due to cancer	2	58 years	$65,000 - $69,999
6534855	White	Female	2018	9.1.2 Hurthle cell carcinoma	Blank(s)	Not a paired site	Localized	T1b	N0a	M0	1	Surgery performed	14	3	0	0	No	No	No	No	None; no lymph node metastases	None; no other metastases	Blank(s)	Alive or dead of other cause	Alive	Alive	Alive or dead due to cancer	4	39 years	$75,000+
6534871	Black	Male	2018	9.1.3 Papillary	Blank(s)	Not a paired site	Localized	T3a	N0a	M0	2	Surgery performed	60	7	0	0	No	No	No	No	None; no lymph node metastases	None; no other metastases	Blank(s)	Alive or dead of other cause	Alive	Alive	Alive or dead due to cancer	9	61 years	$75,000+
6534898	White	Male	2018	9.1.3 Papillary	Blank(s)	Not a paired site	Regional	T1b	N1b	M0	1	Surgery performed	13	42	9	0	No	No	No	No	None; no lymph node metastases	None; no other metastases	Blank(s)	Alive or dead of other cause	Alive	Alive	Alive or dead due to cancer	8	37 years	$65,000 - $69,999
6534914	White	Female	2018	9.1.3 Papillary	Blank(s)	Not a paired site	Localized	T2	N0a	M0	1	Surgery performed	32	2	0	0	No	No	No	No	None; no lymph node metastases	None; no other metastases	Blank(s)	Alive or dead of other cause	Alive	Alive	Alive or dead due to cancer	7	31 years	$70,000 - $74,999
6534930	White	Female	2018	9.1.3 Papillary	Blank(s)	Not a paired site	Regional	T1b	N1a	M0	2	Surgery performed	18	10	7	0	No	No	No	No	None; no lymph node metastases	None; no other metastases	Blank(s)	Alive or dead of other cause	Alive	Alive	Alive or dead due to cancer	6	55 years	$65,000 - $69,999
6534947	White	Male	2018	9.1.3 Papillary	Blank(s)	Not a paired site	Regional	T1b	N1b	M0	2	Surgery performed	12	37	3	0	No	No	No	No	None; no lymph node metastases	None; no other metastases	Blank(s)	Alive or dead of other cause	Alive	Alive	Alive or dead due to cancer	10	74 years	$70,000 - $74,999
6534961	White	Male	2018	9.1.6 Other	Blank(s)	Not a paired site	Regional	T4b	N0a	M0	4B	Surgery performed	12	25	0	0	No	No	No	No	None; no lymph node metastases	None; no other metastases	Blank(s)	Alive or dead of other cause	Alive	Alive	Alive or dead due to cancer	9	42 years	$70,000 - $74,999
6534965	White	Female	2018	9.1.3 Papillary	Blank(s)	Not a paired site	Localized	T1a	N0a	M0	1	Surgery performed	6	12	0	0	No	No	No	No	None; no lymph node metastases	None; no other metastases	Blank(s)	Alive or dead of other cause	Alive	Alive	Alive or dead due to cancer	4	45 years	$65,000 - $69,999
6534984	White	Male	2018	9.1.3 Papillary	Blank(s)	Not a paired site	Regional	T2	N1b	M0	2	Surgery performed	30	90	25	0	No	No	No	No	None; no lymph node metastases	None; no other metastases	Blank(s)	Alive or dead of other cause	Alive	Alive	Alive or dead due to cancer	7	57 years	$65,000 - $69,999
6535161	White	Female	2018	9.1.3 Papillary	Blank(s)	Not a paired site	Localized	T1a	N0a	M0	1	Surgery performed	2	0	98	0	No	No	No	No	None; no lymph node metastases	None; no other metastases	Blank(s)	Alive or dead of other cause	Alive	Alive	Alive or dead due to cancer	10	54 years	$75,000+
6535171	White	Female	2018	9.1.3 Papillary	Blank(s)	Not a paired site	Localized	T1b	N0	M0	1	Surgery performed	15	0	98	0	No	No	No	No	None; no lymph node metastases	None; no other metastases	Blank(s)	Alive or dead of other cause	Alive	Alive	Alive or dead due to cancer	11	53 years	$75,000+
6535193	Black	Female	2018	9.1.3 Papillary	Blank(s)	Not a paired site	Regional	T2	N1b	M0	1	Surgery performed	32	29	5	0	No	No	No	No	None; no lymph node metastases	None; no other metastases	Blank(s)	Alive or dead of other cause	Alive	Alive	Alive or dead due to cancer	5	47 years	$65,000 - $69,999
6535197	White	Female	2018	9.1.3 Papillary	Blank(s)	Not a paired site	Localized	T1b	N0a	M0	1	Surgery performed	13	0	98	0	No	No	No	No	None; no lymph node metastases	None; no other metastases	Blank(s)	Alive or dead of other cause	Alive	Alive	Alive or dead due to cancer	8	47 years	$65,000 - $69,999
6535220	White	Male	2018	9.1.3 Papillary	Blank(s)	Not a paired site	Regional	T1b	N1a	M0	1	Surgery performed	17	13	9	0	No	No	No	No	None; no lymph node metastases	None; no other metastases	Blank(s)	Alive or dead of other cause	Alive	Alive	Alive or dead due to cancer	9	54 years	$75,000+
6535243	White	Female	2018	9.1.5 Papillary with follicular variant	Blank(s)	Not a paired site	Localized	T1b	N0a	M0	1	Surgery performed	12	1	0	0	No	No	No	No	None; no lymph node metastases	None; no other metastases	Blank(s)	Alive or dead of other cause	Alive	Alive	Alive or dead due to cancer	6	74 years	$70,000 - $74,999
6535248	White	Female	2018	9.1.3 Papillary	Blank(s)	Not a paired site	Regional	T2	N1b	M0	1	Surgery performed	35	75	22	0	No	No	No	No	None; no lymph node metastases	None; no other metastases	Blank(s)	Alive or dead of other cause	Alive	Alive	Alive or dead due to cancer	6	22 years	$65,000 - $69,999
6535329	White	Female	2018	9.1.3 Papillary	Blank(s)	Bilateral, single primary	Localized	T1b	N0a	M0	1	Surgery performed	20	11	0	0	No	No	No	No	None; no lymph node metastases	None; no other metastases	Blank(s)	Alive or dead of other cause	Alive	Alive	Alive or dead due to cancer	11	22 years	$65,000 - $69,999
6535362	Unknown	Female	2018	9.1.3 Papillary	Blank(s)	Not a paired site	Regional	T1b	N1a	M0	1	Surgery performed	15	21	6	0	No	No	No	No	None; no lymph node metastases	None; no other metastases	Blank(s)	Alive or dead of other cause	Alive	Alive	Alive or dead due to cancer	1	35 years	$75,000+
6535425	White	Female	2018	9.1.5 Papillary with follicular variant	Blank(s)	Not a paired site	Localized	T2	N0a	M0	1	Surgery performed	28	0	98	0	No	No	No	No	None; no lymph node metastases	None; no other metastases	Blank(s)	Alive or dead of other cause	Alive	Alive	Alive or dead due to cancer	9	31 years	$75,000+
6535451	White	Female	2018	9.1.3 Papillary	Blank(s)	Not a paired site	Localized	T1b	N0a	M0	1	Surgery performed	13	4	0	99	No	No	No	No	None; no lymph node metastases	None; no other metastases	Blank(s)	Alive or dead of other cause	Alive	Alive	Alive or dead due to cancer	8	64 years	$75,000+
6535502	White	Female	2018	9.1.5 Papillary with follicular variant	Blank(s)	Not a paired site	Localized	T3a	N0a	M0	1	Surgery performed	44	99	99	0	No	No	No	No	None; no lymph node metastases	None; no other metastases	Blank(s)	Alive or dead of other cause	Alive	Alive	Alive or dead due to cancer	1	45 years	$75,000+
6535511	White	Female	2018	9.1.3 Papillary	Blank(s)	Not a paired site	Regional	T4	N1	M0	1	Surgery performed	999	97	2	0	No	No	No	No	None; no lymph node metastases	None; no other metastases	Blank(s)	Alive or dead of other cause	Alive	Alive	Alive or dead due to cancer	3	40 years	$65,000 - $69,999
6535523	White	Female	2018	9.1.3 Papillary	Blank(s)	Right - origin of primary	Localized	T1a	N0a	M0	1	Surgery performed	3	0	98	0	No	No	No	No	None; no lymph node metastases	None; no other metastases	Blank(s)	Alive or dead of other cause	Alive	Alive	Alive or dead due to cancer	8	27 years	$75,000+
6536089	Unknown	Female	2018	9.1.3 Papillary	Blank(s)	Not a paired site	Regional	T1b	N1a	M0	2	Surgery performed	15	4	3	0	No	No	No	No	None; no lymph node metastases	None; no other metastases	Blank(s)	Alive or dead of other cause	Alive	Alive	Alive or dead due to cancer	11	60 years	$75,000+
6536156	White	Female	2018	9.1.3 Papillary	Blank(s)	Not a paired site	Localized	T1b	N0a	M0	1	Surgery performed	15	1	0	0	No	No	No	No	None; no lymph node metastases	None; no other metastases	Blank(s)	Alive or dead of other cause	Alive	Alive	Alive or dead due to cancer	2	37 years	$75,000+
6536159	Black	Female	2018	9.1.3 Papillary	Blank(s)	Not a paired site	Regional	T2	N1a	M0	1	Surgery performed	30	12	10	0	No	No	No	No	None; no lymph node metastases	None; no other metastases	Blank(s)	Alive or dead of other cause	Alive	Alive	Alive or dead due to cancer	7	33 years	$65,000 - $69,999
6536234	White	Female	2018	9.1.3 Papillary	Blank(s)	Not a paired site	Localized	T2	N0a	M0	1	Surgery performed	23	0	98	0	No	No	No	No	None; no lymph node metastases	None; no other metastases	Blank(s)	Alive or dead of other cause	Alive	Alive	Alive or dead due to cancer	0	23 years	$75,000+
6536370	White	Male	2018	9.1.5 Papillary with follicular variant	Blank(s)	Left - origin of primary	Localized	T2	N0a	M0	1	Surgery performed	23	2	0	0	No	No	No	No	None; no lymph node metastases	None; no other metastases	Blank(s)	Alive or dead of other cause	Alive	Alive	Alive or dead due to cancer	3	76 years	$75,000+
6536424	White	Female	2018	9.1.3 Papillary	Blank(s)	Not a paired site	Localized	T1b	N0a	M0	1	Surgery performed	20	0	98	0	No	No	No	No	None; no lymph node metastases	None; no other metastases	Blank(s)	Alive or dead of other cause	Alive	Alive	Alive or dead due to cancer	9	70 years	$75,000+
6536475	White	Female	2018	9.1.5 Papillary with follicular variant	Blank(s)	Not a paired site	Localized	T1a	N0a	M0	1	Surgery performed	4	1	0	0	No	No	No	No	None; no lymph node metastases	None; no other metastases	Blank(s)	Alive or dead of other cause	Alive	Alive	Alive or dead due to cancer	0	39 years	$75,000+
6536880	White	Male	2018	9.1.3 Papillary	Blank(s)	Not a paired site	Regional	T1a	N1a	M0	1	Surgery performed	8	7	2	0	No	No	No	No	None; no lymph node metastases	None; no other metastases	Blank(s)	Alive or dead of other cause	Alive	Alive	Alive or dead due to cancer	10	37 years	$65,000 - $69,999
6536922	White	Female	2018	9.1.3 Papillary	Blank(s)	Right - origin of primary	Localized	T1a	N0a	M0	1	Surgery performed	8	0	98	0	No	No	No	No	None; no lymph node metastases	None; no other metastases	Blank(s)	Alive or dead of other cause	Alive	Alive	Alive or dead due to cancer	7	31 years	$75,000+
6536925	White	Male	2018	9.1.3 Papillary	Blank(s)	Not a paired site	Localized	T1a	N0a	M0	1	Surgery performed	5	0	98	0	No	No	No	No	None; no lymph node metastases	None; no other metastases	Blank(s)	Alive or dead of other cause	Alive	Alive	Alive or dead due to cancer	5	59 years	$75,000+
6536955	White	Female	2018	9.1.3 Papillary	Blank(s)	Not a paired site	Localized	T1a	N0a	M0	1	Surgery performed	5	1	0	0	No	No	No	No	None; no lymph node metastases	None; no other metastases	Blank(s)	Alive or dead of other cause	Alive	Alive	Alive or dead due to cancer	4	60 years	$75,000+
6537136	White	Male	2018	9.1.5 Papillary with follicular variant	Blank(s)	Not a paired site	Regional	T3b	N1a	M0	1	Surgery performed	20	13	9	0	No	No	No	No	None; no lymph node metastases	None; no other metastases	Blank(s)	Alive or dead of other cause	Alive	Alive	Alive or dead due to cancer	3	54 years	$75,000+
6537315	White	Female	2018	9.1.5 Papillary with follicular variant	Blank(s)	Not a paired site	Localized	T1a	N0b	M0	1	Surgery performed	10	0	98	0	No	No	No	No	None; no lymph node metastases	None; no other metastases	Blank(s)	Alive or dead of other cause	Alive	Alive	Alive or dead due to cancer	7	34 years	$75,000+
6537335	White	Female	2018	9.1.5 Papillary with follicular variant	Blank(s)	Not a paired site	Localized	T1a	N0b	M0	1	Surgery performed	9	0	98	0	No	No	No	No	None; no lymph node metastases	None; no other metastases	Blank(s)	Alive or dead of other cause	Alive	Alive	Alive or dead due to cancer	2	35 years	$65,000 - $69,999
6537338	White	Female	2018	9.1.3 Papillary	Blank(s)	Not a paired site	Localized	T1a	N0a	M0	1	Surgery performed	2	0	98	0	No	No	No	No	None; no lymph node metastases	None; no other metastases	Blank(s)	Alive or dead of other cause	Alive	Alive	Alive or dead due to cancer	4	65 years	$75,000+
6537355	Unknown	Female	2018	9.1.3 Papillary	Blank(s)	Not a paired site	Localized	T1a	N0a	M0	1	Surgery performed	10	1	0	0	No	No	No	No	None; no lymph node metastases	None; no other metastases	Blank(s)	Alive or dead of other cause	Alive	Alive	Alive or dead due to cancer	0	47 years	$75,000+
6537513	Unknown	Female	2018	9.1.3 Papillary	Blank(s)	Not a paired site	Localized	T1b	NX	M0	1	Surgery performed	17	0	98	0	No	No	No	No	None; no lymph node metastases	None; no other metastases	Blank(s)	Alive or dead of other cause	Alive	Alive	Alive or dead due to cancer	0	54 years	$75,000+
6537600	White	Female	2018	9.1.3 Papillary	Blank(s)	Not a paired site	Localized	T1a	N0a	M0	1	Surgery performed	5	1	0	0	No	No	No	No	None; no lymph node metastases	None; no other metastases	Blank(s)	Alive or dead of other cause	Alive	Alive	Alive or dead due to cancer	11	36 years	$75,000+
6537601	White	Female	2018	9.1.3 Papillary	Blank(s)	Not a paired site	Localized	T2	N0b	M0	1	Surgery performed	27	0	98	0	No	No	No	No	None; no lymph node metastases	None; no other metastases	Blank(s)	Alive or dead of other cause	Alive	Alive	Alive or dead due to cancer	1	37 years	$75,000+
6537622	White	Male	2018	9.1.3 Papillary	Blank(s)	Not a paired site	Localized	T1a	N0a	M0	1	Surgery performed	10	0	98	0	No	No	No	No	None; no lymph node metastases	None; no other metastases	Blank(s)	Alive or dead of other cause	Alive	Alive	Alive or dead due to cancer	3	58 years	$75,000+
6537624	White	Female	2018	9.1.3 Papillary	Blank(s)	Not a paired site	Localized	T2	N0a	M0	1	Surgery performed	28	0	98	0	No	No	No	No	None; no lymph node metastases	None; no other metastases	Blank(s)	Alive or dead of other cause	Alive	Alive	Alive or dead due to cancer	9	26 years	$75,000+
6537634	White	Female	2018	9.1.3 Papillary	Blank(s)	Not a paired site	Localized	T1b	N0a	M0	1	Surgery performed	11	2	0	0	No	No	No	No	None; no lymph node metastases	None; no other metastases	Blank(s)	Alive or dead of other cause	Alive	Alive	Alive or dead due to cancer	1	49 years	$75,000+
6537809	White	Male	2018	9.1.5 Papillary with follicular variant	Blank(s)	Not a paired site	Localized	T1b	N0a	M0	1	Surgery performed	15	5	0	0	No	No	No	No	None; no lymph node metastases	None; no other metastases	Blank(s)	Alive or dead of other cause	Alive	Alive	Alive or dead due to cancer	7	66 years	$75,000+
6537831	White	Female	2018	9.1.3 Papillary	Blank(s)	Not a paired site	Localized	T1b	N0a	M0	1	Surgery performed	11	3	0	0	No	No	No	No	None; no lymph node metastases	None; no other metastases	Blank(s)	Alive or dead of other cause	Alive	Alive	Alive or dead due to cancer	4	34 years	$75,000+
6537843	Unknown	Female	2018	9.1.3 Papillary	Blank(s)	Not a paired site	Localized	T1a	N0a	M0	1	Surgery performed	2	0	98	0	No	No	No	No	None; no lymph node metastases	None; no other metastases	Blank(s)	Alive or dead of other cause	Alive	Alive	Alive or dead due to cancer	1	52 years	$65,000 - $69,999
6537846	White	Female	2018	9.1.3 Papillary	Blank(s)	Not a paired site	Localized	T1b	N0a	M0	1	Surgery performed	12	16	0	0	No	No	No	No	None; no lymph node metastases	None; no other metastases	Blank(s)	Alive or dead of other cause	Alive	Alive	Alive or dead due to cancer	4	39 years	$75,000+
6537883	White	Female	2018	9.1.3 Papillary	Blank(s)	Not a paired site	Localized	T1a	N0b	M0	1	Surgery performed	3	0	98	0	No	No	No	No	None; no lymph node metastases	None; no other metastases	Blank(s)	Alive or dead of other cause	Alive	Alive	Alive or dead due to cancer	7	50 years	$75,000+
6537889	White	Female	2018	9.1.5 Papillary with follicular variant	Blank(s)	Not a paired site	Localized	T1b	N0a	M0	1	Surgery performed	14	13	0	0	No	No	No	No	None; no lymph node metastases	None; no other metastases	Blank(s)	Alive or dead of other cause	Alive	Alive	Alive or dead due to cancer	11	51 years	$75,000+
6537902	White	Male	2018	9.1.5 Papillary with follicular variant	Blank(s)	Not a paired site	Regional	T1b	N1a	M0	2	Surgery performed	12	2	1	0	No	No	No	No	None; no lymph node metastases	None; no other metastases	Blank(s)	Alive or dead of other cause	Alive	Alive	Alive or dead due to cancer	5	63 years	$75,000+
6537920	Unknown	Female	2018	9.1.3 Papillary	Blank(s)	Not a paired site	Localized	T1a	N0a	M0	1	Surgery performed	4	4	0	0	No	No	No	No	None; no lymph node metastases	None; no other metastases	Blank(s)	Alive or dead of other cause	Alive	Alive	Alive or dead due to cancer	0	58 years	$75,000+
6537927	Other (American Indian/AK Native, Asian/Pacific Islander)	Female	2018	9.1.5 Papillary with follicular variant	Blank(s)	Not a paired site	Localized	T2	N0a	M0	1	Surgery performed	35	1	0	0	No	No	No	No	None; no lymph node metastases	None; no other metastases	Blank(s)	Alive or dead of other cause	Alive	Alive	Alive or dead due to cancer	4	37 years	$75,000+
6537929	White	Female	2018	9.1.3 Papillary	Blank(s)	Not a paired site	Regional	T1b	N1a	M0	2	Surgery performed	17	12	2	0	No	No	No	No	None; no lymph node metastases	None; no other metastases	Blank(s)	Alive or dead of other cause	Alive	Alive	Alive or dead due to cancer	10	57 years	$65,000 - $69,999
6537946	White	Female	2018	9.1.1 Medullary	Blank(s)	Not a paired site	Localized	T1a	N0a	M0	1	Surgery performed	4	1	0	0	No	No	No	No	None; no lymph node metastases	None; no other metastases	Blank(s)	Alive or dead of other cause	Alive	Alive	Alive or dead due to cancer	7	65 years	$75,000+
6537955	White	Female	2018	9.1.3 Papillary	Blank(s)	Not a paired site	Regional	T3b	N1a	M0	1	Surgery performed	31	2	1	0	No	No	No	No	None; no lymph node metastases	None; no other metastases	Blank(s)	Alive or dead of other cause	Alive	Alive	Alive or dead due to cancer	9	42 years	$75,000+
6537977	White	Female	2018	9.1.3 Papillary	Blank(s)	Left - origin of primary	Regional	T1b	N0b	M0	1	Surgery performed	15	98	0	0	No	No	No	No	None; no lymph node metastases	None; no other metastases	Blank(s)	Alive or dead of other cause	Alive	Alive	Alive or dead due to cancer	11	58 years	$75,000+
6537984	White	Male	2018	9.1.5 Papillary with follicular variant	Blank(s)	Not a paired site	Localized	T1a	N0a	M0	1	Surgery performed	4	3	0	0	No	No	No	No	None; no lymph node metastases	None; no other metastases	Blank(s)	Alive or dead of other cause	Alive	Alive	Alive or dead due to cancer	9	56 years	$75,000+
6538033	White	Female	2018	9.1.5 Papillary with follicular variant	Blank(s)	Not a paired site	Regional	T1b	N1a	M0	1	Surgery performed	15	12	9	0	No	No	No	No	None; no lymph node metastases	None; no other metastases	Blank(s)	Alive or dead of other cause	Alive	Alive	Alive or dead due to cancer	1	53 years	$75,000+
6538056	White	Female	2018	9.1.3 Papillary	Blank(s)	Not a paired site	Regional	T1a	N1a	M0	1	Surgery performed	7	8	2	0	No	No	No	No	None; no lymph node metastases	None; no other metastases	Blank(s)	Alive or dead of other cause	Alive	Alive	Alive or dead due to cancer	0	27 years	$75,000+
6538153	White	Female	2018	9.1.5 Papillary with follicular variant	Blank(s)	Not a paired site	Localized	T1b	NX	M0	1	Surgery performed	20	0	98	0	No	No	No	No	None; no lymph node metastases	None; no other metastases	Blank(s)	Alive or dead of other cause	Alive	Alive	Alive or dead due to cancer	2	35 years	$75,000+
6538159	Black	Female	2018	9.1.2 Hurthle cell carcinoma	Blank(s)	Right - origin of primary	Localized	T1b	NX	M0	1	Surgery performed	14	0	98	0	No	No	No	No	None; no lymph node metastases	None; no other metastases	Blank(s)	Alive or dead of other cause	Alive	Alive	Alive or dead due to cancer	2	83 years	$75,000+
6538168	White	Male	2018	9.1.4 Follicular	Blank(s)	Not a paired site	Distant	T4b	N1a	M1	4B	Not recommended	10	0	98	70	Yes	No	No	No	Yes; distant lymph node metastases	None; no other metastases	Blank(s)	Alive or dead of other cause	Alive	Alive	Alive or dead due to cancer	7	76 years	$75,000+
6538234	White	Female	2018	9.1.5 Papillary with follicular variant	Blank(s)	Not a paired site	Regional	T0	N1a	M0	1	Surgery performed	0	21	12	0	No	No	No	No	None; no lymph node metastases	None; no other metastases	Blank(s)	Alive or dead of other cause	Alive	Alive	Alive or dead due to cancer	6	41 years	$75,000+
6538252	White	Female	2018	9.1.3 Papillary	Blank(s)	Not a paired site	Localized	T1a	N0a	M0	1	Surgery performed	3	2	0	0	No	No	No	No	None; no lymph node metastases	None; no other metastases	Blank(s)	Alive or dead of other cause	Alive	Alive	Alive or dead due to cancer	7	51 years	$75,000+
6538256	White	Female	2018	9.1.3 Papillary	Blank(s)	Right - origin of primary	Localized	T1a	N0a	M0	1	Surgery performed	6	3	0	0	No	No	No	No	None; no lymph node metastases	None; no other metastases	Blank(s)	Alive or dead of other cause	Alive	Alive	Alive or dead due to cancer	10	52 years	$75,000+
6538258	White	Female	2018	9.1.2 Hurthle cell carcinoma	Blank(s)	Not a paired site	Regional	T2	N1b	M0	1	Surgery performed	23	9	3	0	No	No	No	No	None; no lymph node metastases	None; no other metastases	Blank(s)	Alive or dead of other cause	Alive	Alive	Alive or dead due to cancer	1	32 years	$75,000+
6538283	White	Male	2018	9.1.5 Papillary with follicular variant	Blank(s)	Not a paired site	Localized	T1b	N0a	M0	1	Surgery performed	15	1	0	0	No	No	No	No	None; no lymph node metastases	None; no other metastases	Blank(s)	Alive or dead of other cause	Alive	Alive	Alive or dead due to cancer	5	61 years	$75,000+
6538288	Unknown	Female	2018	9.1.5 Papillary with follicular variant	Blank(s)	Not a paired site	Localized	T2	N0a	M0	1	Surgery performed	25	10	0	0	No	No	No	No	None; no lymph node metastases	None; no other metastases	Blank(s)	Alive or dead of other cause	Alive	Alive	Alive or dead due to cancer	4	44 years	$75,000+
6538429	White	Female	2018	9.1.3 Papillary	Blank(s)	Not a paired site	Regional	T3b	N1b	M0	1	Surgery performed	21	10	5	0	No	No	No	No	None; no lymph node metastases	None; no other metastases	Blank(s)	Alive or dead of other cause	Alive	Alive	Alive or dead due to cancer	8	26 years	$65,000 - $69,999
6538558	White	Female	2018	9.1.3 Papillary	Blank(s)	Not a paired site	Localized	T1a	N0	M0	1	Surgery performed	6	0	98	0	No	No	No	No	None; no lymph node metastases	None; no other metastases	Blank(s)	Alive or dead of other cause	Alive	Alive	Alive or dead due to cancer	3	65 years	$65,000 - $69,999
6538575	White	Female	2018	9.1.3 Papillary	Blank(s)	Not a paired site	Regional	T1b	N1a	M0	1	Surgery performed	11	8	3	0	No	No	No	No	None; no lymph node metastases	None; no other metastases	Blank(s)	Alive or dead of other cause	Alive	Alive	Alive or dead due to cancer	3	33 years	$75,000+
6538583	White	Female	2018	9.1.3 Papillary	Blank(s)	Not a paired site	Regional	T2	N1a	M0	1	Surgery performed	23	8	1	0	No	No	No	No	None; no lymph node metastases	None; no other metastases	Blank(s)	Alive or dead of other cause	Alive	Alive	Alive or dead due to cancer	2	51 years	$75,000+
6538596	White	Female	2018	9.1.3 Papillary	Blank(s)	Not a paired site	Localized	T1a	N0a	M0	1	Surgery performed	10	4	0	0	No	No	No	No	None; no lymph node metastases	None; no other metastases	Blank(s)	Alive or dead of other cause	Alive	Alive	Alive or dead due to cancer	3	36 years	$75,000+
6538602	White	Female	2018	9.1.3 Papillary	Blank(s)	Not a paired site	Localized	T1b	N0a	M0	1	Surgery performed	11	1	0	0	No	No	No	No	None; no lymph node metastases	None; no other metastases	Blank(s)	Alive or dead of other cause	Alive	Alive	Alive or dead due to cancer	6	40 years	$75,000+
6538618	White	Female	2018	9.1.3 Papillary	Blank(s)	Not a paired site	Regional	T1a	N1a	M0	1	Surgery performed	8	6	3	0	No	No	No	No	None; no lymph node metastases	None; no other metastases	Blank(s)	Alive or dead of other cause	Alive	Alive	Alive or dead due to cancer	6	49 years	$75,000+
6538645	White	Female	2018	9.1.3 Papillary	Blank(s)	Not a paired site	Localized	T1a	N0a	M0	1	Surgery performed	10	5	0	0	No	No	No	No	None; no lymph node metastases	None; no other metastases	Blank(s)	Alive or dead of other cause	Alive	Alive	Alive or dead due to cancer	10	57 years	$65,000 - $69,999
6538664	White	Female	2018	9.1.3 Papillary	Blank(s)	Not a paired site	Regional	T1a	N1a	M0	1	Surgery performed	8	63	4	0	No	No	No	No	None; no lymph node metastases	None; no other metastases	Blank(s)	Alive or dead of other cause	Alive	Alive	Alive or dead due to cancer	3	42 years	$65,000 - $69,999
6538666	White	Male	2018	9.1.3 Papillary	Blank(s)	Not a paired site	Localized	T1a	N0a	M0	1	Surgery performed	6	3	0	0	No	No	No	No	None; no lymph node metastases	None; no other metastases	Blank(s)	Alive or dead of other cause	Alive	Alive	Alive or dead due to cancer	8	64 years	$75,000+
6538667	White	Male	2018	9.1.5 Papillary with follicular variant	Blank(s)	Not a paired site	Localized	T3a	N0b	M0	2	Surgery performed	40	0	98	0	No	No	No	No	None; no lymph node metastases	None; no other metastases	Blank(s)	Alive or dead of other cause	Alive	Alive	Alive or dead due to cancer	5	60 years	$75,000+
6538671	Other (American Indian/AK Native, Asian/Pacific Islander)	Female	2018	9.1.3 Papillary	Blank(s)	Right - origin of primary	Localized	T1a	N0a	M0	1	Surgery performed	1	1	0	0	No	No	No	No	None; no lymph node metastases	None; no other metastases	Blank(s)	Alive or dead of other cause	Alive	Alive	Alive or dead due to cancer	10	35 years	$75,000+
6538675	Other (American Indian/AK Native, Asian/Pacific Islander)	Male	2018	9.1.3 Papillary	Blank(s)	Not a paired site	Localized	T1a	N0a	M0	1	Surgery performed	9	1	0	0	No	No	No	No	None; no lymph node metastases	None; no other metastases	Blank(s)	Alive or dead of other cause	Alive	Alive	Alive or dead due to cancer	8	54 years	$75,000+
6538693	White	Male	2018	9.1.3 Papillary	Blank(s)	Not a paired site	Localized	T1a	N0a	M0	1	Surgery performed	8	7	1	0	No	No	No	No	None; no lymph node metastases	None; no other metastases	Blank(s)	Alive or dead of other cause	Alive	Alive	Alive or dead due to cancer	9	74 years	$75,000+
6539006	White	Female	2018	9.1.3 Papillary	Blank(s)	Not a paired site	Unknown/unstaged	TX	N0a	M0	1	Not recommended	999	0	98	0	Unknown	Unknown	Unknown	Unknown	Unknown	Unknown	Blank(s)	Alive or dead of other cause	Alive	Alive	Alive or dead due to cancer	1	48 years	$75,000+
6539056	Unknown	Male	2018	9.1.3 Papillary	Blank(s)	Not a paired site	Regional	T2	N1a	M0	1	Surgery performed	24	3	2	0	No	No	No	No	None; no lymph node metastases	None; no other metastases	Blank(s)	Alive or dead of other cause	Alive	Alive	Alive or dead due to cancer	3	28 years	$75,000+
6539058	Unknown	Male	2018	9.1.3 Papillary	Blank(s)	Not a paired site	Regional	T1a	N1b	M0	1	Surgery performed	4	17	1	0	No	No	No	No	None; no lymph node metastases	None; no other metastases	Blank(s)	Alive or dead of other cause	Alive	Alive	Alive or dead due to cancer	1	44 years	$75,000+
6539109	Unknown	Female	2018	9.1.3 Papillary	Blank(s)	Not a paired site	Localized	T1a	N0a	M0	1	Surgery performed	4	1	0	0	No	No	No	No	None; no lymph node metastases	None; no other metastases	Blank(s)	Alive or dead of other cause	Alive	Alive	Alive or dead due to cancer	4	42 years	$75,000+
6539334	White	Female	2018	9.1.3 Papillary	Blank(s)	Not a paired site	Localized	T2	N0a	M0	1	Surgery performed	24	0	98	0	No	No	No	No	None; no lymph node metastases	None; no other metastases	Blank(s)	Alive or dead of other cause	Alive	Alive	Alive or dead due to cancer	8	69 years	$65,000 - $69,999
6539338	White	Female	2018	9.1.3 Papillary	Blank(s)	Not a paired site	Localized	T1a	NX	M0	1	Surgery performed	10	0	98	0	No	No	No	No	None; no lymph node metastases	None; no other metastases	Blank(s)	Alive or dead of other cause	Alive	Alive	Alive or dead due to cancer	8	57 years	$65,000 - $69,999
6539462	White	Female	2018	9.1.3 Papillary	Blank(s)	Not a paired site	Localized	T1b	N0a	M0	1	Surgery performed	13	7	0	0	No	No	No	No	None; no lymph node metastases	None; no other metastases	Blank(s)	Alive or dead of other cause	Alive	Alive	Alive or dead due to cancer	8	51 years	$75,000+
6539469	White	Female	2018	9.1.3 Papillary	Blank(s)	Not a paired site	Localized	T2	N0b	M0	1	Surgery performed	21	0	98	0	No	No	No	No	None; no lymph node metastases	None; no other metastases	Blank(s)	Alive or dead of other cause	Alive	Alive	Alive or dead due to cancer	11	37 years	$75,000+
6539535	White	Female	2018	9.1.3 Papillary	Blank(s)	Not a paired site	Localized	T1a	N0a	M0	1	Surgery performed	4	2	0	0	No	No	No	No	None; no lymph node metastases	None; no other metastases	Blank(s)	Alive or dead of other cause	Alive	Alive	Alive or dead due to cancer	1	43 years	$75,000+
6539560	White	Female	2018	9.1.3 Papillary	Blank(s)	Not a paired site	Regional	T1a	N1a	M0	1	Surgery performed	10	6	1	0	No	No	No	No	None; no lymph node metastases	None; no other metastases	Blank(s)	Alive or dead of other cause	Alive	Alive	Alive or dead due to cancer	8	45 years	$75,000+
6539643	White	Female	2018	9.1.3 Papillary	Blank(s)	Not a paired site	Regional	T1a	N1a	M0	2	Surgery performed	10	5	97	0	No	No	No	No	None; no lymph node metastases	None; no other metastases	Blank(s)	Alive or dead of other cause	Alive	Alive	Alive or dead due to cancer	3	60 years	$65,000 - $69,999
6540321	White	Female	2018	9.1.3 Papillary	Blank(s)	Not a paired site	Localized	T1a	N0a	M0	1	Surgery performed	2	12	0	0	No	No	No	No	None; no lymph node metastases	None; no other metastases	Blank(s)	Alive or dead of other cause	Alive	Alive	Alive or dead due to cancer	9	53 years	$75,000+
6540504	White	Female	2018	9.1.5 Papillary with follicular variant	Blank(s)	Not a paired site	Localized	T1b	N0a	M0	1	Surgery performed	15	4	0	0	No	No	No	No	None; no lymph node metastases	None; no other metastases	Blank(s)	Alive or dead of other cause	Alive	Alive	Alive or dead due to cancer	1	68 years	$75,000+
6540794	White	Female	2018	9.1.3 Papillary	Blank(s)	Not a paired site	Regional	T1a	N1a	M0	1	Surgery performed	9	2	2	0	No	No	No	No	None; no lymph node metastases	None; no other metastases	Blank(s)	Alive or dead of other cause	Alive	Alive	Alive or dead due to cancer	8	30 years	$75,000+
6541031	White	Female	2018	9.1.3 Papillary	Blank(s)	Not a paired site	Localized	T1a	N0a	M0	1	Surgery performed	9	0	98	0	No	No	No	No	None; no lymph node metastases	None; no other metastases	Blank(s)	Alive or dead of other cause	Alive	Alive	Alive or dead due to cancer	0	39 years	$75,000+
6541128	White	Female	2018	9.1.3 Papillary	Blank(s)	Not a paired site	Localized	T1a	N0b	M0	1	Surgery performed	9	0	98	0	No	No	No	No	None; no lymph node metastases	None; no other metastases	Blank(s)	Alive or dead of other cause	Alive	Alive	Alive or dead due to cancer	5	27 years	$70,000 - $74,999
6541138	White	Female	2018	9.1.5 Papillary with follicular variant	Blank(s)	Not a paired site	Localized	T1a	N0a	M0	1	Surgery performed	4	1	0	0	No	No	No	No	None; no lymph node metastases	None; no other metastases	Blank(s)	Alive or dead of other cause	Alive	Alive	Alive or dead due to cancer	8	48 years	$70,000 - $74,999
6541221	White	Female	2018	9.1.3 Papillary	Blank(s)	Not a paired site	Localized	T1a	N0a	M0	1	Surgery performed	8	0	98	0	No	No	No	No	None; no lymph node metastases	None; no other metastases	Blank(s)	Alive or dead of other cause	Alive	Alive	Alive or dead due to cancer	9	47 years	$75,000+
6541859	White	Male	2018	9.1.3 Papillary	Blank(s)	Not a paired site	Localized	T1a	NX	M0	1	Unknown; death certificate; or autopsy only (2003+)	990	0	98	99	Unknown	Unknown	Unknown	Unknown	Unknown	Unknown	Blank(s)	Alive or dead of other cause	Other Cause of Death	Dead	Dead (attributable to causes other than this cancer dx)	Unknown	65 years	$75,000+
6541881	White	Female	2018	9.1.3 Papillary	Blank(s)	Not a paired site	Localized	T1a	N0a	M0	1	Surgery performed	4	1	0	0	No	No	No	No	None; no lymph node metastases	None; no other metastases	Blank(s)	Alive or dead of other cause	Alive	Alive	Alive or dead due to cancer	5	61 years	$70,000 - $74,999
6542013	White	Female	2018	9.1.3 Papillary	Blank(s)	Not a paired site	Regional	T1a	N1b	M0	1	Surgery performed	990	44	12	0	No	No	No	No	None; no lymph node metastases	None; no other metastases	Blank(s)	Alive or dead of other cause	Alive	Alive	Alive or dead due to cancer	1	34 years	$75,000+
6542341	White	Female	2018	9.1.2 Hurthle cell carcinoma	Blank(s)	Not a paired site	Localized	T1b	N0a	M0	1	Surgery performed	18	0	98	0	No	No	No	No	None; no lymph node metastases	None; no other metastases	Blank(s)	Alive or dead of other cause	Alive	Alive	Alive or dead due to cancer	6	21 years	$70,000 - $74,999
6542609	White	Female	2018	9.1.4 Follicular	Blank(s)	Not a paired site	Localized	T3a	N0b	M0	1	Surgery performed	50	0	98	0	No	No	No	No	None; no lymph node metastases	None; no other metastases	Blank(s)	Alive or dead of other cause	Alive	Alive	Alive or dead due to cancer	10	37 years	$65,000 - $69,999
6542732	Black	Female	2018	9.1.5 Papillary with follicular variant	Blank(s)	Not a paired site	Localized	T1b	NX	M0	1	Surgery performed	12	0	98	0	No	No	No	No	None; no lymph node metastases	None; no other metastases	Blank(s)	Alive or dead of other cause	Alive	Alive	Alive or dead due to cancer	8	75 years	$75,000+
6542740	White	Female	2018	9.1.4 Follicular	Blank(s)	Not a paired site	Localized	T2	N0a	M0	1	Surgery performed	38	0	98	0	No	No	No	No	None; no lymph node metastases	None; no other metastases	Blank(s)	Alive or dead of other cause	Alive	Alive	Alive or dead due to cancer	8	59 years	$70,000 - $74,999
6542758	White	Female	2018	9.1.3 Papillary	Blank(s)	Not a paired site	Unknown/unstaged	TX	NX	M0	1	Surgery performed	16	0	98	0	No	No	No	No	None; no lymph node metastases	None; no other metastases	Blank(s)	Alive or dead of other cause	Alive	Alive	Alive or dead due to cancer	10	51 years	$75,000+
6542796	White	Male	2018	11. Unspecified malignant neoplasms except CNS	Blank(s)	Not a paired site	Localized	TX	N0a	M0	99	Surgery performed	999	0	98	0	No	No	No	No	None; no lymph node metastases	None; no other metastases	Blank(s)	Alive or dead of other cause	Alive	Alive	Alive or dead due to cancer	7	59 years	$75,000+
6542874	White	Female	2018	9.1.5 Papillary with follicular variant	Blank(s)	Not a paired site	Localized	T1a	N0a	M0	1	Surgery performed	3	2	0	0	No	No	No	No	None; no lymph node metastases	None; no other metastases	Blank(s)	Alive or dead of other cause	Alive	Alive	Alive or dead due to cancer	7	66 years	$75,000+
6542877	White	Male	2018	9.1.3 Papillary	Blank(s)	Not a paired site	Regional	T1a	N1a	M0	1	Surgery performed	9	5	4	0	No	No	No	No	None; no lymph node metastases	None; no other metastases	Blank(s)	Alive or dead of other cause	Alive	Alive	Alive or dead due to cancer	7	36 years	$75,000+
6542879	White	Female	2018	9.1.3 Papillary	Blank(s)	Not a paired site	Regional	T1b	N1b	M0	2	Surgery performed	20	59	3	0	No	No	No	No	None; no lymph node metastases	None; no other metastases	Blank(s)	Alive or dead of other cause	Alive	Alive	Alive or dead due to cancer	8	61 years	$75,000+
6542880	Black	Female	2018	9.1.3 Papillary	Blank(s)	Right - origin of primary	Regional	TX	N1a	M0	1	Surgery performed	999	1	1	0	No	No	No	No	None; no lymph node metastases	None; no other metastases	Blank(s)	Alive or dead of other cause	Alive	Alive	Alive or dead due to cancer	5	51 years	$75,000+
6543145	White	Female	2018	9.1.5 Papillary with follicular variant	Blank(s)	Not a paired site	Localized	T1b	N0a	M0	1	Surgery performed	11	0	98	0	No	No	No	No	None; no lymph node metastases	None; no other metastases	Blank(s)	Alive or dead of other cause	Alive	Alive	Alive or dead due to cancer	1	47 years	$75,000+
6543274	White	Female	2018	9.1.3 Papillary	Blank(s)	Not a paired site	Localized	T1b	N0a	M0	1	Surgery performed	12	3	0	0	No	No	No	No	None; no lymph node metastases	None; no other metastases	Blank(s)	Alive or dead of other cause	Alive	Alive	Alive or dead due to cancer	11	60 years	$75,000+
6543312	White	Male	2018	9.1.5 Papillary with follicular variant	Blank(s)	Not a paired site	Localized	T3a	N0a	M0	1	Surgery performed	55	12	0	0	No	No	No	No	None; no lymph node metastases	None; no other metastases	Blank(s)	Alive or dead of other cause	Alive	Alive	Alive or dead due to cancer	10	35 years	$75,000+
6543335	White	Female	2018	9.1.3 Papillary	Blank(s)	Not a paired site	Localized	T2	N0a	M0	1	Surgery performed	26	22	0	0	No	No	No	No	None; no lymph node metastases	None; no other metastases	Blank(s)	Alive or dead of other cause	Alive	Alive	Alive or dead due to cancer	11	29 years	$75,000+
6543470	White	Female	2018	9.1.3 Papillary	Blank(s)	Not a paired site	Localized	T1b	N0a	M0	1	Surgery performed	12	3	0	0	No	No	No	No	None; no lymph node metastases	None; no other metastases	Blank(s)	Alive or dead of other cause	Alive	Alive	Alive or dead due to cancer	4	51 years	$75,000+
6543494	White	Female	2018	9.1.5 Papillary with follicular variant	Blank(s)	Not a paired site	Localized	T1a	N0a	M0	1	Surgery performed	9	3	3	0	No	No	No	No	None; no lymph node metastases	None; no other metastases	Blank(s)	Alive or dead of other cause	Alive	Alive	Alive or dead due to cancer	6	67 years	$75,000+
6543618	Other (American Indian/AK Native, Asian/Pacific Islander)	Female	2018	9.1.3 Papillary	Blank(s)	Not a paired site	Localized	T1b	N0a	M0	1	Surgery performed	15	12	0	0	No	No	No	No	None; no lymph node metastases	None; no other metastases	Blank(s)	Alive or dead of other cause	Alive	Alive	Alive or dead due to cancer	5	44 years	$75,000+
6543625	White	Female	2018	9.1.3 Papillary	Blank(s)	Not a paired site	Localized	T1a	N0a	M0	1	Surgery performed	1	0	98	0	No	No	No	No	None; no lymph node metastases	None; no other metastases	Blank(s)	Alive or dead of other cause	Alive	Alive	Alive or dead due to cancer	5	37 years	$75,000+
6543723	Black	Male	2018	9.1.3 Papillary	Blank(s)	Not a paired site	Regional	T3a	N1a	M0	1	Surgery performed	45	19	18	0	No	No	No	No	None; no lymph node metastases	None; no other metastases	Blank(s)	Alive or dead of other cause	Alive	Alive	Alive or dead due to cancer	8	42 years	$75,000+
6543956	White	Female	2018	9.1.3 Papillary	Blank(s)	Not a paired site	Regional	T1a	N1a	M0	1	Surgery performed	10	13	3	0	No	No	No	No	None; no lymph node metastases	None; no other metastases	Blank(s)	Alive or dead of other cause	Alive	Alive	Alive or dead due to cancer	10	41 years	$75,000+
6544026	White	Female	2018	9.1.3 Papillary	Blank(s)	Not a paired site	Localized	T1a	NX	M0	1	Surgery performed	9	99	99	0	No	No	No	No	None; no lymph node metastases	None; no other metastases	Blank(s)	Alive or dead of other cause	Alive	Alive	Alive or dead due to cancer	10	42 years	$75,000+
6544030	Other (American Indian/AK Native, Asian/Pacific Islander)	Female	2018	9.1.3 Papillary	Blank(s)	Left - origin of primary	Localized	T1a	N0a	M0	1	Surgery performed	9	0	98	0	No	No	No	No	None; no lymph node metastases	None; no other metastases	Blank(s)	Alive or dead of other cause	Alive	Alive	Alive or dead due to cancer	7	41 years	$75,000+
6544172	White	Female	2018	9.1.3 Papillary	Blank(s)	Not a paired site	Regional	T1b	N0a	M0	1	Surgery performed	17	1	0	0	No	No	No	No	None; no lymph node metastases	None; no other metastases	Blank(s)	Alive or dead of other cause	Alive	Alive	Alive or dead due to cancer	3	53 years	$75,000+
6544224	White	Female	2018	9.1.5 Papillary with follicular variant	Blank(s)	Not a paired site	Regional	T1b	N1a	M0	1	Surgery performed	16	2	2	0	No	No	No	No	None; no lymph node metastases	None; no other metastases	Blank(s)	Alive or dead of other cause	Alive	Alive	Alive or dead due to cancer	2	51 years	$75,000+
6544229	White	Female	2018	9.1.3 Papillary	Blank(s)	Not a paired site	Localized	T1a	N0a	M0	1	Surgery performed	6	2	0	0	No	No	No	No	None; no lymph node metastases	None; no other metastases	Blank(s)	Alive or dead of other cause	Alive	Alive	Alive or dead due to cancer	7	25 years	$65,000 - $69,999
6544316	White	Female	2018	9.1.5 Papillary with follicular variant	Blank(s)	Not a paired site	Regional	T1b	N0a	M0	1	Surgery performed	16	3	0	0	No	No	No	No	None; no lymph node metastases	None; no other metastases	Blank(s)	Alive or dead of other cause	Alive	Alive	Alive or dead due to cancer	7	42 years	$75,000+
6544723	White	Female	2018	9.1.4 Follicular	Blank(s)	Right - origin of primary	Localized	T3a	N0a	M0	1	Surgery performed	52	0	98	0	No	No	No	No	None; no lymph node metastases	None; no other metastases	Blank(s)	Alive or dead of other cause	Alive	Alive	Alive or dead due to cancer	10	51 years	$75,000+
6544745	Black	Female	2018	9.1.3 Papillary	Blank(s)	Not a paired site	Localized	T2	N0a	M0	1	Surgery performed	25	10	0	0	No	No	No	No	None; no lymph node metastases	None; no other metastases	Blank(s)	Alive or dead of other cause	Alive	Alive	Alive or dead due to cancer	5	51 years	$75,000+
6544746	White	Male	2018	9.1.3 Papillary	Blank(s)	Left - origin of primary	Regional	T3b	N1a	M0	1	Surgery performed	40	90	34	0	No	No	No	No	None; no lymph node metastases	None; no other metastases	Blank(s)	Alive or dead of other cause	Alive	Alive	Alive or dead due to cancer	5	54 years	$65,000 - $69,999
6544759	White	Female	2018	9.1.3 Papillary	Blank(s)	Not a paired site	Localized	T1b	N0a	M0	1	Surgery performed	14	1	0	0	No	No	No	No	None; no lymph node metastases	None; no other metastases	Blank(s)	Alive or dead of other cause	Alive	Alive	Alive or dead due to cancer	2	26 years	$75,000+
6544761	White	Female	2018	9.1.3 Papillary	Blank(s)	Not a paired site	Regional	T1b	N1a	M0	1	Surgery performed	16	12	1	0	No	No	No	No	None; no lymph node metastases	None; no other metastases	Blank(s)	Alive or dead of other cause	Alive	Alive	Alive or dead due to cancer	5	46 years	$75,000+
6544780	White	Male	2018	9.1.6 Other	Blank(s)	Not a paired site	Distant	T4b	N1a	M1	4C	Not recommended	68	0	98	10	No	No	No	No	Yes; distant lymph node metastases	None; no other metastases	Blank(s)	Alive or dead of other cause	Alive	Alive	Alive or dead due to cancer	0	85+ years	$65,000 - $69,999
6544791	White	Male	2018	9.1.6 Other	Blank(s)	Not a paired site	Distant	88	88	88	88	Not recommended	61	0	98	70	No	No	No	No	None; no lymph node metastases	None; no other metastases	Blank(s)	Alive or dead of other cause	Alive	Alive	Alive or dead due to cancer	6	60 years	$65,000 - $69,999
6544803	Black	Female	2018	9.1.5 Papillary with follicular variant	Blank(s)	Not a paired site	Localized	T1a	N0a	M0	1	Surgery performed	9	5	0	0	No	No	No	No	None; no lymph node metastases	None; no other metastases	Blank(s)	Alive or dead of other cause	Alive	Alive	Alive or dead due to cancer	10	43 years	$65,000 - $69,999
6544824	White	Female	2018	9.1.3 Papillary	Blank(s)	Not a paired site	Regional	T1a	N1a	M0	2	Surgery performed	9	40	6	0	No	No	No	No	None; no lymph node metastases	None; no other metastases	Blank(s)	Alive or dead of other cause	Alive	Alive	Alive or dead due to cancer	8	65 years	$65,000 - $69,999
6544827	White	Female	2018	9.1.3 Papillary	Blank(s)	Not a paired site	Localized	T1a	N0a	M0	1	Surgery performed	1	10	0	0	No	No	No	No	None; no lymph node metastases	None; no other metastases	Blank(s)	Alive or dead of other cause	Alive	Alive	Alive or dead due to cancer	7	49 years	$65,000 - $69,999
6544842	White	Female	2018	9.1.3 Papillary	Blank(s)	Not a paired site	Localized	T1a	N0a	M0	1	Surgery performed	6	12	0	0	No	No	No	No	None; no lymph node metastases	None; no other metastases	Blank(s)	Alive or dead of other cause	Alive	Alive	Alive or dead due to cancer	2	64 years	$65,000 - $69,999
6544851	White	Female	2018	9.1.3 Papillary	Blank(s)	Not a paired site	Localized	T1a	N0	M0	1	Surgery performed	3	0	98	0	No	No	No	No	None; no lymph node metastases	None; no other metastases	Blank(s)	Alive or dead of other cause	Alive	Alive	Alive or dead due to cancer	5	83 years	$65,000 - $69,999
6544870	White	Female	2018	9.1.3 Papillary	Blank(s)	Not a paired site	Localized	T1b	N0a	M0	1	Surgery performed	12	1	0	0	No	No	No	No	None; no lymph node metastases	None; no other metastases	Blank(s)	Alive or dead of other cause	Alive	Alive	Alive or dead due to cancer	7	63 years	$65,000 - $69,999
6544885	White	Male	2018	9.1.3 Papillary	Blank(s)	Not a paired site	Regional	T2	N1a	M0	1	Surgery performed	22	90	28	0	No	No	No	No	None; no lymph node metastases	None; no other metastases	Blank(s)	Alive or dead of other cause	Alive	Alive	Alive or dead due to cancer	6	45 years	$75,000+
6544893	White	Male	2018	9.1.3 Papillary	Blank(s)	Not a paired site	Regional	T2	N1b	M0	1	Surgery performed	30	19	0	0	No	No	No	No	None; no lymph node metastases	None; no other metastases	Blank(s)	Alive or dead of other cause	Alive	Alive	Alive or dead due to cancer	3	43 years	$75,000+
6544897	Black	Female	2018	9.1.3 Papillary	Blank(s)	Not a paired site	Regional	T3b	N1b	M0	2	Surgery performed	50	74	13	0	No	No	No	No	None; no lymph node metastases	None; no other metastases	Blank(s)	Alive or dead of other cause	Alive	Alive	Alive or dead due to cancer	7	60 years	$65,000 - $69,999
6544900	White	Male	2018	9.1.6 Other	Blank(s)	Not a paired site	Regional	T4a	N1b	M0	4B	Surgery performed	38	47	14	0	No	No	No	No	None; no lymph node metastases	None; no other metastases	Blank(s)	Alive or dead of other cause	Alive	Alive	Alive or dead due to cancer	9	64 years	$70,000 - $74,999
6544979	Other (American Indian/AK Native, Asian/Pacific Islander)	Female	2018	9.1.4 Follicular	Blank(s)	Not a paired site	Distant	T2	N0b	M1	4B	Surgery performed	22	0	98	70	No	Yes	Yes	Yes	None; no lymph node metastases	Yes; distant mets in known site(s) other than bone, brain, liver, lung, dist LN	Blank(s)	Alive or dead of other cause	Alive	Alive	Alive or dead due to cancer	5	82 years	$75,000+
6545009	White	Female	2018	9.1.3 Papillary	Blank(s)	Not a paired site	Regional	T1a	N1a	M0	1	Surgery performed	8	8	3	0	No	No	No	No	None; no lymph node metastases	None; no other metastases	Blank(s)	Alive or dead of other cause	Alive	Alive	Alive or dead due to cancer	5	20 years	$65,000 - $69,999
6545036	White	Male	2018	9.1.3 Papillary	Blank(s)	Not a paired site	Regional	T2	N1a	M0	1	Surgery performed	32	2	2	0	No	No	No	No	None; no lymph node metastases	None; no other metastases	Blank(s)	Alive or dead of other cause	Alive	Alive	Alive or dead due to cancer	3	28 years	$65,000 - $69,999
6545037	White	Male	2018	9.1.3 Papillary	Blank(s)	Not a paired site	Localized	T2	N0a	M0	1	Surgery performed	25	10	0	0	No	No	No	No	None; no lymph node metastases	None; no other metastases	Blank(s)	Alive or dead of other cause	Alive	Alive	Alive or dead due to cancer	2	63 years	$75,000+
6545133	White	Female	2018	9.1.5 Papillary with follicular variant	Blank(s)	Not a paired site	Localized	TX	N0a	M0	1	Surgery performed	999	4	0	0	No	No	No	No	None; no lymph node metastases	None; no other metastases	Blank(s)	Alive or dead of other cause	Alive	Alive	Alive or dead due to cancer	4	39 years	$75,000+
6545143	White	Female	2018	9.1.3 Papillary	Blank(s)	Not a paired site	Regional	T3a	N1b	M0	2	Surgery performed	40	61	12	0	No	No	No	No	None; no lymph node metastases	None; no other metastases	Blank(s)	Alive or dead of other cause	Alive	Alive	Alive or dead due to cancer	2	74 years	$75,000+
6545397	White	Female	2018	9.1.3 Papillary	Blank(s)	Not a paired site	Regional	T2	N1	M0	1	Recommended, unknown if performed	30	95	95	0	No	No	No	No	None; no lymph node metastases	None; no other metastases	Blank(s)	Alive or dead of other cause	Alive	Alive	Alive or dead due to cancer	3	29 years	$75,000+
6545409	White	Female	2018	9.1.3 Papillary	Blank(s)	Not a paired site	Localized	T1a	N0a	M0	1	Surgery performed	3	4	0	0	No	No	No	No	None; no lymph node metastases	None; no other metastases	Blank(s)	Alive or dead of other cause	Alive	Alive	Alive or dead due to cancer	0	48 years	$75,000+
6545480	White	Male	2018	9.1.3 Papillary	Blank(s)	Not a paired site	Localized	T1b	N0a	M0	1	Surgery performed	15	1	0	0	No	No	No	No	None; no lymph node metastases	None; no other metastases	Blank(s)	Alive or dead of other cause	Alive	Alive	Alive or dead due to cancer	10	69 years	$65,000 - $69,999
6545483	White	Female	2018	9.1.2 Hurthle cell carcinoma	Blank(s)	Not a paired site	Localized	T1b	N0b	M0	1	Surgery performed	20	0	98	0	No	No	No	No	None; no lymph node metastases	None; no other metastases	Blank(s)	Alive or dead of other cause	Alive	Alive	Alive or dead due to cancer	1	72 years	$65,000 - $69,999
6545485	White	Female	2018	9.1.3 Papillary	Blank(s)	Not a paired site	Localized	T1b	N0b	M0	1	Surgery performed	15	0	98	0	No	No	No	No	None; no lymph node metastases	None; no other metastases	Blank(s)	Alive or dead of other cause	Alive	Alive	Alive or dead due to cancer	1	50 years	$65,000 - $69,999
6545492	White	Female	2018	9.1.3 Papillary	Blank(s)	Not a paired site	Localized	T3a	N0b	M0	2	Surgery performed	45	0	98	0	No	No	No	No	None; no lymph node metastases	None; no other metastases	Blank(s)	Alive or dead of other cause	Alive	Alive	Alive or dead due to cancer	0	56 years	$65,000 - $69,999
6545642	White	Female	2018	9.1.3 Papillary	Blank(s)	Not a paired site	Regional	T1a	N1a	M0	1	Surgery performed	9	3	2	0	No	No	No	No	None; no lymph node metastases	None; no other metastases	Blank(s)	Alive or dead of other cause	Alive	Alive	Alive or dead due to cancer	5	17 years	$75,000+
6545662	White	Female	2018	9.1.3 Papillary	Blank(s)	Not a paired site	Localized	T1b	N0a	M0	1	Surgery performed	19	9	0	0	No	No	No	No	None; no lymph node metastases	None; no other metastases	Blank(s)	Alive or dead of other cause	Alive	Alive	Alive or dead due to cancer	6	68 years	$75,000+
6545668	White	Female	2018	9.1.3 Papillary	Blank(s)	Not a paired site	Localized	T1a	N0a	M0	1	Surgery performed	1	2	0	0	No	No	No	No	None; no lymph node metastases	None; no other metastases	Blank(s)	Alive or dead of other cause	Alive	Alive	Alive or dead due to cancer	3	66 years	$75,000+
6545671	White	Female	2018	9.1.5 Papillary with follicular variant	Blank(s)	Not a paired site	Localized	T2	N0a	M0	1	Surgery performed	25	26	0	0	No	No	No	No	None; no lymph node metastases	None; no other metastases	Blank(s)	Alive or dead of other cause	Alive	Alive	Alive or dead due to cancer	4	55 years	$75,000+
6545677	White	Female	2018	9.1.3 Papillary	Blank(s)	Right - origin of primary	Localized	T1a	N0a	M0	1	Surgery performed	10	11	0	0	No	No	No	No	None; no lymph node metastases	None; no other metastases	Blank(s)	Alive or dead of other cause	Alive	Alive	Alive or dead due to cancer	2	25 years	$75,000+
6545690	Unknown	Female	2018	9.1.3 Papillary	Blank(s)	Not a paired site	Localized	T2	N0a	M0	1	Surgery performed	30	6	0	0	No	No	No	No	None; no lymph node metastases	None; no other metastases	Blank(s)	Alive or dead of other cause	Alive	Alive	Alive or dead due to cancer	2	66 years	$75,000+
6546097	White	Female	2018	9.1.3 Papillary	Blank(s)	Not a paired site	Localized	T1a	N0a	M0	1	Surgery performed	10	15	0	0	No	No	No	No	None; no lymph node metastases	None; no other metastases	Blank(s)	Alive or dead of other cause	Alive	Alive	Alive or dead due to cancer	2	23 years	$75,000+
6546287	White	Female	2018	9.1.3 Papillary	Blank(s)	Not a paired site	Localized	T1b	N0a	M0	1	Surgery performed	12	0	98	0	No	No	No	No	None; no lymph node metastases	None; no other metastases	Blank(s)	Alive or dead of other cause	Alive	Alive	Alive or dead due to cancer	10	36 years	$75,000+
6546626	White	Female	2018	9.1.5 Papillary with follicular variant	Blank(s)	Not a paired site	Localized	T1a	N0a	M0	1	Surgery performed	5	13	0	0	No	No	No	No	None; no lymph node metastases	None; no other metastases	Blank(s)	Alive or dead of other cause	Alive	Alive	Alive or dead due to cancer	4	42 years	$65,000 - $69,999
6546671	White	Female	2018	9.1.3 Papillary	Blank(s)	Not a paired site	Regional	T3b	N1b	M0	2	Surgery performed	31	38	14	0	No	No	No	No	None; no lymph node metastases	None; no other metastases	Blank(s)	Alive or dead of other cause	Alive	Alive	Alive or dead due to cancer	1	65 years	$65,000 - $69,999
6546836	White	Female	2018	9.1.3 Papillary	Blank(s)	Not a paired site	Localized	T1b	N0a	M0	1	Surgery performed	15	0	98	0	No	No	No	No	None; no lymph node metastases	None; no other metastases	Blank(s)	Alive or dead of other cause	Alive	Alive	Alive or dead due to cancer	1	79 years	$75,000+
6546962	White	Male	2018	9.1.3 Papillary	Blank(s)	Not a paired site	Localized	T3a	N0a	M0	2	Surgery performed	45	0	98	0	No	No	No	No	None; no lymph node metastases	None; no other metastases	Blank(s)	Alive or dead of other cause	Alive	Alive	Alive or dead due to cancer	2	59 years	$75,000+
6547000	White	Female	2018	9.1.3 Papillary	Blank(s)	Not a paired site	Regional	T1a	N1	M0	1	Surgery performed	10	1	1	0	No	No	No	No	None; no lymph node metastases	None; no other metastases	Blank(s)	Alive or dead of other cause	Alive	Alive	Alive or dead due to cancer	6	25 years	$75,000+
6547034	White	Female	2018	9.1.3 Papillary	Blank(s)	Not a paired site	Localized	T1a	N0b	M0	1	Surgery performed	1	0	98	0	No	No	No	No	None; no lymph node metastases	None; no other metastases	Blank(s)	Alive or dead of other cause	Alive	Alive	Alive or dead due to cancer	3	34 years	$65,000 - $69,999
6547259	White	Female	2018	9.1.2 Hurthle cell carcinoma	Blank(s)	Not a paired site	Localized	T2	N0a	M0	1	Surgery performed	29	4	0	0	No	No	No	No	None; no lymph node metastases	None; no other metastases	Blank(s)	Alive or dead of other cause	Alive	Alive	Alive or dead due to cancer	2	28 years	$75,000+
6547404	White	Female	2018	9.1.5 Papillary with follicular variant	Blank(s)	Not a paired site	Localized	T1b	N0a	M0	1	Surgery performed	11	1	0	0	No	No	No	No	None; no lymph node metastases	None; no other metastases	Blank(s)	Alive or dead of other cause	Alive	Alive	Alive or dead due to cancer	10	46 years	$75,000+
6547411	White	Female	2018	9.1.3 Papillary	Blank(s)	Not a paired site	Regional	T1a	N1b	M0	1	Surgery performed	8	7	2	0	No	No	No	No	None; no lymph node metastases	None; no other metastases	Blank(s)	Alive or dead of other cause	Alive	Alive	Alive or dead due to cancer	6	36 years	$65,000 - $69,999
6547434	White	Male	2018	9.1.3 Papillary	Blank(s)	Not a paired site	Regional	T2	N1b	M0	1	Surgery performed	23	34	12	0	No	No	No	No	None; no lymph node metastases	None; no other metastases	Blank(s)	Alive or dead of other cause	Alive	Alive	Alive or dead due to cancer	7	37 years	$75,000+
6547481	White	Male	2018	9.1.5 Papillary with follicular variant	Blank(s)	Not a paired site	Localized	T1b	N0b	M0	1	Surgery performed	16	0	98	0	No	No	No	No	None; no lymph node metastases	None; no other metastases	Blank(s)	Alive or dead of other cause	Alive	Alive	Alive or dead due to cancer	11	68 years	$75,000+
6547483	White	Female	2018	9.1.3 Papillary	Blank(s)	Not a paired site	Localized	T1b	NX	M0	1	Not recommended	13	0	98	0	No	No	No	No	None; no lymph node metastases	None; no other metastases	Blank(s)	Alive or dead of other cause	Alive	Alive	Alive or dead due to cancer	0	46 years	$75,000+
6547518	White	Male	2018	9.1.3 Papillary	Blank(s)	Not a paired site	Regional	TX	N1b	M0	1	Surgery performed	999	38	26	0	No	No	No	No	None; no lymph node metastases	None; no other metastases	Blank(s)	Alive or dead of other cause	Alive	Alive	Alive or dead due to cancer	1	30 years	$75,000+
6547548	White	Female	2018	9.1.5 Papillary with follicular variant	Blank(s)	Not a paired site	Localized	T2	N0a	M0	1	Surgery performed	23	0	98	0	No	No	No	No	None; no lymph node metastases	None; no other metastases	Blank(s)	Alive or dead of other cause	Alive	Alive	Alive or dead due to cancer	4	52 years	$75,000+
6547555	Other (American Indian/AK Native, Asian/Pacific Islander)	Female	2018	9.1.3 Papillary	Blank(s)	Not a paired site	Localized	T1b	N0b	M0	1	Surgery performed	19	0	98	0	No	No	No	No	None; no lymph node metastases	None; no other metastases	Blank(s)	Alive or dead of other cause	Alive	Alive	Alive or dead due to cancer	8	34 years	$75,000+
6547579	White	Female	2018	9.1.3 Papillary	Blank(s)	Not a paired site	Regional	T3b	N1b	M0	2	Surgery performed	6	23	4	0	No	No	No	No	None; no lymph node metastases	None; no other metastases	Blank(s)	Alive or dead of other cause	Alive	Alive	Alive or dead due to cancer	4	59 years	$75,000+
6547610	White	Male	2018	9.1.3 Papillary	Blank(s)	Not a paired site	Localized	T1b	N0b	M0	1	Surgery performed	15	0	98	0	No	No	No	No	None; no lymph node metastases	None; no other metastases	Blank(s)	Alive or dead of other cause	Alive	Alive	Alive or dead due to cancer	7	67 years	$65,000 - $69,999
6547827	White	Female	2018	9.1.5 Papillary with follicular variant	Blank(s)	Not a paired site	Localized	T2	N0b	M0	1	Surgery performed	25	0	98	0	No	No	No	No	None; no lymph node metastases	None; no other metastases	Blank(s)	Alive or dead of other cause	Alive	Alive	Alive or dead due to cancer	4	62 years	$65,000 - $69,999
6548150	White	Female	2018	9.1.5 Papillary with follicular variant	Blank(s)	Left - origin of primary	Regional	T3a	N1a	M0	1	Surgery performed	40	3	2	0	No	No	No	No	None; no lymph node metastases	None; no other metastases	Blank(s)	Alive or dead of other cause	Alive	Alive	Alive or dead due to cancer	11	51 years	$65,000 - $69,999
6548202	Black	Male	2018	9.1.3 Papillary	Blank(s)	Not a paired site	Regional	T1b	N1b	M0	2	Surgery performed	15	25	6	0	No	No	No	No	None; no lymph node metastases	None; no other metastases	Blank(s)	Alive or dead of other cause	Alive	Alive	Alive or dead due to cancer	7	56 years	$65,000 - $69,999
6548270	White	Female	2018	9.1.2 Hurthle cell carcinoma	Blank(s)	Not a paired site	Unknown/unstaged	TX	NX	M0	1	Not recommended	40	0	98	0	No	No	No	No	None; no lymph node metastases	None; no other metastases	Blank(s)	Alive or dead of other cause	Intrahepatic Bile Duct	Dead	Dead (attributable to causes other than this cancer dx)	1	42 years	$65,000 - $69,999
6548298	White	Female	2018	9.1.3 Papillary	Blank(s)	Not a paired site	Localized	T1b	N0a	M0	1	Not recommended	11	0	98	0	No	No	No	No	None; no lymph node metastases	None; no other metastases	Blank(s)	Alive or dead of other cause	Alive	Alive	Alive or dead due to cancer	0	38 years	$65,000 - $69,999
6548804	White	Female	2018	9.1.3 Papillary	Blank(s)	Not a paired site	Localized	T1a	N0a	M0	1	Surgery performed	7	0	98	0	No	No	No	No	None; no lymph node metastases	None; no other metastases	Blank(s)	Alive or dead of other cause	Alive	Alive	Alive or dead due to cancer	0	52 years	$70,000 - $74,999
6548863	White	Female	2018	9.1.3 Papillary	Blank(s)	Not a paired site	Localized	T1a	N0a	M0	1	Surgery performed	6	0	98	0	No	No	No	No	None; no lymph node metastases	None; no other metastases	Blank(s)	Alive or dead of other cause	Alive	Alive	Alive or dead due to cancer	11	34 years	$70,000 - $74,999
6549138	White	Female	2018	9.1.3 Papillary	Blank(s)	Not a paired site	Regional	T2	N1a	M0	2	Surgery performed	21	4	1	0	No	No	No	No	None; no lymph node metastases	None; no other metastases	Blank(s)	Alive or dead of other cause	Alive	Alive	Alive or dead due to cancer	2	60 years	$75,000+
6549408	White	Male	2018	9.1.3 Papillary	Blank(s)	Not a paired site	Localized	T1a	N0a	M0	1	Surgery performed	8	2	0	0	No	No	No	No	None; no lymph node metastases	None; no other metastases	Blank(s)	Alive or dead of other cause	Alive	Alive	Alive or dead due to cancer	6	41 years	$75,000+
6549409	White	Female	2018	9.1.3 Papillary	Blank(s)	Not a paired site	Localized	T1a	N0a	M0	1	Surgery performed	2	0	98	0	No	No	No	No	None; no lymph node metastases	None; no other metastases	Blank(s)	Alive or dead of other cause	Alive	Alive	Alive or dead due to cancer	2	59 years	$75,000+
6549600	White	Female	2018	9.1.3 Papillary	Blank(s)	Not a paired site	Localized	T1b	N0a	M0	1	Surgery performed	14	6	0	0	No	No	No	No	None; no lymph node metastases	None; no other metastases	Blank(s)	Alive or dead of other cause	Alive	Alive	Alive or dead due to cancer	11	58 years	$75,000+
6549652	White	Male	2018	9.1.3 Papillary	Blank(s)	Left - origin of primary	Regional	T1b	N1a	M0	1	Surgery performed	12	6	2	0	No	No	No	No	None; no lymph node metastases	None; no other metastases	Blank(s)	Alive or dead of other cause	Alive	Alive	Alive or dead due to cancer	0	36 years	$75,000+
6549732	White	Female	2018	9.1.5 Papillary with follicular variant	Blank(s)	Right - origin of primary	Regional	T4a	NX	M0	1	Surgery performed	11	0	98	0	No	No	No	No	None; no lymph node metastases	None; no other metastases	Blank(s)	Alive or dead of other cause	Alive	Alive	Alive or dead due to cancer	4	27 years	$75,000+
6549810	White	Female	2018	9.1.3 Papillary	Blank(s)	Not a paired site	Localized	T1b	N0a	M0	1	Surgery performed	17	1	0	0	No	No	No	No	None; no lymph node metastases	None; no other metastases	Blank(s)	Alive or dead of other cause	Alive	Alive	Alive or dead due to cancer	0	69 years	$75,000+
6550312	White	Female	2018	9.1.3 Papillary	Blank(s)	Not a paired site	Localized	T1b	N0a	M0	1	Surgery performed	11	0	98	0	No	No	No	No	None; no lymph node metastases	None; no other metastases	Blank(s)	Alive or dead of other cause	Alive	Alive	Alive or dead due to cancer	0	78 years	$75,000+
6550627	White	Female	2018	9.1.3 Papillary	Blank(s)	Not a paired site	Localized	T1b	N0a	M0	1	Surgery performed	13	0	98	0	No	No	No	No	None; no lymph node metastases	None; no other metastases	Blank(s)	Alive or dead of other cause	Alive	Alive	Alive or dead due to cancer	9	38 years	$75,000+
6550746	White	Female	2018	9.1.5 Papillary with follicular variant	Blank(s)	Not a paired site	Localized	T1a	N0a	M0	1	Surgery performed	2	0	98	0	Unknown	Unknown	Unknown	Unknown	Unknown	Unknown	Blank(s)	Alive or dead of other cause	Alive	Alive	Alive or dead due to cancer	0	36 years	$75,000+
6550779	Other (American Indian/AK Native, Asian/Pacific Islander)	Female	2018	9.1.6 Other	Blank(s)	Not a paired site	Localized	T2	N0a	M0	1	Surgery performed	33	16	0	0	No	No	No	No	None; no lymph node metastases	None; no other metastases	Blank(s)	Alive or dead of other cause	Alive	Alive	Alive or dead due to cancer	11	33 years	$75,000+
6550817	White	Male	2018	9.1.3 Papillary	Blank(s)	Not a paired site	Unknown/unstaged	TX	NX	M0	99	Unknown; death certificate; or autopsy only (2003+)	999	99	99	0	Unknown	Unknown	Unknown	Unknown	Unknown	Unknown	Blank(s)	Alive or dead of other cause	Diseases of Heart	Dead	Dead (attributable to causes other than this cancer dx)	0	85+ years	$75,000+
6550857	Other (American Indian/AK Native, Asian/Pacific Islander)	Female	2018	9.1.3 Papillary	Blank(s)	Not a paired site	Localized	T1a	N0	M0	1	Surgery performed	3	0	98	0	No	No	No	No	None; no lymph node metastases	None; no other metastases	Blank(s)	Alive or dead of other cause	Alive	Alive	Alive or dead due to cancer	3	37 years	$75,000+
6550934	White	Male	2018	9.1.3 Papillary	Blank(s)	Not a paired site	Regional	T2	N1a	M0	1	Surgery performed	32	10	6	0	No	No	No	No	None; no lymph node metastases	None; no other metastases	Blank(s)	Alive or dead of other cause	Alive	Alive	Alive or dead due to cancer	3	36 years	$75,000+
6551213	White	Male	2018	9.1.3 Papillary	Blank(s)	Not a paired site	Localized	T1b	NX	M0	1	Surgery performed	15	4	0	0	No	No	No	No	None; no lymph node metastases	None; no other metastases	Blank(s)	Alive or dead of other cause	Alive	Alive	Alive or dead due to cancer	0	48 years	$75,000+
6551467	White	Male	2018	9.1.5 Papillary with follicular variant	Blank(s)	Not a paired site	Localized	T2	N0b	M0	1	Surgery performed	30	0	98	0	No	No	No	No	None; no lymph node metastases	None; no other metastases	Blank(s)	Alive or dead of other cause	Alive	Alive	Alive or dead due to cancer	5	70 years	$70,000 - $74,999
6551668	White	Male	2018	9.1.3 Papillary	Blank(s)	Not a paired site	Localized	TX	N0a	M0	1	Not recommended	999	0	98	0	No	No	No	No	None; no lymph node metastases	None; no other metastases	Blank(s)	Alive or dead of other cause	Other Cause of Death	Dead	Dead (attributable to causes other than this cancer dx)	0	41 years	$70,000 - $74,999
6551673	White	Female	2018	9.1.5 Papillary with follicular variant	Blank(s)	Not a paired site	Localized	T3a	N0a	M0	2	Surgery performed	40	0	98	0	No	No	No	No	None; no lymph node metastases	None; no other metastases	Blank(s)	Alive or dead of other cause	Alive	Alive	Alive or dead due to cancer	2	75 years	$70,000 - $74,999
6551700	Unknown	Male	2018	11. Unspecified malignant neoplasms except CNS	Blank(s)	Left - origin of primary	Unknown/unstaged	TX	NX	M0	1	Unknown; death certificate; or autopsy only (2003+)	999	99	99	0	Unknown	Unknown	Unknown	Unknown	Unknown	Unknown	Blank(s)	Alive or dead of other cause	Alive	Alive	Alive or dead due to cancer	0	41 years	$75,000+
6551747	White	Female	2018	9.1.3 Papillary	Blank(s)	Not a paired site	Regional	TX	N1a	M0	1	Surgery performed	999	1	1	0	No	No	No	No	None; no lymph node metastases	None; no other metastases	Blank(s)	Alive or dead of other cause	Alive	Alive	Alive or dead due to cancer	6	25 years	$65,000 - $69,999
6551897	White	Female	2018	9.1.3 Papillary	Blank(s)	Not a paired site	Localized	T1a	N0a	M0	1	Surgery performed	10	0	98	0	No	No	No	No	None; no lymph node metastases	None; no other metastases	Blank(s)	Alive or dead of other cause	Alive	Alive	Alive or dead due to cancer	3	31 years	$75,000+
6551904	White	Female	2018	9.1.3 Papillary	Blank(s)	Left - origin of primary	Localized	T1a	NX	M0	1	Surgery performed	5	99	99	0	No	No	No	No	None; no lymph node metastases	None; no other metastases	Blank(s)	Alive or dead of other cause	Alive	Alive	Alive or dead due to cancer	2	47 years	$65,000 - $69,999
6551926	Unknown	Female	2018	9.1.3 Papillary	Blank(s)	Not a paired site	Regional	T2	N0b	M0	1	Surgery performed	25	0	98	0	No	No	No	No	None; no lymph node metastases	None; no other metastases	Blank(s)	Alive or dead of other cause	Alive	Alive	Alive or dead due to cancer	3	42 years	$75,000+
6552138	Unknown	Female	2018	9.1.4 Follicular	Blank(s)	Right - origin of primary	Localized	T3a	N0a	M0	2	Surgery performed	65	0	98	0	No	No	No	No	None; no lymph node metastases	None; no other metastases	Blank(s)	Alive or dead of other cause	Alive	Alive	Alive or dead due to cancer	2	85+ years	$75,000+
6552204	Unknown	Female	2018	9.1.3 Papillary	Blank(s)	Not a paired site	Unknown/unstaged	TX	NX	M0	1	Unknown; death certificate; or autopsy only (2003+)	999	99	99	0	Unknown	Unknown	Unknown	Unknown	Unknown	Unknown	Blank(s)	Alive or dead of other cause	Alive	Alive	Alive or dead due to cancer	0	35 years	$75,000+
6552231	White	Female	2018	9.1.3 Papillary	Blank(s)	Not a paired site	Regional	T2	N1a	M0	1	Surgery performed	38	2	2	0	No	No	No	No	None; no lymph node metastases	None; no other metastases	Blank(s)	Alive or dead of other cause	Alive	Alive	Alive or dead due to cancer	8	46 years	$65,000 - $69,999
6552343	White	Male	2018	9.1.3 Papillary	Blank(s)	Not a paired site	Unknown/unstaged	TX	NX	M0	99	Surgery performed	999	99	99	0	No	No	No	No	None; no lymph node metastases	None; no other metastases	Blank(s)	Alive or dead of other cause	Alive	Alive	Alive or dead due to cancer	1	66 years	$75,000+
6552375	White	Female	2018	9.1.5 Papillary with follicular variant	Blank(s)	Not a paired site	Unknown/unstaged	TX	NX	M0	1	Surgery performed	21	21	0	0	No	No	No	No	None; no lymph node metastases	None; no other metastases	Blank(s)	Alive or dead of other cause	Alive	Alive	Alive or dead due to cancer	2	54 years	$75,000+
6552491	White	Female	2018	9.1.3 Papillary	Blank(s)	Not a paired site	Localized	T2	NX	M0	1	Surgery performed	21	0	98	0	No	No	No	No	None; no lymph node metastases	None; no other metastases	Blank(s)	Alive or dead of other cause	Alive	Alive	Alive or dead due to cancer	10	60 years	$65,000 - $69,999
6552519	White	Female	2018	9.1.3 Papillary	Blank(s)	Not a paired site	Localized	T1a	NX	M0	1	Surgery performed	1	0	98	0	No	No	No	No	None; no lymph node metastases	None; no other metastases	Blank(s)	Alive or dead of other cause	Alive	Alive	Alive or dead due to cancer	2	40 years	$75,000+
6552629	White	Female	2018	9.1.5 Papillary with follicular variant	Blank(s)	Not a paired site	Localized	T1b	N0a	M0	1	Surgery performed	20	0	98	0	No	No	No	No	None; no lymph node metastases	None; no other metastases	Blank(s)	Alive or dead of other cause	Alive	Alive	Alive or dead due to cancer	4	27 years	$75,000+
6552657	White	Female	2018	9.1.3 Papillary	Blank(s)	Not a paired site	Localized	T1a	N0a	M0	1	Surgery performed	1	0	98	0	No	No	No	No	None; no lymph node metastases	None; no other metastases	Blank(s)	Alive or dead of other cause	Alive	Alive	Alive or dead due to cancer	4	76 years	$70,000 - $74,999
6552782	Other (American Indian/AK Native, Asian/Pacific Islander)	Female	2018	9.1.3 Papillary	Blank(s)	Not a paired site	Regional	T4a	N1b	M0	1	Surgery performed	55	2	1	0	No	No	No	No	None; no lymph node metastases	None; no other metastases	Blank(s)	Alive or dead of other cause	Alive	Alive	Alive or dead due to cancer	3	33 years	$75,000+
6553188	White	Female	2018	9.1.3 Papillary	Blank(s)	Not a paired site	Localized	T1a	NX	M0	1	Surgery performed	4	0	98	0	No	No	No	No	None; no lymph node metastases	None; no other metastases	Blank(s)	Alive or dead of other cause	Alive	Alive	Alive or dead due to cancer	1	70 years	$75,000+
6553202	White	Female	2018	9.1.3 Papillary	Blank(s)	Not a paired site	Regional	T1b	N1a	M0	1	Surgery performed	13	4	1	0	No	No	No	No	None; no lymph node metastases	None; no other metastases	Blank(s)	Alive or dead of other cause	Alive	Alive	Alive or dead due to cancer	0	45 years	$75,000+
6553285	White	Female	2018	9.1.6 Other	Blank(s)	Not a paired site	Unknown/unstaged	88	88	88	88	Unknown; death certificate; or autopsy only (2003+)	999	99	99	0	Unknown	Unknown	Unknown	Unknown	Unknown	Unknown	Blank(s)	Alive or dead of other cause	Alive	Alive	Alive or dead due to cancer	0	42 years	$75,000+
6553290	White	Female	2018	9.1.3 Papillary	Blank(s)	Not a paired site	Regional	T2	N1a	M0	2	Surgery performed	26	4	0	0	No	No	No	No	None; no lymph node metastases	None; no other metastases	Blank(s)	Alive or dead of other cause	Alive	Alive	Alive or dead due to cancer	1	55 years	$75,000+
6553339	Unknown	Female	2018	9.1.3 Papillary	Blank(s)	Not a paired site	Localized	T1a	NX	M0	1	Surgery performed	2	0	98	0	No	No	No	No	None; no lymph node metastases	None; no other metastases	Blank(s)	Alive or dead of other cause	Alive	Alive	Alive or dead due to cancer	1	65 years	$75,000+
6553387	White	Female	2018	9.1.3 Papillary	Blank(s)	Not a paired site	Regional	T1b	N0b	M0	1	Surgery performed	17	0	98	0	No	No	No	No	None; no lymph node metastases	None; no other metastases	Blank(s)	Alive or dead of other cause	Alive	Alive	Alive or dead due to cancer	1	74 years	$70,000 - $74,999
6553391	White	Female	2018	9.1.3 Papillary	Blank(s)	Not a paired site	Unknown/unstaged	TX	N0a	M0	1	Surgery performed	2	1	0	0	No	No	No	No	None; no lymph node metastases	None; no other metastases	Blank(s)	Alive or dead of other cause	Alive	Alive	Alive or dead due to cancer	1	35 years	$70,000 - $74,999
6553483	White	Female	2018	9.1.3 Papillary	Blank(s)	Not a paired site	Unknown/unstaged	TX	NX	M0	1	Surgery performed	999	99	99	0	No	No	No	No	None; no lymph node metastases	None; no other metastases	Blank(s)	Alive or dead of other cause	Alive	Alive	Alive or dead due to cancer	4	47 years	$75,000+
6553497	White	Female	2018	9.1.3 Papillary	Blank(s)	Not a paired site	Unknown/unstaged	TX	NX	M0	99	Unknown; death certificate; or autopsy only (2003+)	999	99	99	0	Unknown	Unknown	Unknown	Unknown	Unknown	Unknown	Blank(s)	Alive or dead of other cause	Alive	Alive	Alive or dead due to cancer	0	80 years	$75,000+
6553578	White	Female	2018	9.1.3 Papillary	Blank(s)	Not a paired site	Localized	T1b	NX	M0	1	Surgery performed	14	2	0	0	No	No	No	No	None; no lymph node metastases	None; no other metastases	Blank(s)	Alive or dead of other cause	Alive	Alive	Alive or dead due to cancer	1	31 years	$75,000+
6554005	White	Male	2018	9.1.3 Papillary	Blank(s)	Not a paired site	Regional	T2	N1	M0	1	Surgery performed	32	9	7	0	No	No	No	No	None; no lymph node metastases	None; no other metastases	Blank(s)	Alive or dead of other cause	Alive	Alive	Alive or dead due to cancer	11	31 years	$75,000+
6554009	White	Female	2018	9.1.3 Papillary	Blank(s)	Not a paired site	Localized	T1b	N0a	M0	1	Surgery performed	18	5	0	0	No	No	No	No	None; no lymph node metastases	None; no other metastases	Blank(s)	Alive or dead of other cause	Alive	Alive	Alive or dead due to cancer	9	49 years	$70,000 - $74,999
6554033	White	Female	2018	9.1.3 Papillary	Blank(s)	Left - origin of primary	Localized	T1a	N0a	M0	1	Surgery performed	3	2	0	0	No	No	No	No	None; no lymph node metastases	None; no other metastases	Blank(s)	Alive or dead of other cause	Alive	Alive	Alive or dead due to cancer	8	57 years	$65,000 - $69,999
6554124	White	Female	2018	9.1.3 Papillary	Blank(s)	Not a paired site	Localized	T1a	N0a	M0	1	Surgery performed	2	2	0	0	No	No	No	No	None; no lymph node metastases	None; no other metastases	Blank(s)	Alive or dead of other cause	Alive	Alive	Alive or dead due to cancer	8	34 years	$65,000 - $69,999
6554145	Other (American Indian/AK Native, Asian/Pacific Islander)	Female	2018	9.1.3 Papillary	Blank(s)	Right - origin of primary	Localized	T1a	N0a	M0	1	Surgery performed	10	0	98	0	No	No	No	No	None; no lymph node metastases	None; no other metastases	Blank(s)	Alive or dead of other cause	Alive	Alive	Alive or dead due to cancer	9	53 years	$75,000+
6554157	White	Male	2018	9.1.3 Papillary	Blank(s)	Not a paired site	Regional	T2	N1a	M0	1	Surgery performed	24	51	33	0	No	No	No	No	None; no lymph node metastases	None; no other metastases	Blank(s)	Alive or dead of other cause	Alive	Alive	Alive or dead due to cancer	4	33 years	$75,000+
6554230	Black	Female	2018	9.1.3 Papillary	Blank(s)	Not a paired site	Localized	T1a	N0a	M0	1	Surgery performed	1	1	0	0	No	No	No	No	None; no lymph node metastases	None; no other metastases	Blank(s)	Alive or dead of other cause	Alive	Alive	Alive or dead due to cancer	2	28 years	$65,000 - $69,999
6554273	White	Female	2018	9.1.3 Papillary	Blank(s)	Not a paired site	Regional	T1b	N1	M0	2	Surgery performed	11	8	1	0	No	No	No	No	None; no lymph node metastases	None; no other metastases	Blank(s)	Alive or dead of other cause	Alive	Alive	Alive or dead due to cancer	4	58 years	$65,000 - $69,999
6554366	White	Female	2018	9.1.3 Papillary	Blank(s)	Not a paired site	Localized	T2	N0a	M0	1	Surgery performed	25	6	4	0	No	No	No	No	None; no lymph node metastases	None; no other metastases	Blank(s)	Alive or dead of other cause	Alive	Alive	Alive or dead due to cancer	4	76 years	$75,000+
6554377	White	Female	2018	9.1.3 Papillary	Blank(s)	Not a paired site	Localized	T1b	N0a	M0	1	Surgery performed	13	13	0	0	No	No	No	No	None; no lymph node metastases	None; no other metastases	Blank(s)	Alive or dead of other cause	Alive	Alive	Alive or dead due to cancer	4	38 years	$75,000+
6554395	White	Male	2018	9.1.3 Papillary	Blank(s)	Not a paired site	Localized	T1a	N0b	M0	1	Surgery performed	10	0	98	0	No	No	No	No	None; no lymph node metastases	None; no other metastases	Blank(s)	Alive or dead of other cause	Alive	Alive	Alive or dead due to cancer	3	63 years	$65,000 - $69,999
6554430	White	Male	2018	9.1.3 Papillary	Blank(s)	Not a paired site	Regional	T2	N1b	M0	1	Surgery performed	25	43	13	0	No	No	No	No	None; no lymph node metastases	None; no other metastases	Blank(s)	Alive or dead of other cause	Alive	Alive	Alive or dead due to cancer	4	30 years	$75,000+
6554493	White	Male	2018	9.1.2 Hurthle cell carcinoma	Blank(s)	Not a paired site	Localized	T3a	N0a	M0	2	Surgery performed	52	4	0	0	No	No	No	No	None; no lymph node metastases	None; no other metastases	Blank(s)	Alive or dead of other cause	Alive	Alive	Alive or dead due to cancer	10	75 years	$65,000 - $69,999
6554575	White	Female	2018	9.1.3 Papillary	Blank(s)	Not a paired site	Localized	T3a	N0a	M0	1	Surgery performed	48	0	98	0	No	No	No	No	None; no lymph node metastases	None; no other metastases	Blank(s)	Alive or dead of other cause	Alive	Alive	Alive or dead due to cancer	4	41 years	$70,000 - $74,999
6554731	Other (American Indian/AK Native, Asian/Pacific Islander)	Female	2018	9.1.3 Papillary	Blank(s)	Not a paired site	Localized	T2	N0a	M0	1	Surgery performed	22	0	98	0	No	No	No	No	None; no lymph node metastases	None; no other metastases	Blank(s)	Alive or dead of other cause	Alive	Alive	Alive or dead due to cancer	8	24 years	$65,000 - $69,999
6554818	White	Female	2018	9.1.3 Papillary	Blank(s)	Not a paired site	Regional	T1b	N1a	M0	1	Surgery performed	13	24	2	0	No	No	No	No	None; no lymph node metastases	None; no other metastases	Blank(s)	Alive or dead of other cause	Alive	Alive	Alive or dead due to cancer	9	45 years	$75,000+
6554823	White	Male	2018	9.1.3 Papillary	Blank(s)	Not a paired site	Localized	T1a	N0a	M0	1	Surgery performed	1	9	2	0	No	No	No	No	None; no lymph node metastases	None; no other metastases	Blank(s)	Alive or dead of other cause	Alive	Alive	Alive or dead due to cancer	9	55 years	$65,000 - $69,999
6554834	White	Female	2018	9.1.3 Papillary	Blank(s)	Not a paired site	Localized	T1a	N0a	M0	1	Surgery performed	3	1	0	0	No	No	No	No	None; no lymph node metastases	None; no other metastases	Blank(s)	Alive or dead of other cause	Alive	Alive	Alive or dead due to cancer	8	48 years	$65,000 - $69,999
6554850	White	Male	2018	9.1.3 Papillary	Blank(s)	Not a paired site	Regional	T1b	N1b	M0	1	Surgery performed	19	19	6	0	No	No	No	No	None; no lymph node metastases	None; no other metastases	Blank(s)	Alive or dead of other cause	Alive	Alive	Alive or dead due to cancer	9	27 years	$75,000+
6554859	White	Female	2018	9.1.3 Papillary	Blank(s)	Not a paired site	Localized	T1a	N0a	M0	1	Surgery performed	3	0	98	0	No	No	No	No	None; no lymph node metastases	None; no other metastases	Blank(s)	Alive or dead of other cause	Alive	Alive	Alive or dead due to cancer	8	45 years	$75,000+
6554904	Unknown	Female	2018	9.1.3 Papillary	Blank(s)	Not a paired site	Localized	T1a	N0a	M0	1	Surgery performed	8	1	0	0	No	No	No	No	None; no lymph node metastases	None; no other metastases	Blank(s)	Alive or dead of other cause	Alive	Alive	Alive or dead due to cancer	0	49 years	$75,000+
6554931	Unknown	Male	2018	9.1.3 Papillary	Blank(s)	Not a paired site	Localized	T1a	N0a	M0	1	Surgery performed	2	6	0	0	No	No	No	No	None; no lymph node metastases	None; no other metastases	Blank(s)	Alive or dead of other cause	Alive	Alive	Alive or dead due to cancer	11	41 years	$65,000 - $69,999
6554935	White	Male	2018	9.1.3 Papillary	Blank(s)	Not a paired site	Localized	T1a	N0a	M0	1	Surgery performed	3	2	0	0	No	No	No	No	None; no lymph node metastases	None; no other metastases	Blank(s)	Alive or dead of other cause	Alive	Alive	Alive or dead due to cancer	10	52 years	$65,000 - $69,999
6555100	White	Male	2018	9.1.3 Papillary	Blank(s)	Not a paired site	Localized	T3a	N0a	M0	2	Surgery performed	90	0	98	0	No	No	No	No	None; no lymph node metastases	None; no other metastases	Blank(s)	Alive or dead of other cause	Alive	Alive	Alive or dead due to cancer	4	67 years	$75,000+
6555129	White	Female	2018	9.1.3 Papillary	Blank(s)	Not a paired site	Regional	T2	N1	M0	1	Surgery performed	23	20	10	0	No	No	No	No	None; no lymph node metastases	None; no other metastases	Blank(s)	Alive or dead of other cause	Alive	Alive	Alive or dead due to cancer	7	19 years	$65,000 - $69,999
6555204	White	Male	2018	9.1.3 Papillary	Blank(s)	Not a paired site	Distant	T4b	N1b	M1	4B	Not recommended	999	95	95	70	No	No	No	No	Yes; distant lymph node metastases	None; no other metastases	Blank(s)	Alive or dead of other cause	Alive	Alive	Alive or dead due to cancer	9	60 years	$65,000 - $69,999
6555256	White	Female	2018	9.1.2 Hurthle cell carcinoma	Blank(s)	Not a paired site	Localized	T3a	N0a	M0	1	Surgery performed	40	3	0	0	No	No	No	No	None; no lymph node metastases	None; no other metastases	Blank(s)	Alive or dead of other cause	Alive	Alive	Alive or dead due to cancer	2	51 years	$65,000 - $69,999
6555258	Other (American Indian/AK Native, Asian/Pacific Islander)	Female	2018	9.1.3 Papillary	Blank(s)	Not a paired site	Localized	T3a	N0a	M0	1	Surgery performed	55	2	0	0	No	No	No	No	None; no lymph node metastases	None; no other metastases	Blank(s)	Alive or dead of other cause	Alive	Alive	Alive or dead due to cancer	4	21 years	$65,000 - $69,999
6555265	White	Female	2018	9.1.3 Papillary	Blank(s)	Left - origin of primary	Localized	T2	N0a	M0	1	Surgery performed	30	4	0	0	No	No	No	No	None; no lymph node metastases	None; no other metastases	Blank(s)	Alive or dead of other cause	Alive	Alive	Alive or dead due to cancer	5	25 years	$75,000+
6555288	White	Female	2018	9.1.3 Papillary	Blank(s)	Not a paired site	Localized	T1b	N0a	M0	1	Surgery performed	14	0	98	0	No	No	No	No	None; no lymph node metastases	None; no other metastases	Blank(s)	Alive or dead of other cause	Alive	Alive	Alive or dead due to cancer	8	74 years	$65,000 - $69,999
6555308	White	Female	2018	9.1.3 Papillary	Blank(s)	Not a paired site	Localized	T1b	N0a	M0	1	Surgery performed	15	1	0	0	No	No	No	No	None; no lymph node metastases	None; no other metastases	Blank(s)	Alive or dead of other cause	Alive	Alive	Alive or dead due to cancer	0	30 years	$75,000+
6555520	White	Female	2018	9.1.3 Papillary	Blank(s)	Not a paired site	Localized	T1a	N0a	M0	1	Surgery performed	8	2	0	0	No	No	No	No	None; no lymph node metastases	None; no other metastases	Blank(s)	Alive or dead of other cause	Alive	Alive	Alive or dead due to cancer	11	59 years	$65,000 - $69,999
6555523	White	Female	2018	9.1.6 Other	Blank(s)	Left - origin of primary	Distant	T4b	N1b	M1	4C	Not recommended	55	0	98	10	No	No	No	Yes	None; no lymph node metastases	None; no other metastases	Blank(s)	Dead (attributable to this cancer dx)	Thyroid	Dead	Alive or dead due to cancer	0	84 years	$75,000+
6555793	Unknown	Female	2018	9.1.3 Papillary	Blank(s)	Not a paired site	Regional	T2	N1a	M0	1	Surgery performed	38	58	10	0	No	No	No	No	None; no lymph node metastases	None; no other metastases	Blank(s)	Alive or dead of other cause	Alive	Alive	Alive or dead due to cancer	10	43 years	$75,000+
6556218	White	Female	2018	9.1.3 Papillary	Blank(s)	Not a paired site	Localized	T1a	N0a	M0	1	Surgery performed	2	1	0	0	No	No	No	No	None; no lymph node metastases	None; no other metastases	Blank(s)	Alive or dead of other cause	Alive	Alive	Alive or dead due to cancer	6	56 years	$75,000+
6556222	White	Female	2018	9.1.3 Papillary	Blank(s)	Not a paired site	Distant	T1b	N1	M1	4B	Recommended but not performed, patient refused	18	95	95	70	No	No	No	Yes	None; no lymph node metastases	None; no other metastases	Blank(s)	Alive or dead of other cause	Alive	Alive	Alive or dead due to cancer	3	73 years	$75,000+
6556246	White	Female	2018	9.1.3 Papillary	Blank(s)	Right - origin of primary	Localized	T1a	N0a	M0	1	Surgery performed	5	1	0	0	No	No	No	No	None; no lymph node metastases	None; no other metastases	Blank(s)	Alive or dead of other cause	Alive	Alive	Alive or dead due to cancer	4	28 years	$75,000+
6556397	White	Female	2018	9.1.3 Papillary	Blank(s)	Not a paired site	Regional	T1a	N1a	M0	1	Surgery performed	10	12	3	0	No	No	No	No	None; no lymph node metastases	None; no other metastases	Blank(s)	Alive or dead of other cause	Alive	Alive	Alive or dead due to cancer	1	52 years	$75,000+
6556499	White	Male	2018	9.1.3 Papillary	Blank(s)	Not a paired site	Regional	T2	N1b	M0	1	Surgery performed	21	10	4	0	No	No	No	No	None; no lymph node metastases	None; no other metastases	Blank(s)	Alive or dead of other cause	Alive	Alive	Alive or dead due to cancer	0	49 years	$75,000+
6556672	White	Female	2018	9.1.3 Papillary	Blank(s)	Not a paired site	Localized	T1a	N0a	M0	1	Surgery performed	4	5	0	0	No	No	No	No	None; no lymph node metastases	None; no other metastases	Blank(s)	Alive or dead of other cause	Alive	Alive	Alive or dead due to cancer	10	71 years	$75,000+
6556717	White	Female	2018	9.1.2 Hurthle cell carcinoma	Blank(s)	Not a paired site	Localized	T1b	N0a	M0	1	Surgery performed	17	3	0	0	No	No	No	No	None; no lymph node metastases	None; no other metastases	Blank(s)	Alive or dead of other cause	Alive	Alive	Alive or dead due to cancer	11	69 years	$75,000+
6556725	White	Female	2018	9.1.3 Papillary	Blank(s)	Not a paired site	Localized	T1a	N0a	M0	1	Surgery performed	7	3	0	0	No	No	No	No	None; no lymph node metastases	None; no other metastases	Blank(s)	Alive or dead of other cause	Alive	Alive	Alive or dead due to cancer	6	38 years	$75,000+
6556764	White	Female	2018	9.1.6 Other	Blank(s)	Not a paired site	Localized	T3a	N0a	M0	4A	Surgery performed	42	0	98	0	No	No	No	No	None; no lymph node metastases	None; no other metastases	Blank(s)	Alive or dead of other cause	Alive	Alive	Alive or dead due to cancer	0	74 years	$65,000 - $69,999
6556824	Unknown	Female	2018	9.1.5 Papillary with follicular variant	Blank(s)	Not a paired site	Localized	T1a	N0a	M0	1	Surgery performed	5	4	0	0	No	No	No	No	None; no lymph node metastases	None; no other metastases	Blank(s)	Alive or dead of other cause	Alive	Alive	Alive or dead due to cancer	8	49 years	$65,000 - $69,999
6556926	White	Male	2018	9.1.5 Papillary with follicular variant	Blank(s)	Not a paired site	Localized	TX	N0a	M0	1	Surgery performed	999	0	98	0	No	No	No	No	None; no lymph node metastases	None; no other metastases	Blank(s)	Alive or dead of other cause	Alive	Alive	Alive or dead due to cancer	3	47 years	$75,000+
6557053	Unknown	Female	2018	9.1.3 Papillary	Blank(s)	Not a paired site	Localized	T3a	N0a	M0	1	Surgery performed	42	0	98	0	No	No	No	No	None; no lymph node metastases	None; no other metastases	Blank(s)	Alive or dead of other cause	Alive	Alive	Alive or dead due to cancer	10	43 years	$75,000+
6557120	White	Female	2018	9.1.3 Papillary	Blank(s)	Not a paired site	Regional	T2	N1a	M0	1	Surgery performed	31	8	8	0	No	No	No	No	None; no lymph node metastases	None; no other metastases	Blank(s)	Alive or dead of other cause	Alive	Alive	Alive or dead due to cancer	7	48 years	$65,000 - $69,999
6557414	White	Male	2018	9.1.3 Papillary	Blank(s)	Not a paired site	Regional	T3a	N1	M0	1	Surgery performed	50	5	5	0	No	No	No	No	None; no lymph node metastases	None; no other metastases	Blank(s)	Alive or dead of other cause	Alive	Alive	Alive or dead due to cancer	0	35 years	$65,000 - $69,999
6557590	Unknown	Female	2018	9.1.3 Papillary	Blank(s)	Not a paired site	Regional	T1b	N1a	M0	1	Surgery performed	15	20	15	0	No	No	No	No	None; no lymph node metastases	None; no other metastases	Blank(s)	Alive or dead of other cause	Alive	Alive	Alive or dead due to cancer	7	29 years	$75,000+
6557776	White	Female	2018	9.1.3 Papillary	Blank(s)	Not a paired site	Localized	T1a	N0a	M0	1	Surgery performed	10	0	98	0	No	No	No	No	None; no lymph node metastases	None; no other metastases	Blank(s)	Alive or dead of other cause	Alive	Alive	Alive or dead due to cancer	3	70 years	$75,000+
6557881	White	Female	2018	9.1.3 Papillary	Blank(s)	Not a paired site	Regional	T1a	N1a	M0	2	Surgery performed	8	10	7	0	No	No	No	No	None; no lymph node metastases	None; no other metastases	Blank(s)	Alive or dead of other cause	Alive	Alive	Alive or dead due to cancer	7	58 years	$75,000+
6557948	White	Female	2018	9.1.3 Papillary	Blank(s)	Not a paired site	Localized	T1a	N0a	M0	1	Surgery performed	1	0	98	0	No	No	No	No	None; no lymph node metastases	None; no other metastases	Blank(s)	Alive or dead of other cause	Alive	Alive	Alive or dead due to cancer	0	29 years	$75,000+
6557984	White	Female	2018	9.1.3 Papillary	Blank(s)	Not a paired site	Localized	T2	N0a	M0	1	Surgery performed	23	0	98	0	No	No	No	No	None; no lymph node metastases	None; no other metastases	Blank(s)	Alive or dead of other cause	Alive	Alive	Alive or dead due to cancer	10	42 years	$75,000+
6558131	White	Male	2018	9.1.3 Papillary	Blank(s)	Not a paired site	Localized	T1a	N0a	M0	1	Surgery performed	2	2	0	0	No	No	No	No	None; no lymph node metastases	None; no other metastases	Blank(s)	Alive or dead of other cause	Alive	Alive	Alive or dead due to cancer	10	66 years	$70,000 - $74,999
6558457	White	Female	2018	9.1.3 Papillary	Blank(s)	Not a paired site	Localized	T1a	N0a	M0	1	Surgery performed	6	1	0	0	No	No	No	No	None; no lymph node metastases	None; no other metastases	Blank(s)	Alive or dead of other cause	Alive	Alive	Alive or dead due to cancer	2	71 years	$65,000 - $69,999
6558836	White	Male	2018	9.1.3 Papillary	Blank(s)	Left - origin of primary	Regional	T2	N1a	M0	1	Surgery performed	25	13	97	0	No	No	No	No	None; no lymph node metastases	None; no other metastases	Blank(s)	Alive or dead of other cause	Alive	Alive	Alive or dead due to cancer	0	48 years	$70,000 - $74,999
6558912	White	Male	2018	9.1.2 Hurthle cell carcinoma	Blank(s)	Not a paired site	Localized	T3a	N0a	M0	1	Surgery performed	60	0	98	0	No	No	No	No	None; no lymph node metastases	None; no other metastases	Blank(s)	Alive or dead of other cause	Alive	Alive	Alive or dead due to cancer	7	36 years	$70,000 - $74,999
6558942	White	Female	2018	9.1.3 Papillary	Blank(s)	Not a paired site	Localized	T3a	N0b	M0	1	Surgery performed	60	0	98	0	No	No	No	No	None; no lymph node metastases	None; no other metastases	Blank(s)	Alive or dead of other cause	Alive	Alive	Alive or dead due to cancer	10	35 years	$70,000 - $74,999
6558999	Other (American Indian/AK Native, Asian/Pacific Islander)	Female	2018	9.1.3 Papillary	Blank(s)	Not a paired site	Localized	T1a	N0a	M0	1	Surgery performed	9	8	0	0	No	No	No	No	None; no lymph node metastases	None; no other metastases	Blank(s)	Alive or dead of other cause	Alive	Alive	Alive or dead due to cancer	0	44 years	$70,000 - $74,999
6559153	White	Male	2018	9.1.3 Papillary	Blank(s)	Not a paired site	Regional	T2	N1a	M0	2	Surgery performed	35	23	2	0	No	No	No	No	None; no lymph node metastases	None; no other metastases	Blank(s)	Alive or dead of other cause	Alive	Alive	Alive or dead due to cancer	2	59 years	$75,000+
6559161	White	Female	2018	9.1.3 Papillary	Blank(s)	Not a paired site	Localized	T3a	N0a	M0	1	Surgery performed	40	1	0	0	No	No	No	No	None; no lymph node metastases	None; no other metastases	Blank(s)	Alive or dead of other cause	Alive	Alive	Alive or dead due to cancer	2	47 years	$65,000 - $69,999
6559332	Black	Female	2018	9.1.3 Papillary	Blank(s)	Not a paired site	Localized	T1a	N0a	M0	1	Surgery performed	10	4	0	0	No	No	No	No	None; no lymph node metastases	None; no other metastases	Blank(s)	Alive or dead of other cause	Alive	Alive	Alive or dead due to cancer	5	20 years	$65,000 - $69,999
6559455	White	Female	2018	9.1.5 Papillary with follicular variant	Blank(s)	Not a paired site	Localized	T1a	N0a	M0	1	Surgery performed	6	2	0	0	No	No	No	No	None; no lymph node metastases	None; no other metastases	Blank(s)	Alive or dead of other cause	Alive	Alive	Alive or dead due to cancer	0	59 years	$75,000+
6559668	White	Female	2018	9.1.3 Papillary	Blank(s)	Not a paired site	Localized	T1a	N0a	M0	1	Surgery performed	9	4	0	0	No	No	No	No	None; no lymph node metastases	None; no other metastases	Blank(s)	Alive or dead of other cause	Alive	Alive	Alive or dead due to cancer	7	43 years	$75,000+
6559672	White	Female	2018	9.1.3 Papillary	Blank(s)	Not a paired site	Localized	T1a	N0a	M0	1	Surgery performed	2	1	0	0	No	No	No	No	None; no lymph node metastases	None; no other metastases	Blank(s)	Alive or dead of other cause	Alive	Alive	Alive or dead due to cancer	6	29 years	$70,000 - $74,999
6559706	White	Male	2018	9.1.3 Papillary	Blank(s)	Not a paired site	Regional	T3a	N1b	M0	2	Surgery performed	50	35	4	0	No	No	No	No	None; no lymph node metastases	None; no other metastases	Blank(s)	Alive or dead of other cause	Alive	Alive	Alive or dead due to cancer	8	82 years	$75,000+
6559725	White	Female	2018	9.1.3 Papillary	Blank(s)	Not a paired site	Unknown/unstaged	TX	N0a	M0	1	Surgery performed	20	24	0	0	No	No	No	No	None; no lymph node metastases	None; no other metastases	Blank(s)	Alive or dead of other cause	Alive	Alive	Alive or dead due to cancer	4	52 years	$75,000+
6559933	White	Male	2018	9.1.3 Papillary	Blank(s)	Not a paired site	Localized	T2	N0a	M0	1	Surgery performed	30	0	98	0	No	No	No	No	None; no lymph node metastases	None; no other metastases	Blank(s)	Alive or dead of other cause	Alive	Alive	Alive or dead due to cancer	1	59 years	$75,000+
6559939	White	Female	2018	9.1.4 Follicular	Blank(s)	Left - origin of primary	Localized	T1a	N0a	M0	1	Surgery performed	10	0	98	0	No	No	No	No	None; no lymph node metastases	None; no other metastases	Blank(s)	Alive or dead of other cause	Alive	Alive	Alive or dead due to cancer	9	48 years	$75,000+
6559943	White	Female	2018	9.1.5 Papillary with follicular variant	Blank(s)	Not a paired site	Localized	T1a	N0a	M0	1	Surgery performed	6	1	0	0	No	No	No	No	None; no lymph node metastases	None; no other metastases	Blank(s)	Alive or dead of other cause	Alive	Alive	Alive or dead due to cancer	9	59 years	$70,000 - $74,999
6560143	White	Male	2018	9.1.3 Papillary	Blank(s)	Not a paired site	Localized	T1a	N0a	M0	1	Surgery performed	5	0	98	0	No	No	No	No	None; no lymph node metastases	None; no other metastases	Blank(s)	Alive or dead of other cause	Alive	Alive	Alive or dead due to cancer	8	62 years	$70,000 - $74,999
6560371	White	Female	2018	9.1.3 Papillary	Blank(s)	Not a paired site	Localized	T1b	N0a	M0	1	Surgery performed	20	2	0	0	No	No	No	No	None; no lymph node metastases	None; no other metastases	Blank(s)	Alive or dead of other cause	Alive	Alive	Alive or dead due to cancer	0	32 years	$65,000 - $69,999
6560516	White	Male	2018	9.1.3 Papillary	Blank(s)	Right - origin of primary	Localized	T1a	N0a	M0	1	Surgery performed	6	1	0	0	No	No	No	No	None; no lymph node metastases	None; no other metastases	Blank(s)	Alive or dead of other cause	Alive	Alive	Alive or dead due to cancer	3	48 years	$65,000 - $69,999
6560534	White	Female	2018	9.1.3 Papillary	Blank(s)	Not a paired site	Localized	T1b	N0a	M0	1	Surgery performed	17	0	98	0	No	No	No	No	None; no lymph node metastases	None; no other metastases	Blank(s)	Alive or dead of other cause	Alive	Alive	Alive or dead due to cancer	0	80 years	$75,000+
6560603	White	Female	2018	9.1.3 Papillary	Blank(s)	Right - origin of primary	Localized	T1a	N0a	M0	1	Surgery performed	9	1	0	0	No	No	No	No	None; no lymph node metastases	None; no other metastases	Blank(s)	Alive or dead of other cause	Alive	Alive	Alive or dead due to cancer	9	19 years	$75,000+
6560811	Other (American Indian/AK Native, Asian/Pacific Islander)	Female	2018	9.1.3 Papillary	Blank(s)	Not a paired site	Regional	T1b	N1a	M0	1	Surgery performed	12	1	1	0	No	No	No	No	None; no lymph node metastases	None; no other metastases	Blank(s)	Alive or dead of other cause	Alive	Alive	Alive or dead due to cancer	5	41 years	$75,000+
6560981	Other (American Indian/AK Native, Asian/Pacific Islander)	Female	2018	9.1.3 Papillary	Blank(s)	Not a paired site	Unknown/unstaged	TX	NX	M0	1	Surgery performed	999	99	99	0	No	No	No	No	None; no lymph node metastases	None; no other metastases	Blank(s)	Alive or dead of other cause	Alive	Alive	Alive or dead due to cancer	6	46 years	$75,000+
6560982	White	Female	2018	9.1.3 Papillary	Blank(s)	Right - origin of primary	Localized	T2	N0a	M0	1	Surgery performed	30	0	98	0	No	No	No	No	None; no lymph node metastases	None; no other metastases	Blank(s)	Alive or dead of other cause	Alive	Alive	Alive or dead due to cancer	6	80 years	$75,000+
6561067	Unknown	Male	2018	9.1.3 Papillary	Blank(s)	Not a paired site	Localized	T1b	N0a	M0	1	Recommended but not performed, unknown reason	12	0	98	0	No	No	No	No	None; no lymph node metastases	None; no other metastases	Blank(s)	Alive or dead of other cause	Alive	Alive	Alive or dead due to cancer	0	52 years	$75,000+
6561098	White	Female	2018	9.1.3 Papillary	Blank(s)	Not a paired site	Localized	T1b	N0b	M0	1	Surgery performed	15	0	98	0	No	No	No	No	None; no lymph node metastases	None; no other metastases	Blank(s)	Alive or dead of other cause	Alive	Alive	Alive or dead due to cancer	0	36 years	$70,000 - $74,999
6561101	White	Female	2018	9.1.3 Papillary	Blank(s)	Not a paired site	Localized	T2	N0a	M0	1	Not recommended	26	0	98	0	No	No	No	No	None; no lymph node metastases	None; no other metastases	Blank(s)	Alive or dead of other cause	Alive	Alive	Alive or dead due to cancer	1	26 years	$75,000+
6561107	White	Male	2018	9.1.5 Papillary with follicular variant	Blank(s)	Not a paired site	Localized	T1a	NX	M0	1	Surgery performed	3	0	98	0	No	No	No	No	None; no lymph node metastases	None; no other metastases	Blank(s)	Alive or dead of other cause	Alive	Alive	Alive or dead due to cancer	0	33 years	$75,000+
6561139	White	Female	2018	9.1.3 Papillary	Blank(s)	Bilateral, single primary	Regional	T1a	N1a	M0	1	Surgery performed	10	15	1	0	No	No	No	No	None; no lymph node metastases	None; no other metastases	Blank(s)	Alive or dead of other cause	Alive	Alive	Alive or dead due to cancer	0	21 years	$75,000+
6561213	Other (American Indian/AK Native, Asian/Pacific Islander)	Male	2018	9.1.3 Papillary	Blank(s)	Not a paired site	Regional	T1b	N1a	M0	1	Surgery performed	14	3	3	0	No	No	No	No	None; no lymph node metastases	None; no other metastases	Blank(s)	Alive or dead of other cause	Alive	Alive	Alive or dead due to cancer	2	30 years	$65,000 - $69,999
6561246	White	Male	2018	9.1.3 Papillary	Blank(s)	Not a paired site	Regional	T2	N1a	M0	2	Surgery performed	30	18	9	0	No	No	No	No	None; no lymph node metastases	None; no other metastases	Blank(s)	Alive or dead of other cause	Alive	Alive	Alive or dead due to cancer	5	59 years	$65,000 - $69,999
6561603	White	Female	2018	9.1.5 Papillary with follicular variant	Blank(s)	Right - origin of primary	Localized	T2	N0a	M0	1	Surgery performed	24	1	0	0	No	No	No	No	None; no lymph node metastases	None; no other metastases	Blank(s)	Alive or dead of other cause	Alive	Alive	Alive or dead due to cancer	2	44 years	$75,000+
6561633	White	Female	2018	9.1.3 Papillary	Blank(s)	Not a paired site	Distant	T4a	N1a	M1	4B	Surgery performed	60	98	2	70	No	No	No	Yes	None; no lymph node metastases	None; no other metastases	Blank(s)	Alive or dead of other cause	Alive	Alive	Alive or dead due to cancer	9	63 years	$70,000 - $74,999
6561669	White	Female	2018	9.1.4 Follicular	Blank(s)	Not a paired site	Localized	T2	N0a	M0	1	Surgery performed	38	3	0	0	No	No	No	No	None; no lymph node metastases	None; no other metastases	Blank(s)	Alive or dead of other cause	Alive	Alive	Alive or dead due to cancer	10	30 years	$70,000 - $74,999
6561805	Black	Female	2018	9.1.4 Follicular	Blank(s)	Not a paired site	Distant	TX	NX	M1	2	Not recommended	999	0	98	70	No	No	No	No	None; no lymph node metastases	Yes; distant mets in known site(s) other than bone, brain, liver, lung, dist LN	Blank(s)	Alive or dead of other cause	Alive	Alive	Alive or dead due to cancer	0	53 years	$75,000+
6561987	White	Female	2018	9.1.5 Papillary with follicular variant	Blank(s)	Not a paired site	Localized	T1a	N0a	M0	1	Surgery performed	8	3	0	0	No	No	No	No	None; no lymph node metastases	None; no other metastases	Blank(s)	Alive or dead of other cause	Alive	Alive	Alive or dead due to cancer	2	68 years	$75,000+
6562025	White	Female	2018	9.1.3 Papillary	Blank(s)	Not a paired site	Regional	T1a	N1	M0	1	Surgery performed	10	3	1	0	No	No	No	No	None; no lymph node metastases	None; no other metastases	Blank(s)	Alive or dead of other cause	Alive	Alive	Alive or dead due to cancer	0	28 years	$75,000+
6562044	White	Female	2018	9.1.3 Papillary	Blank(s)	Not a paired site	Localized	T1b	N0a	M0	1	Surgery performed	12	0	98	0	No	No	No	No	None; no lymph node metastases	None; no other metastases	Blank(s)	Alive or dead of other cause	Alive	Alive	Alive or dead due to cancer	6	53 years	$65,000 - $69,999
6562055	White	Female	2018	9.1.3 Papillary	Blank(s)	Bilateral, single primary	Localized	T2	N0a	M0	1	Surgery performed	35	4	0	0	No	No	No	No	None; no lymph node metastases	None; no other metastases	Blank(s)	Alive or dead of other cause	Alive	Alive	Alive or dead due to cancer	2	33 years	$75,000+
6562245	White	Male	2018	9.1.5 Papillary with follicular variant	Blank(s)	Not a paired site	Localized	T2	N0b	M0	1	Surgery performed	21	0	98	0	No	No	No	No	None; no lymph node metastases	None; no other metastases	Blank(s)	Alive or dead of other cause	Alive	Alive	Alive or dead due to cancer	4	30 years	$75,000+
6562527	White	Female	2018	9.1.3 Papillary	Blank(s)	Not a paired site	Localized	T1a	N0a	M0	1	Surgery performed	4	1	0	0	No	No	No	No	None; no lymph node metastases	None; no other metastases	Blank(s)	Alive or dead of other cause	Alive	Alive	Alive or dead due to cancer	11	35 years	$65,000 - $69,999
6563729	Unknown	Female	2018	9.1.3 Papillary	Blank(s)	Not a paired site	Localized	T3a	N0a	M0	2	Unknown; death certificate; or autopsy only (2003+)	90	0	98	0	No	No	No	No	None; no lymph node metastases	None; no other metastases	Blank(s)	Alive or dead of other cause	Alive	Alive	Alive or dead due to cancer	0	65 years	$75,000+
6563735	White	Female	2018	9.1.2 Hurthle cell carcinoma	Blank(s)	Not a paired site	Localized	T2	N0a	M0	1	Unknown; death certificate; or autopsy only (2003+)	25	0	98	0	No	No	No	No	None; no lymph node metastases	None; no other metastases	Blank(s)	Alive or dead of other cause	Alive	Alive	Alive or dead due to cancer	0	60 years	$75,000+
10005519	White	Female	2018	9.1.1 Medullary	Blank(s)	Not a paired site	Distant	T0	N1b	M1	4C	Not recommended	999	95	95	70	Yes	No	Yes	Yes	None; no lymph node metastases	None; no other metastases	Blank(s)	Dead (attributable to this cancer dx)	Thyroid	Dead	Alive or dead due to cancer	7	67 years	$60,000 - $64,999
10013270	Black	Female	2018	9.1.3 Papillary	Blank(s)	Not a paired site	Localized	T1b	N0a	M0	1	Surgery performed	16	0	98	0	No	No	No	No	None; no lymph node metastases	None; no other metastases	Blank(s)	Alive or dead of other cause	Alive	Alive	Alive or dead due to cancer	7	72 years	$45,000 - $49,999
10104030	White	Female	2018	9.1.3 Papillary	Blank(s)	Not a paired site	Localized	T1b	N0a	M0	1	Surgery performed	13	6	0	0	No	No	No	No	None; no lymph node metastases	None; no other metastases	Blank(s)	Alive or dead of other cause	Alive	Alive	Alive or dead due to cancer	0	69 years	$60,000 - $64,999
10150460	White	Female	2018	9.1.3 Papillary	Blank(s)	Not a paired site	Localized	T1a	N0a	M0	1	Surgery performed	5	0	98	0	No	No	No	No	None; no lymph node metastases	None; no other metastases	Blank(s)	Alive or dead of other cause	Alive	Alive	Alive or dead due to cancer	4	43 years	$60,000 - $64,999
10158822	White	Female	2018	9.1.3 Papillary	Blank(s)	Not a paired site	Regional	T2	N1a	M0	2	Surgery performed	24	17	10	0	No	No	No	No	None; no lymph node metastases	None; no other metastases	Blank(s)	Alive or dead of other cause	Alive	Alive	Alive or dead due to cancer	3	74 years	$45,000 - $49,999
10410622	Black	Female	2018	9.1.5 Papillary with follicular variant	Blank(s)	Not a paired site	Localized	T1a	N0b	M0	1	Surgery performed	10	0	98	0	No	No	No	No	None; no lymph node metastases	None; no other metastases	Blank(s)	Alive or dead of other cause	Alive	Alive	Alive or dead due to cancer	7	62 years	$45,000 - $49,999
10494527	Black	Female	2018	9.1.3 Papillary	Blank(s)	Not a paired site	Localized	T1a	N0b	M0	1	Surgery performed	1	0	98	0	No	No	No	No	None; no lymph node metastases	None; no other metastases	Blank(s)	Alive or dead of other cause	Alive	Alive	Alive or dead due to cancer	4	48 years	$45,000 - $49,999
10526014	White	Female	2018	9.1.3 Papillary	Blank(s)	Not a paired site	Localized	T1b	N0a	M0	1	Surgery performed	18	6	0	0	No	No	No	No	None; no lymph node metastases	None; no other metastases	Blank(s)	Alive or dead of other cause	Alive	Alive	Alive or dead due to cancer	5	79 years	$60,000 - $64,999
10574460	Black	Female	2018	9.1.5 Papillary with follicular variant	Blank(s)	Not a paired site	Localized	T1a	N0a	M0	1	Surgery performed	3	1	0	0	No	No	No	No	None; no lymph node metastases	None; no other metastases	Blank(s)	Alive or dead of other cause	Alive	Alive	Alive or dead due to cancer	3	55 years	$60,000 - $64,999
10583036	White	Female	2018	9.1.5 Papillary with follicular variant	Blank(s)	Not a paired site	Localized	T1b	N0b	M0	1	Surgery performed	19	0	98	0	No	No	No	No	None; no lymph node metastases	None; no other metastases	Blank(s)	Alive or dead of other cause	Alive	Alive	Alive or dead due to cancer	0	64 years	$60,000 - $64,999
10669830	White	Male	2018	9.1.4 Follicular	Blank(s)	Not a paired site	Localized	T3a	N0a	M0	2	Surgery performed	45	1	0	0	No	No	No	No	None; no lymph node metastases	None; no other metastases	Blank(s)	Alive or dead of other cause	Alive	Alive	Alive or dead due to cancer	6	85+ years	$45,000 - $49,999
10711666	White	Female	2018	9.1.4 Follicular	Blank(s)	Not a paired site	Localized	T1b	N0a	M0	1	Surgery performed	19	1	0	0	No	No	No	No	None; no lymph node metastases	None; no other metastases	Blank(s)	Alive or dead of other cause	Alive	Alive	Alive or dead due to cancer	4	63 years	$60,000 - $64,999
10857855	White	Male	2018	9.1.6 Other	Blank(s)	Not a paired site	Distant	T4a	N0a	M1	4C	Not recommended	54	0	98	70	Yes	No	No	No	None; no lymph node metastases	None; no other metastases	Blank(s)	Alive or dead of other cause	Alive	Alive	Alive or dead due to cancer	0	79 years	$75,000+
10865707	White	Female	2018	9.1.3 Papillary	Blank(s)	Not a paired site	Localized	T1a	N0a	M0	1	Surgery performed	9	0	98	0	No	No	No	No	None; no lymph node metastases	None; no other metastases	Blank(s)	Alive or dead of other cause	Alive	Alive	Alive or dead due to cancer	8	64 years	$60,000 - $64,999
10872082	White	Female	2018	9.1.5 Papillary with follicular variant	Blank(s)	Not a paired site	Localized	T1b	N0b	M0	1	Surgery performed	16	0	98	0	No	No	No	No	None; no lymph node metastases	None; no other metastases	Blank(s)	Alive or dead of other cause	Alive	Alive	Alive or dead due to cancer	2	75 years	$75,000+
10873068	Black	Female	2018	9.1.3 Papillary	Blank(s)	Not a paired site	Localized	T1b	N0a	M0	1	Surgery performed	11	4	0	0	No	No	No	No	None; no lymph node metastases	None; no other metastases	Blank(s)	Alive or dead of other cause	Alive	Alive	Alive or dead due to cancer	4	63 years	$45,000 - $49,999
10900046	White	Female	2018	9.1.3 Papillary	Blank(s)	Not a paired site	Localized	T3a	N0b	M0	2	Surgery performed	55	11	0	0	No	No	No	No	None; no lymph node metastases	None; no other metastases	Blank(s)	Alive or dead of other cause	Alive	Alive	Alive or dead due to cancer	5	79 years	$60,000 - $64,999
10944142	White	Female	2018	9.1.6 Other	Blank(s)	Not a paired site	Distant	T4a	N1b	M1	4C	Not recommended	68	0	98	70	No	No	Unknown	Yes	None; no lymph node metastases	None; no other metastases	Blank(s)	Dead (attributable to this cancer dx)	Thyroid	Dead	Alive or dead due to cancer	0	85+ years	$45,000 - $49,999
10949585	White	Male	2018	9.1.3 Papillary	Blank(s)	Not a paired site	Localized	T1b	N0b	M0	1	Surgery performed	12	0	98	0	No	No	No	No	None; no lymph node metastases	None; no other metastases	Blank(s)	Alive or dead of other cause	Alive	Alive	Alive or dead due to cancer	3	65 years	$75,000+
10971224	White	Female	2018	9.1.5 Papillary with follicular variant	Blank(s)	Not a paired site	Localized	T1a	N0b	M0	1	Surgery performed	6	0	98	0	No	No	No	No	None; no lymph node metastases	None; no other metastases	Blank(s)	Alive or dead of other cause	Alive	Alive	Alive or dead due to cancer	5	48 years	$45,000 - $49,999
11002004	White	Male	2018	9.1.4 Follicular	Blank(s)	Not a paired site	Localized	T2	N0b	M0	1	Surgery performed	30	0	98	0	No	No	No	No	None; no lymph node metastases	None; no other metastases	Blank(s)	Alive or dead of other cause	Alive	Alive	Alive or dead due to cancer	8	76 years	$45,000 - $49,999
11004415	White	Female	2018	9.1.3 Papillary	Blank(s)	Not a paired site	Localized	T1a	N0a	M0	1	Surgery performed	7	4	0	0	No	No	No	No	None; no lymph node metastases	None; no other metastases	Blank(s)	Alive or dead of other cause	Alive	Alive	Alive or dead due to cancer	5	63 years	$60,000 - $64,999
11021763	White	Female	2018	9.1.3 Papillary	Blank(s)	Not a paired site	Localized	T1b	N0a	M0	1	Surgery performed	12	6	0	0	No	No	No	No	None; no lymph node metastases	None; no other metastases	Blank(s)	Alive or dead of other cause	Alive	Alive	Alive or dead due to cancer	8	61 years	$75,000+
11041455	White	Male	2018	9.1.3 Papillary	Blank(s)	Not a paired site	Localized	T1a	N0b	M0	1	Surgery performed	4	0	98	0	No	No	No	No	None; no lymph node metastases	None; no other metastases	Blank(s)	Alive or dead of other cause	Alive	Alive	Alive or dead due to cancer	2	85+ years	$45,000 - $49,999
11065137	White	Male	2018	9.1.3 Papillary	Blank(s)	Not a paired site	Localized	T2	N0b	M0	1	Surgery performed	28	0	98	0	No	No	No	No	None; no lymph node metastases	None; no other metastases	Blank(s)	Alive or dead of other cause	Alive	Alive	Alive or dead due to cancer	1	61 years	$60,000 - $64,999
11090055	White	Male	2018	9.1.5 Papillary with follicular variant	Blank(s)	Not a paired site	Localized	T2	N0b	M0	1	Surgery performed	24	0	98	0	No	No	No	No	None; no lymph node metastases	None; no other metastases	Blank(s)	Alive or dead of other cause	Alive	Alive	Alive or dead due to cancer	4	50 years	$60,000 - $64,999
11108513	White	Female	2018	9.1.3 Papillary	Blank(s)	Not a paired site	Regional	T3a	N1b	M0	1	Surgery performed	40	21	8	0	No	No	No	No	None; no lymph node metastases	None; no other metastases	Blank(s)	Alive or dead of other cause	Alive	Alive	Alive or dead due to cancer	6	46 years	$60,000 - $64,999
11121287	White	Female	2018	9.1.3 Papillary	Blank(s)	Not a paired site	Localized	T1a	N0b	M0	1	Surgery performed	1	0	98	0	No	No	No	No	None; no lymph node metastases	None; no other metastases	Blank(s)	Alive or dead of other cause	Alive	Alive	Alive or dead due to cancer	8	47 years	$75,000+
11121732	White	Male	2018	9.1.3 Papillary	Blank(s)	Not a paired site	Localized	T1a	N0a	M0	1	Surgery performed	6	0	98	0	No	No	No	No	None; no lymph node metastases	None; no other metastases	Blank(s)	Alive or dead of other cause	Alive	Alive	Alive or dead due to cancer	6	85+ years	$60,000 - $64,999
11143872	White	Female	2018	9.1.3 Papillary	Blank(s)	Not a paired site	Localized	T1a	N0b	M0	1	Surgery performed	6	0	98	0	No	No	No	No	None; no lymph node metastases	None; no other metastases	Blank(s)	Alive or dead of other cause	Alive	Alive	Alive or dead due to cancer	4	70 years	$45,000 - $49,999
11149246	White	Female	2018	9.1.5 Papillary with follicular variant	Blank(s)	Not a paired site	Regional	T1b	N0a	M0	1	Surgery performed	17	3	0	0	No	No	No	No	None; no lymph node metastases	None; no other metastases	Blank(s)	Alive or dead of other cause	Alive	Alive	Alive or dead due to cancer	9	29 years	$75,000+
11183391	White	Female	2018	9.1.3 Papillary	Blank(s)	Not a paired site	Regional	T1b	N1a	M0	2	Surgery performed	18	6	3	0	No	No	No	No	None; no lymph node metastases	None; no other metastases	Blank(s)	Alive or dead of other cause	Alive	Alive	Alive or dead due to cancer	7	75 years	$45,000 - $49,999
11195554	White	Female	2018	9.1.3 Papillary	Blank(s)	Not a paired site	Regional	T1b	N1b	M0	2	Surgery performed	12	13	5	0	No	No	No	No	None; no lymph node metastases	None; no other metastases	Blank(s)	Alive or dead of other cause	Alive	Alive	Alive or dead due to cancer	8	76 years	$75,000+
11202880	Other (American Indian/AK Native, Asian/Pacific Islander)	Female	2018	9.1.3 Papillary	Blank(s)	Not a paired site	Localized	T1a	N0a	M0	1	Surgery performed	10	0	98	0	No	No	No	No	None; no lymph node metastases	None; no other metastases	Blank(s)	Alive or dead of other cause	Alive	Alive	Alive or dead due to cancer	2	71 years	$60,000 - $64,999
11218048	White	Female	2018	9.1.3 Papillary	Blank(s)	Not a paired site	Localized	T1a	N0a	M0	1	Surgery performed	1	1	0	0	No	No	No	No	None; no lymph node metastases	None; no other metastases	Blank(s)	Alive or dead of other cause	Alive	Alive	Alive or dead due to cancer	0	36 years	$75,000+
11253191	White	Male	2018	9.1.3 Papillary	Blank(s)	Not a paired site	Localized	T1b	N0b	M0	1	Surgery performed	12	0	98	0	No	No	No	No	None; no lymph node metastases	None; no other metastases	Blank(s)	Alive or dead of other cause	Alive	Alive	Alive or dead due to cancer	2	65 years	$75,000+
11259513	White	Female	2018	9.1.4 Follicular	Blank(s)	Not a paired site	Localized	T3a	N0b	M0	2	Surgery performed	80	0	98	0	No	No	No	No	None; no lymph node metastases	None; no other metastases	Blank(s)	Alive or dead of other cause	Alive	Alive	Alive or dead due to cancer	2	63 years	$45,000 - $49,999
11285337	White	Female	2018	9.1.5 Papillary with follicular variant	Blank(s)	Not a paired site	Regional	T1b	N1a	M0	1	Surgery performed	15	3	2	0	No	No	No	No	None; no lymph node metastases	None; no other metastases	Blank(s)	Alive or dead of other cause	Alive	Alive	Alive or dead due to cancer	10	52 years	$45,000 - $49,999
11294949	Other (American Indian/AK Native, Asian/Pacific Islander)	Female	2018	9.1.3 Papillary	Blank(s)	Not a paired site	Regional	T3b	N0b	M0	1	Surgery performed	9	0	98	0	No	No	No	No	None; no lymph node metastases	None; no other metastases	Blank(s)	Alive or dead of other cause	Alive	Alive	Alive or dead due to cancer	5	41 years	$75,000+
11305379	White	Male	2018	9.1.3 Papillary	Blank(s)	Not a paired site	Localized	T3a	N0b	M0	2	Surgery performed	61	0	98	0	No	No	No	No	None; no lymph node metastases	None; no other metastases	Blank(s)	Alive or dead of other cause	Alive	Alive	Alive or dead due to cancer	10	76 years	$75,000+
11316759	White	Female	2018	9.1.3 Papillary	Blank(s)	Not a paired site	Regional	T1b	N1	M0	1	Surgery performed	18	97	5	0	No	No	No	No	None; no lymph node metastases	None; no other metastases	Blank(s)	Alive or dead of other cause	Alive	Alive	Alive or dead due to cancer	5	38 years	$45,000 - $49,999
11345297	Black	Female	2018	9.1.5 Papillary with follicular variant	Blank(s)	Not a paired site	Regional	T1b	N1b	M0	1	Surgery performed	14	40	4	0	No	No	No	No	None; no lymph node metastases	None; no other metastases	Blank(s)	Alive or dead of other cause	Alive	Alive	Alive or dead due to cancer	3	42 years	$45,000 - $49,999
11354078	White	Female	2018	9.1.5 Papillary with follicular variant	Blank(s)	Not a paired site	Localized	T1b	N0b	M0	1	Surgery performed	12	0	98	0	No	No	No	No	None; no lymph node metastases	None; no other metastases	Blank(s)	Alive or dead of other cause	Alive	Alive	Alive or dead due to cancer	11	33 years	$60,000 - $64,999
11355230	White	Male	2018	9.1.6 Other	Blank(s)	Not a paired site	Distant	88	88	88	88	Surgery performed	999	0	98	70	Yes	No	No	No	None; no lymph node metastases	None; no other metastases	Blank(s)	Alive or dead of other cause	Alive	Alive	Alive or dead due to cancer	0	63 years	$45,000 - $49,999
11369584	White	Male	2018	9.1.5 Papillary with follicular variant	Blank(s)	Not a paired site	Localized	T1a	N0a	M0	1	Surgery performed	8	26	0	0	No	No	No	No	None; no lymph node metastases	None; no other metastases	Blank(s)	Alive or dead of other cause	Alive	Alive	Alive or dead due to cancer	11	57 years	$45,000 - $49,999
11372536	Other (American Indian/AK Native, Asian/Pacific Islander)	Female	2018	9.1.3 Papillary	Blank(s)	Not a paired site	Localized	T1b	N0a	M0	1	Surgery performed	14	24	0	0	No	No	No	No	None; no lymph node metastases	None; no other metastases	Blank(s)	Alive or dead of other cause	Alive	Alive	Alive or dead due to cancer	8	64 years	$45,000 - $49,999
11392081	White	Male	2018	9.1.5 Papillary with follicular variant	Blank(s)	Not a paired site	Regional	T1b	N1a	M0	2	Surgery performed	15	3	3	0	No	No	No	No	None; no lymph node metastases	None; no other metastases	Blank(s)	Alive or dead of other cause	Alive	Alive	Alive or dead due to cancer	8	81 years	$60,000 - $64,999
11396670	White	Male	2018	9.1.6 Other	Blank(s)	Not a paired site	Localized	T3a	N0a	M0	2	Surgery performed	55	6	0	0	No	No	No	No	None; no lymph node metastases	None; no other metastases	Blank(s)	Alive or dead of other cause	Alive	Alive	Alive or dead due to cancer	0	64 years	$45,000 - $49,999
11400042	White	Male	2018	9.1.3 Papillary	Blank(s)	Not a paired site	Localized	T1a	N0a	M0	1	Surgery performed	2	0	98	0	No	No	No	No	None; no lymph node metastases	None; no other metastases	Blank(s)	Alive or dead of other cause	Alive	Alive	Alive or dead due to cancer	2	63 years	$60,000 - $64,999
11412673	Other (American Indian/AK Native, Asian/Pacific Islander)	Female	2018	9.1.5 Papillary with follicular variant	Blank(s)	Not a paired site	Localized	T1b	N0a	M0	1	Surgery performed	16	1	0	0	No	No	No	No	None; no lymph node metastases	None; no other metastases	Blank(s)	Alive or dead of other cause	Alive	Alive	Alive or dead due to cancer	9	72 years	$75,000+
11420793	Black	Male	2018	9.1.5 Papillary with follicular variant	Blank(s)	Not a paired site	Localized	T1a	N0b	M0	1	Surgery performed	8	0	98	0	No	No	No	No	None; no lymph node metastases	None; no other metastases	Blank(s)	Alive or dead of other cause	Alive	Alive	Alive or dead due to cancer	11	59 years	$75,000+
11445239	White	Female	2018	9.1.3 Papillary	Blank(s)	Not a paired site	Regional	T1b	N1a	M0	2	Surgery performed	18	5	3	0	No	No	No	No	None; no lymph node metastases	None; no other metastases	Blank(s)	Alive or dead of other cause	Alive	Alive	Alive or dead due to cancer	10	57 years	$60,000 - $64,999
11449015	Other (American Indian/AK Native, Asian/Pacific Islander)	Female	2018	9.1.4 Follicular	Blank(s)	Not a paired site	Localized	T1b	N0b	M0	1	Surgery performed	19	0	98	0	No	No	No	No	None; no lymph node metastases	None; no other metastases	Blank(s)	Alive or dead of other cause	Alive	Alive	Alive or dead due to cancer	9	42 years	$60,000 - $64,999
11454799	White	Female	2018	9.1.3 Papillary	Blank(s)	Not a paired site	Localized	T1a	N0a	M0	1	Surgery performed	4	0	98	0	No	No	No	No	None; no lymph node metastases	None; no other metastases	Blank(s)	Alive or dead of other cause	Alive	Alive	Alive or dead due to cancer	10	51 years	$60,000 - $64,999
11460389	White	Male	2018	9.1.3 Papillary	Blank(s)	Not a paired site	Localized	T1a	N0a	M0	1	Surgery performed	2	0	98	0	No	No	No	No	None; no lymph node metastases	None; no other metastases	Blank(s)	Alive or dead of other cause	Alive	Alive	Alive or dead due to cancer	3	75 years	$45,000 - $49,999
11461646	White	Female	2018	9.1.3 Papillary	Blank(s)	Not a paired site	Localized	T1a	N0b	M0	1	Surgery performed	3	0	98	0	No	No	No	No	None; no lymph node metastases	None; no other metastases	Blank(s)	Alive or dead of other cause	Alive	Alive	Alive or dead due to cancer	0	59 years	$45,000 - $49,999
11475441	Other (American Indian/AK Native, Asian/Pacific Islander)	Female	2018	9.1.5 Papillary with follicular variant	Blank(s)	Not a paired site	Regional	T1b	N1a	M0	1	Surgery performed	17	4	2	0	No	No	No	No	None; no lymph node metastases	None; no other metastases	Blank(s)	Alive or dead of other cause	Alive	Alive	Alive or dead due to cancer	2	48 years	$60,000 - $64,999
11476569	White	Female	2018	9.1.6 Other	Blank(s)	Not a paired site	Distant	T4b	N1b	M0	4B	Not recommended, contraindicated due to other cond; autopsy only (1973-2002)	109	95	95	0	No	No	No	No	None; no lymph node metastases	None; no other metastases	Blank(s)	Alive or dead of other cause	Alive	Alive	Alive or dead due to cancer	1	75 years	$45,000 - $49,999
11494618	White	Female	2018	9.1.3 Papillary	Blank(s)	Not a paired site	Localized	T1a	N0a	M0	1	Surgery performed	2	4	0	0	No	No	No	No	None; no lymph node metastases	None; no other metastases	Blank(s)	Alive or dead of other cause	Alive	Alive	Alive or dead due to cancer	0	51 years	$60,000 - $64,999
11494668	White	Female	2018	9.1.3 Papillary	Blank(s)	Not a paired site	Localized	T1a	N0b	M0	1	Surgery performed	4	0	98	0	No	No	No	No	None; no lymph node metastases	None; no other metastases	Blank(s)	Alive or dead of other cause	Alive	Alive	Alive or dead due to cancer	8	52 years	$60,000 - $64,999
11516744	White	Female	2018	9.1.3 Papillary	Blank(s)	Not a paired site	Localized	T2	N0a	M0	1	Surgery performed	21	7	0	0	No	No	No	No	None; no lymph node metastases	None; no other metastases	Blank(s)	Alive or dead of other cause	Alive	Alive	Alive or dead due to cancer	11	57 years	$75,000+
11519796	White	Female	2018	9.1.3 Papillary	Blank(s)	Not a paired site	Localized	T1a	N0a	M0	1	Surgery performed	10	0	98	0	No	No	No	No	None; no lymph node metastases	None; no other metastases	Blank(s)	Alive or dead of other cause	Alive	Alive	Alive or dead due to cancer	8	57 years	$60,000 - $64,999
11530784	White	Male	2018	9.1.3 Papillary	Blank(s)	Not a paired site	Regional	T3b	N1b	M0	2	Surgery performed	7	65	18	0	No	No	No	No	None; no lymph node metastases	None; no other metastases	Blank(s)	Alive or dead of other cause	Alive	Alive	Alive or dead due to cancer	9	59 years	$75,000+
11537348	Black	Female	2018	9.1.3 Papillary	Blank(s)	Not a paired site	Localized	T1a	N0a	M0	1	Surgery performed	2	0	98	0	No	No	No	No	None; no lymph node metastases	None; no other metastases	Blank(s)	Alive or dead of other cause	Alive	Alive	Alive or dead due to cancer	6	49 years	$75,000+
11537498	White	Female	2018	9.1.5 Papillary with follicular variant	Blank(s)	Not a paired site	Localized	T1a	N0b	M0	1	Surgery performed	1	0	98	0	No	No	No	No	None; no lymph node metastases	None; no other metastases	Blank(s)	Alive or dead of other cause	Alive	Alive	Alive or dead due to cancer	0	49 years	$60,000 - $64,999
11552268	White	Female	2018	9.1.3 Papillary	Blank(s)	Not a paired site	Localized	T1a	N0a	M0	1	Surgery performed	2	3	0	0	No	No	No	No	None; no lymph node metastases	None; no other metastases	Blank(s)	Alive or dead of other cause	Alive	Alive	Alive or dead due to cancer	1	63 years	$60,000 - $64,999
11556680	White	Female	2018	9.1.5 Papillary with follicular variant	Blank(s)	Not a paired site	Localized	T1a	N0a	M0	1	Surgery performed	10	3	0	0	No	No	No	No	None; no lymph node metastases	None; no other metastases	Blank(s)	Alive or dead of other cause	Alive	Alive	Alive or dead due to cancer	10	52 years	$60,000 - $64,999
11557351	White	Male	2018	9.1.3 Papillary	Blank(s)	Not a paired site	Localized	T1a	N0b	M0	1	Not recommended	10	0	98	0	No	No	No	No	None; no lymph node metastases	None; no other metastases	Blank(s)	Alive or dead of other cause	Alive	Alive	Alive or dead due to cancer	8	85+ years	$75,000+
11564550	Other (American Indian/AK Native, Asian/Pacific Islander)	Female	2018	9.1.3 Papillary	Blank(s)	Not a paired site	Localized	T1a	N0b	M0	1	Surgery performed	8	0	98	0	No	No	No	No	None; no lymph node metastases	None; no other metastases	Blank(s)	Alive or dead of other cause	Alive	Alive	Alive or dead due to cancer	3	52 years	$45,000 - $49,999
11567226	White	Male	2018	9.1.3 Papillary	Blank(s)	Not a paired site	Localized	T1a	N0b	M0	1	Surgery performed	5	0	98	0	No	No	No	No	None; no lymph node metastases	None; no other metastases	Blank(s)	Alive or dead of other cause	Alive	Alive	Alive or dead due to cancer	8	61 years	$75,000+
11567848	White	Female	2018	9.1.3 Papillary	Blank(s)	Not a paired site	Localized	T1b	N0a	M0	1	Surgery performed	16	0	98	0	No	No	No	No	None; no lymph node metastases	None; no other metastases	Blank(s)	Alive or dead of other cause	Alive	Alive	Alive or dead due to cancer	10	52 years	$60,000 - $64,999
11573443	White	Female	2018	9.1.3 Papillary	Blank(s)	Not a paired site	Localized	T2	N0b	M0	1	Surgery performed	24	0	98	0	No	No	No	No	None; no lymph node metastases	None; no other metastases	Blank(s)	Alive or dead of other cause	Alive	Alive	Alive or dead due to cancer	8	71 years	$45,000 - $49,999
11578821	White	Female	2018	9.1.3 Papillary	Blank(s)	Not a paired site	Localized	T2	N0b	M0	1	Surgery performed	29	0	98	0	No	No	No	No	None; no lymph node metastases	None; no other metastases	Blank(s)	Alive or dead of other cause	Alive	Alive	Alive or dead due to cancer	2	61 years	$75,000+
11580280	White	Male	2018	9.1.3 Papillary	Blank(s)	Not a paired site	Localized	T1a	N0a	M0	1	Surgery performed	10	95	0	0	No	No	No	No	None; no lymph node metastases	None; no other metastases	Blank(s)	Alive or dead of other cause	Alive	Alive	Alive or dead due to cancer	10	67 years	$45,000 - $49,999
11581438	White	Female	2018	9.1.3 Papillary	Blank(s)	Not a paired site	Localized	T1a	N0b	M0	1	Not recommended, contraindicated due to other cond; autopsy only (1973-2002)	10	0	98	0	No	No	No	No	None; no lymph node metastases	None; no other metastases	Blank(s)	Alive or dead of other cause	Alive	Alive	Alive or dead due to cancer	1	39 years	$45,000 - $49,999
11582950	White	Female	2018	9.1.5 Papillary with follicular variant	Blank(s)	Not a paired site	Localized	T1a	N0b	M0	1	Surgery performed	4	0	98	0	No	No	No	No	None; no lymph node metastases	None; no other metastases	Blank(s)	Alive or dead of other cause	Alive	Alive	Alive or dead due to cancer	9	62 years	$75,000+
11584295	White	Female	2018	9.1.5 Papillary with follicular variant	Blank(s)	Not a paired site	Localized	T2	N0a	M0	1	Surgery performed	32	0	98	0	No	No	No	No	None; no lymph node metastases	None; no other metastases	Blank(s)	Alive or dead of other cause	Alive	Alive	Alive or dead due to cancer	9	82 years	$60,000 - $64,999
11591045	White	Female	2018	9.1.5 Papillary with follicular variant	Blank(s)	Not a paired site	Localized	T1a	N0a	M0	1	Surgery performed	2	3	0	0	No	No	No	No	None; no lymph node metastases	None; no other metastases	Blank(s)	Alive or dead of other cause	Alive	Alive	Alive or dead due to cancer	10	69 years	$45,000 - $49,999
11593600	Black	Female	2018	9.1.5 Papillary with follicular variant	Blank(s)	Not a paired site	Localized	T3a	N0a	M0	2	Surgery performed	77	0	98	0	No	No	No	No	None; no lymph node metastases	None; no other metastases	Blank(s)	Alive or dead of other cause	Alive	Alive	Alive or dead due to cancer	10	71 years	$45,000 - $49,999
11593616	Black	Female	2018	9.1.4 Follicular	Blank(s)	Not a paired site	Localized	T3a	N0b	M0	1	Surgery performed	58	0	98	0	No	No	No	No	None; no lymph node metastases	None; no other metastases	Blank(s)	Alive or dead of other cause	Alive	Alive	Alive or dead due to cancer	11	51 years	$45,000 - $49,999
11595223	White	Female	2018	9.1.3 Papillary	Blank(s)	Not a paired site	Localized	T1a	N0a	M0	1	Surgery performed	10	6	0	0	No	No	No	No	None; no lymph node metastases	None; no other metastases	Blank(s)	Alive or dead of other cause	Alive	Alive	Alive or dead due to cancer	5	45 years	$45,000 - $49,999
11595599	White	Female	2018	9.1.3 Papillary	Blank(s)	Not a paired site	Localized	T1b	N0a	M0	1	Surgery performed	13	3	0	0	No	No	No	No	None; no lymph node metastases	None; no other metastases	Blank(s)	Alive or dead of other cause	Alive	Alive	Alive or dead due to cancer	8	58 years	$45,000 - $49,999
[truncated: 69,975 more rows]
