# Supplementary material for: A critical analysis of the current TNM classification for differentiated thyroid carcinoma in young patients: Time for a change?
Source: Front Endocrinol (Lausanne). 2022 Oct 19;13:939131. doi: 10.3389/fendo.2022.939131 (PMC9627501; doi:10.3389/fendo.2022.939131)
Supplement: Supplementary file 1 [file DataSheet_1.zip › raw data/data sheet.xlsx]

## Sheet: Sheet1
Race 1	gender1	Year diagnosis	Pathology subtype	Age	CSS	Survival months	T stage	N stage	M stage	TNM stage
1	0	2004	1	44	0	112	4	2	1	4
2	0	2004	1	35	0	178	4	2	1	4
1	1	2004	0	51	0	168	4	2	1	4
1	0	2004	1	44	0	127	4	2	0	3B
2	1	2004	1	22	0	82	4	2	0	3B
1	0	2004	1	29	0	172	4	2	0	3B
1	0	2004	1	46	0	9	4	2	0	3B
1	1	2004	1	53	1	57	4	2	0	3B
1	1	2004	1	17	0	176	4	2	0	3B
1	1	2004	1	39	0	12	4	2	0	3B
1	0	2004	1	38	0	174	4	2	0	3B
1	1	2004	1	24	0	23	4	2	0	3B
1	1	2004	1	27	0	177	4	2	0	3B
1	1	2004	1	32	0	172	4	2	0	3B
1	1	2004	1	43	0	126	4	2	0	3B
1	1	2004	1	43	0	168	4	2	0	3B
1	1	2004	1	44	0	178	4	2	0	3B
1	1	2004	1	45	0	176	4	2	0	3B
2	1	2004	1	43	0	176	4	2	0	3B
1	0	2004	1	22	0	171	4	1	0	3A
1	1	2004	1	23	0	171	4	1	0	3A
1	1	2004	1	41	0	176	4	1	0	3A
1	0	2004	1	39	0	172	4	1	0	3A
1	1	2004	1	42	0	175	4	1	0	3A
1	1	2004	1	53	0	171	4	1	0	3A
1	0	2004	1	25	0	170	4	1	0	3A
1	0	2004	1	47	0	177	4	1	0	3A
2	0	2004	1	32	0	169	4	1	0	3A
2	0	2004	1	53	0	168	4	1	0	3A
1	1	2004	1	38	0	170	4	1	0	3A
2	1	2004	1	39	0	170	4	1	0	3A
2	1	2004	1	49	0	176	4	1	0	3A
1	1	2004	1	31	0	176	4	0	0	3A
1	0	2004	1	53	1	30	4	0	0	3A
1	1	2004	1	34	0	174	4	0	0	3A
1	1	2004	1	42	0	163	4	0	0	3A
1	1	2004	1	46	0	177	4	0	0	3A
1	1	2004	1	48	0	52	4	0	0	3A
1	1	2004	1	49	0	174	4	0	0	3A
0	0	2004	1	52	0	179	4	0	0	3A
1	1	2004	1	34	0	174	4	0	0	3A
1	1	2004	1	38	0	173	4	0	0	3A
2	1	2004	1	48	0	168	4	0	0	3A
0	1	2004	1	24	0	168	4	0	0	3A
1	0	2004	1	49	0	170	4	0	0	3A
2	0	2004	1	44	0	173	4	0	0	3A
1	1	2004	1	34	0	169	4	0	0	3A
1	1	2004	1	34	0	175	4	0	0	3A
1	1	2004	1	35	0	179	4	0	0	3A
1	1	2004	1	38	0	170	4	0	0	3A
1	1	2004	1	47	0	169	4	0	0	3A
1	1	2004	1	48	0	171	4	0	0	3A
2	1	2004	1	43	0	169	4	0	0	3A
0	1	2004	1	51	0	179	4	0	0	3A
1	1	2004	1	10	0	174	3	2	1	4
1	0	2004	1	43	0	168	3	2	1	4
2	1	2004	1	28	0	176	3	2	1	4
0	1	2004	0	49	0	178	3	0	1	4
1	0	2004	1	39	0	168	3	2	0	2B
1	0	2004	1	48	0	169	3	2	0	2B
1	0	2004	1	51	0	159	3	2	0	2B
1	1	2004	1	13	0	170	3	2	0	2B
1	1	2004	1	15	0	169	3	2	0	2B
1	1	2004	1	20	0	173	3	2	0	2B
1	1	2004	1	22	0	170	3	2	0	2B
1	0	2004	1	25	0	176	3	2	0	2B
1	0	2004	1	36	0	177	3	2	0	2B
1	0	2004	1	37	0	170	3	2	0	2B
1	0	2004	1	49	0	178	3	2	0	2B
1	0	2004	1	49	0	169	3	2	0	2B
1	0	2004	1	50	0	172	3	2	0	2B
1	0	2004	1	53	0	176	3	2	0	2B
2	0	2004	1	23	0	168	3	2	0	2B
2	0	2004	1	26	0	178	3	2	0	2B
0	0	2004	1	29	0	170	3	2	0	2B
1	1	2004	1	14	0	171	3	2	0	2B
1	1	2004	1	17	0	176	3	2	0	2B
1	1	2004	1	18	0	169	3	2	0	2B
1	1	2004	1	22	0	171	3	2	0	2B
1	1	2004	1	23	0	170	3	2	0	2B
1	1	2004	1	29	0	178	3	2	0	2B
1	1	2004	1	30	0	173	3	2	0	2B
1	1	2004	1	35	0	169	3	2	0	2B
1	1	2004	1	37	0	176	3	2	0	2B
1	1	2004	1	40	0	166	3	2	0	2B
1	1	2004	1	43	0	171	3	2	0	2B
1	1	2004	1	47	0	169	3	2	0	2B
2	1	2004	1	27	0	172	3	2	0	2B
2	1	2004	1	29	0	174	3	2	0	2B
2	1	2004	1	31	0	169	3	2	0	2B
2	1	2004	1	48	0	169	3	2	0	2B
0	1	2004	1	17	0	178	3	2	0	2B
0	1	2004	1	24	0	137	3	2	0	2B
0	1	2004	1	28	0	177	3	2	0	2B
1	1	2004	0	38	1	53	3	2	0	2B
1	0	2004	1	43	0	169	3	1	0	2A
1	0	2004	1	44	0	174	3	1	0	2A
1	1	2004	1	37	0	174	3	1	0	2A
1	1	2004	1	39	0	175	3	1	0	2A
1	1	2004	1	40	0	117	3	1	0	2A
1	1	2004	1	45	0	173	3	1	0	2A
2	1	2004	1	28	0	173	3	1	0	2A
1	0	2004	1	16	0	171	3	1	0	2A
1	0	2004	1	17	0	174	3	1	0	2A
1	0	2004	1	31	0	179	3	1	0	2A
1	0	2004	1	36	0	174	3	1	0	2A
1	0	2004	1	45	0	174	3	1	0	2A
1	0	2004	1	46	0	173	3	1	0	2A
1	0	2004	1	46	0	168	3	1	0	2A
1	0	2004	1	50	0	177	3	1	0	2A
1	0	2004	1	50	0	173	3	1	0	2A
1	0	2004	1	54	0	177	3	1	0	2A
2	0	2004	1	31	0	174	3	1	0	2A
2	0	2004	1	51	0	169	3	1	0	2A
0	0	2004	1	25	0	74	3	1	0	2A
1	1	2004	1	22	0	175	3	1	0	2A
1	1	2004	1	26	0	176	3	1	0	2A
1	1	2004	1	26	0	170	3	1	0	2A
1	1	2004	1	27	0	177	3	1	0	2A
1	1	2004	1	30	0	172	3	1	0	2A
1	1	2004	1	32	0	151	3	1	0	2A
1	1	2004	1	36	0	168	3	1	0	2A
1	1	2004	1	36	0	176	3	1	0	2A
1	1	2004	1	38	0	138	3	1	0	2A
1	1	2004	1	41	0	174	3	1	0	2A
1	1	2004	1	44	0	175	3	1	0	2A
1	1	2004	1	47	0	170	3	1	0	2A
1	1	2004	1	50	0	176	3	1	0	2A
2	1	2004	1	22	0	168	3	1	0	2A
2	1	2004	1	26	0	168	3	1	0	2A
2	1	2004	1	33	0	173	3	1	0	2A
2	1	2004	1	42	0	169	3	1	0	2A
2	1	2004	1	48	0	170	3	1	0	2A
0	1	2004	1	45	0	169	3	1	0	2A
1	0	2004	1	29	0	174	3	0	0	2A
1	0	2004	1	38	0	173	3	0	0	2A
1	0	2004	1	43	0	174	3	0	0	2A
1	0	2004	1	50	0	168	3	0	0	2A
1	0	2004	1	52	0	174	3	0	0	2A
0	0	2004	1	41	0	174	3	0	0	2A
1	1	2004	1	24	0	176	3	0	0	2A
1	1	2004	1	27	0	172	3	0	0	2A
1	1	2004	1	29	0	174	3	0	0	2A
1	1	2004	1	32	0	176	3	0	0	2A
1	1	2004	1	32	0	166	3	0	0	2A
1	1	2004	1	35	0	178	3	0	0	2A
1	1	2004	1	36	0	178	3	0	0	2A
1	1	2004	1	36	0	168	3	0	0	2A
1	1	2004	1	38	0	177	3	0	0	2A
1	1	2004	1	39	0	170	3	0	0	2A
1	1	2004	1	39	0	168	3	0	0	2A
1	1	2004	1	40	0	8	3	0	0	2A
1	1	2004	1	42	0	174	3	0	0	2A
1	1	2004	1	43	0	168	3	0	0	2A
1	1	2004	1	44	0	176	3	0	0	2A
1	1	2004	1	45	0	171	3	0	0	2A
1	1	2004	1	46	0	169	3	0	0	2A
1	1	2004	1	47	0	171	3	0	0	2A
1	1	2004	1	49	0	169	3	0	0	2A
1	1	2004	1	50	0	171	3	0	0	2A
1	1	2004	1	51	0	168	3	0	0	2A
1	1	2004	1	51	0	176	3	0	0	2A
1	1	2004	1	51	0	127	3	0	0	2A
1	1	2004	1	52	0	177	3	0	0	2A
1	1	2004	1	54	0	169	3	0	0	2A
2	1	2004	1	41	0	171	3	0	0	2A
2	1	2004	1	52	0	168	3	0	0	2A
0	1	2004	1	20	0	169	3	0	0	2A
0	1	2004	1	33	0	161	3	0	0	2A
0	1	2004	1	34	0	126	3	0	0	2A
0	1	2004	1	36	0	176	3	0	0	2A
0	1	2004	1	36	0	169	3	0	0	2A
0	1	2004	1	42	0	171	3	0	0	2A
1	0	2004	0	36	0	174	3	0	0	2A
1	0	2004	0	42	0	168	3	0	0	2A
1	0	2004	0	42	0	170	3	0	0	2A
1	0	2004	0	45	0	76	3	0	0	2A
1	0	2004	0	45	0	177	3	0	0	2A
1	0	2004	0	47	0	176	3	0	0	2A
1	0	2004	0	48	0	174	3	0	0	2A
1	0	2004	0	48	0	171	3	0	0	2A
1	0	2004	0	54	0	171	3	0	0	2A
1	1	2004	0	27	0	172	3	0	0	2A
1	1	2004	0	29	0	129	3	0	0	2A
1	1	2004	0	36	0	168	3	0	0	2A
1	1	2004	0	37	0	146	3	0	0	2A
1	1	2004	0	40	0	175	3	0	0	2A
1	1	2004	0	42	0	177	3	0	0	2A
1	1	2004	0	47	0	172	3	0	0	2A
1	1	2004	0	48	0	171	3	0	0	2A
1	1	2004	0	48	0	171	3	0	0	2A
1	1	2004	0	50	0	169	3	0	0	2A
2	1	2004	0	17	0	169	3	0	0	2A
2	1	2004	0	30	0	174	3	0	0	2A
2	1	2004	0	54	1	145	3	0	0	2A
1	0	2004	1	22	0	176	3	0	0	2A
1	0	2004	1	28	0	177	3	0	0	2A
1	0	2004	1	33	0	178	3	0	0	2A
1	0	2004	1	37	0	172	3	0	0	2A
1	0	2004	1	38	0	177	3	0	0	2A
1	0	2004	1	39	0	176	3	0	0	2A
1	0	2004	1	40	1	112	3	0	0	2A
1	0	2004	1	40	0	173	3	0	0	2A
1	0	2004	1	41	0	178	3	0	0	2A
1	0	2004	1	42	0	177	3	0	0	2A
1	0	2004	1	44	0	115	3	0	0	2A
1	0	2004	1	44	0	168	3	0	0	2A
1	0	2004	1	44	0	46	3	0	0	2A
1	0	2004	1	47	0	174	3	0	0	2A
1	0	2004	1	48	0	178	3	0	0	2A
1	0	2004	1	49	0	170	3	0	0	2A
1	0	2004	1	50	0	173	3	0	0	2A
1	0	2004	1	51	0	175	3	0	0	2A
1	0	2004	1	53	0	166	3	0	0	2A
2	0	2004	1	37	0	171	3	0	0	2A
2	0	2004	1	44	0	176	3	0	0	2A
0	0	2004	1	24	0	166	3	0	0	2A
1	1	2004	1	16	0	175	3	0	0	2A
1	1	2004	1	19	0	172	3	0	0	2A
1	1	2004	1	23	0	170	3	0	0	2A
1	1	2004	1	23	0	177	3	0	0	2A
1	1	2004	1	25	0	171	3	0	0	2A
1	1	2004	1	27	0	173	3	0	0	2A
1	1	2004	1	28	0	176	3	0	0	2A
1	1	2004	1	28	0	179	3	0	0	2A
1	1	2004	1	29	0	177	3	0	0	2A
1	1	2004	1	30	0	172	3	0	0	2A
1	1	2004	1	31	0	173	3	0	0	2A
1	1	2004	1	31	0	178	3	0	0	2A
1	1	2004	1	32	0	179	3	0	0	2A
1	1	2004	1	32	0	170	3	0	0	2A
1	1	2004	1	34	0	170	3	0	0	2A
1	1	2004	1	34	0	169	3	0	0	2A
1	1	2004	1	35	0	174	3	0	0	2A
1	1	2004	1	36	0	176	3	0	0	2A
1	1	2004	1	37	0	172	3	0	0	2A
1	1	2004	1	38	0	173	3	0	0	2A
1	1	2004	1	40	0	80	3	0	0	2A
1	1	2004	1	41	0	172	3	0	0	2A
1	1	2004	1	41	0	172	3	0	0	2A
1	1	2004	1	42	0	179	3	0	0	2A
1	1	2004	1	44	0	179	3	0	0	2A
1	1	2004	1	44	0	178	3	0	0	2A
1	1	2004	1	44	0	176	3	0	0	2A
1	1	2004	1	46	0	176	3	0	0	2A
1	1	2004	1	47	0	171	3	0	0	2A
1	1	2004	1	47	0	178	3	0	0	2A
1	1	2004	1	47	0	171	3	0	0	2A
1	1	2004	1	48	0	168	3	0	0	2A
1	1	2004	1	48	0	178	3	0	0	2A
1	1	2004	1	49	0	179	3	0	0	2A
1	1	2004	1	49	0	176	3	0	0	2A
1	1	2004	1	49	0	146	3	0	0	2A
1	1	2004	1	51	0	177	3	0	0	2A
1	1	2004	1	52	0	178	3	0	0	2A
1	1	2004	1	52	0	179	3	0	0	2A
1	1	2004	1	53	0	178	3	0	0	2A
1	1	2004	1	53	0	176	3	0	0	2A
1	1	2004	1	54	0	178	3	0	0	2A
1	1	2004	1	54	0	171	3	0	0	2A
2	1	2004	1	13	0	173	3	0	0	2A
2	1	2004	1	34	0	174	3	0	0	2A
2	1	2004	1	36	0	179	3	0	0	2A
2	1	2004	1	37	0	179	3	0	0	2A
2	1	2004	1	37	0	174	3	0	0	2A
2	1	2004	1	39	0	175	3	0	0	2A
2	1	2004	1	41	0	169	3	0	0	2A
2	1	2004	1	51	0	176	3	0	0	2A
2	1	2004	1	53	0	168	3	0	0	2A
0	1	2004	1	32	0	69	3	0	0	2A
0	1	2004	1	32	0	169	3	0	0	2A
0	1	2004	1	33	0	173	3	0	0	2A
0	1	2004	1	40	0	169	3	0	0	2A
0	1	2004	1	43	0	179	3	0	0	2A
0	1	2004	1	43	0	173	3	0	0	2A
0	1	2004	1	46	0	174	3	0	0	2A
0	1	2004	1	54	0	130	3	0	0	2A
1	0	2004	0	39	0	168	3	0	0	2A
1	0	2004	0	47	0	169	3	0	0	2A
1	1	2004	0	23	0	168	3	0	0	2A
1	1	2004	0	31	0	173	3	0	0	2A
1	1	2004	0	38	0	169	3	0	0	2A
1	1	2004	0	42	0	45	3	0	0	2A
1	1	2004	0	43	0	168	3	0	0	2A
1	1	2004	0	44	0	169	3	0	0	2A
1	1	2004	0	48	0	171	3	0	0	2A
1	1	2004	0	49	0	171	3	0	0	2A
1	1	2004	0	49	0	175	3	0	0	2A
0	1	2004	0	26	0	168	3	0	0	2A
0	1	2004	0	48	0	179	3	0	0	2A
1	0	2004	1	25	0	169	2	1	1	4
1	1	2004	1	28	0	6	2	1	1	4
1	1	2004	1	11	0	177	2	2	0	2A
0	1	2004	1	34	0	177	2	2	0	2A
1	0	2004	1	31	0	170	2	2	0	2A
1	0	2004	1	33	0	169	2	2	0	2A
1	0	2004	1	40	0	175	2	2	0	2A
1	0	2004	1	46	0	143	2	2	0	2A
1	0	2004	1	46	0	174	2	2	0	2A
1	0	2004	1	54	0	176	2	2	0	2A
1	1	2004	1	24	0	177	2	2	0	2A
1	1	2004	1	25	0	177	2	2	0	2A
1	1	2004	1	33	0	170	2	2	0	2A
1	1	2004	1	36	0	171	2	2	0	2A
1	1	2004	1	40	0	169	2	2	0	2A
1	1	2004	1	42	0	172	2	2	0	2A
1	1	2004	1	52	0	174	2	2	0	2A
1	1	2004	1	54	0	174	2	2	0	2A
2	1	2004	1	31	0	179	2	2	0	2A
1	0	2004	1	33	0	174	2	1	0	1
1	1	2004	1	30	0	55	2	1	0	1
1	1	2004	1	45	0	172	2	1	0	1
1	1	2004	1	54	0	175	2	1	0	1
1	1	2004	1	54	0	168	2	1	0	1
2	1	2004	1	44	0	171	2	1	0	1
1	0	2004	1	37	0	179	2	1	0	1
1	0	2004	1	37	0	176	2	1	0	1
1	0	2004	1	38	0	172	2	1	0	1
1	0	2004	1	52	0	172	2	1	0	1
2	0	2004	1	22	0	175	2	1	0	1
2	0	2004	1	46	0	176	2	1	0	1
1	1	2004	1	8	0	174	2	1	0	1
1	1	2004	1	21	0	170	2	1	0	1
1	1	2004	1	22	0	171	2	1	0	1
1	1	2004	1	22	0	168	2	1	0	1
1	1	2004	1	27	0	172	2	1	0	1
1	1	2004	1	29	0	172	2	1	0	1
1	1	2004	1	30	0	173	2	1	0	1
1	1	2004	1	32	0	170	2	1	0	1
1	1	2004	1	33	0	171	2	1	0	1
1	1	2004	1	34	0	178	2	1	0	1
1	1	2004	1	36	0	175	2	1	0	1
1	1	2004	1	40	0	151	2	1	0	1
1	1	2004	1	46	0	168	2	1	0	1
1	1	2004	1	46	0	174	2	1	0	1
1	1	2004	1	47	0	177	2	1	0	1
1	1	2004	1	48	0	169	2	1	0	1
1	1	2004	1	48	0	139	2	1	0	1
1	1	2004	1	50	0	168	2	1	0	1
1	1	2004	1	53	0	169	2	1	0	1
2	1	2004	1	24	0	177	2	1	0	1
1	0	2004	1	34	0	170	2	0	0	1
1	0	2004	1	34	0	148	2	0	0	1
1	0	2004	1	35	0	167	2	0	0	1
1	0	2004	1	37	0	168	2	0	0	1
1	0	2004	1	40	0	172	2	0	0	1
1	0	2004	1	40	0	176	2	0	0	1
1	0	2004	1	41	0	172	2	0	0	1
1	0	2004	1	43	0	171	2	0	0	1
1	0	2004	1	45	0	177	2	0	0	1
1	0	2004	1	48	0	177	2	0	0	1
1	0	2004	1	50	0	13	2	0	0	1
1	0	2004	1	50	0	178	2	0	0	1
1	0	2004	1	51	0	169	2	0	0	1
1	0	2004	1	53	0	177	2	0	0	1
1	0	2004	1	54	0	169	2	0	0	1
2	0	2004	1	43	0	176	2	0	0	1
0	0	2004	1	47	1	162	2	0	0	1
1	1	2004	1	16	0	153	2	0	0	1
1	1	2004	1	18	0	172	2	0	0	1
1	1	2004	1	20	0	179	2	0	0	1
1	1	2004	1	21	0	90	2	0	0	1
1	1	2004	1	22	0	140	2	0	0	1
1	1	2004	1	24	0	62	2	0	0	1
1	1	2004	1	24	0	171	2	0	0	1
1	1	2004	1	26	0	175	2	0	0	1
1	1	2004	1	26	0	172	2	0	0	1
1	1	2004	1	27	0	178	2	0	0	1
1	1	2004	1	28	0	59	2	0	0	1
1	1	2004	1	28	0	175	2	0	0	1
1	1	2004	1	28	0	173	2	0	0	1
1	1	2004	1	29	0	177	2	0	0	1
1	1	2004	1	29	0	179	2	0	0	1
1	1	2004	1	30	0	170	2	0	0	1
1	1	2004	1	31	0	175	2	0	0	1
1	1	2004	1	32	0	173	2	0	0	1
1	1	2004	1	32	0	176	2	0	0	1
1	1	2004	1	32	0	172	2	0	0	1
1	1	2004	1	33	0	176	2	0	0	1
1	1	2004	1	34	0	178	2	0	0	1
1	1	2004	1	34	0	112	2	0	0	1
1	1	2004	1	35	0	170	2	0	0	1
1	1	2004	1	35	0	170	2	0	0	1
1	1	2004	1	35	0	177	2	0	0	1
1	1	2004	1	35	0	171	2	0	0	1
1	1	2004	1	36	0	172	2	0	0	1
1	1	2004	1	37	0	179	2	0	0	1
1	1	2004	1	38	0	176	2	0	0	1
1	1	2004	1	38	0	172	2	0	0	1
1	1	2004	1	38	0	177	2	0	0	1
1	1	2004	1	40	0	179	2	0	0	1
1	1	2004	1	41	0	173	2	0	0	1
1	1	2004	1	41	0	173	2	0	0	1
1	1	2004	1	42	0	148	2	0	0	1
1	1	2004	1	42	0	176	2	0	0	1
1	1	2004	1	42	0	124	2	0	0	1
1	1	2004	1	43	0	172	2	0	0	1
1	1	2004	1	43	0	178	2	0	0	1
1	1	2004	1	44	0	177	2	0	0	1
1	1	2004	1	44	0	179	2	0	0	1
1	1	2004	1	44	0	169	2	0	0	1
1	1	2004	1	44	0	169	2	0	0	1
1	1	2004	1	44	0	175	2	0	0	1
1	1	2004	1	45	0	167	2	0	0	1
1	1	2004	1	45	0	169	2	0	0	1
1	1	2004	1	45	0	170	2	0	0	1
1	1	2004	1	46	0	176	2	0	0	1
1	1	2004	1	47	0	169	2	0	0	1
1	1	2004	1	47	0	169	2	0	0	1
1	1	2004	1	47	0	179	2	0	0	1
1	1	2004	1	48	0	176	2	0	0	1
1	1	2004	1	48	0	176	2	0	0	1
1	1	2004	1	49	0	169	2	0	0	1
1	1	2004	1	49	0	172	2	0	0	1
1	1	2004	1	49	0	175	2	0	0	1
1	1	2004	1	50	0	174	2	0	0	1
1	1	2004	1	51	0	174	2	0	0	1
1	1	2004	1	51	0	178	2	0	0	1
1	1	2004	1	51	0	179	2	0	0	1
1	1	2004	1	51	0	177	2	0	0	1
1	1	2004	1	52	0	170	2	0	0	1
1	1	2004	1	52	0	116	2	0	0	1
1	1	2004	1	54	0	177	2	0	0	1
2	1	2004	1	28	0	174	2	0	0	1
2	1	2004	1	28	0	170	2	0	0	1
2	1	2004	1	28	0	161	2	0	0	1
2	1	2004	1	38	0	170	2	0	0	1
2	1	2004	1	39	0	175	2	0	0	1
2	1	2004	1	44	0	172	2	0	0	1
0	1	2004	1	21	0	172	2	0	0	1
0	1	2004	1	39	0	177	2	0	0	1
0	1	2004	1	41	0	178	2	0	0	1
0	1	2004	1	45	0	172	2	0	0	1
0	1	2004	1	46	0	38	2	0	0	1
0	1	2004	1	51	0	171	2	0	0	1
1	0	2004	0	40	0	172	2	0	0	1
1	0	2004	0	44	0	175	2	0	0	1
1	0	2004	0	47	0	173	2	0	0	1
1	0	2004	0	48	0	169	2	0	0	1
1	0	2004	0	48	0	168	2	0	0	1
1	0	2004	0	49	0	176	2	0	0	1
2	0	2004	0	42	0	178	2	0	0	1
1	1	2004	0	22	0	156	2	0	0	1
1	1	2004	0	23	0	172	2	0	0	1
1	1	2004	0	25	0	175	2	0	0	1
1	1	2004	0	25	0	75	2	0	0	1
1	1	2004	0	29	0	178	2	0	0	1
1	1	2004	0	30	0	175	2	0	0	1
1	1	2004	0	32	0	176	2	0	0	1
1	1	2004	0	34	0	171	2	0	0	1
1	1	2004	0	34	0	172	2	0	0	1
1	1	2004	0	34	0	171	2	0	0	1
1	1	2004	0	35	0	119	2	0	0	1
1	1	2004	0	35	0	170	2	0	0	1
1	1	2004	0	35	0	173	2	0	0	1
1	1	2004	0	40	0	169	2	0	0	1
1	1	2004	0	40	0	169	2	0	0	1
1	1	2004	0	41	0	168	2	0	0	1
1	1	2004	0	42	0	173	2	0	0	1
1	1	2004	0	42	0	179	2	0	0	1
1	1	2004	0	43	0	177	2	0	0	1
1	1	2004	0	45	0	169	2	0	0	1
1	1	2004	0	46	0	175	2	0	0	1
1	1	2004	0	46	0	171	2	0	0	1
1	1	2004	0	47	0	179	2	0	0	1
1	1	2004	0	47	0	170	2	0	0	1
1	1	2004	0	48	0	170	2	0	0	1
1	1	2004	0	49	0	172	2	0	0	1
1	1	2004	0	50	0	175	2	0	0	1
1	1	2004	0	50	0	175	2	0	0	1
1	1	2004	0	50	0	171	2	0	0	1
1	1	2004	0	50	0	176	2	0	0	1
1	1	2004	0	51	0	169	2	0	0	1
1	1	2004	0	54	0	82	2	0	0	1
2	1	2004	0	25	0	173	2	0	0	1
2	1	2004	0	25	0	168	2	0	0	1
2	1	2004	0	31	0	48	2	0	0	1
2	1	2004	0	32	0	168	2	0	0	1
2	1	2004	0	40	0	174	2	0	0	1
2	1	2004	0	42	0	170	2	0	0	1
2	1	2004	0	50	0	172	2	0	0	1
2	1	2004	0	51	0	175	2	0	0	1
0	1	2004	0	22	0	171	2	0	0	1
0	1	2004	0	36	0	170	2	0	0	1
1	0	2004	1	27	0	176	2	0	0	1
1	0	2004	1	32	0	170	2	0	0	1
1	0	2004	1	33	0	170	2	0	0	1
1	0	2004	1	37	0	179	2	0	0	1
1	0	2004	1	40	0	172	2	0	0	1
1	0	2004	1	41	0	175	2	0	0	1
1	0	2004	1	41	0	174	2	0	0	1
1	0	2004	1	42	0	176	2	0	0	1
1	0	2004	1	42	0	173	2	0	0	1
1	0	2004	1	42	0	178	2	0	0	1
1	0	2004	1	42	0	168	2	0	0	1
1	0	2004	1	43	0	174	2	0	0	1
1	0	2004	1	44	0	174	2	0	0	1
1	0	2004	1	46	0	173	2	0	0	1
1	0	2004	1	47	0	171	2	0	0	1
1	0	2004	1	48	0	178	2	0	0	1
1	0	2004	1	51	0	93	2	0	0	1
1	0	2004	1	51	0	168	2	0	0	1
1	0	2004	1	52	0	169	2	0	0	1
1	0	2004	1	53	0	177	2	0	0	1
1	0	2004	1	54	0	171	2	0	0	1
1	0	2004	1	54	0	174	2	0	0	1
2	0	2004	1	53	0	178	2	0	0	1
1	1	2004	1	13	0	176	2	0	0	1
1	1	2004	1	15	0	174	2	0	0	1
1	1	2004	1	17	0	170	2	0	0	1
1	1	2004	1	18	0	171	2	0	0	1
1	1	2004	1	21	0	173	2	0	0	1
1	1	2004	1	23	0	174	2	0	0	1
1	1	2004	1	24	0	26	2	0	0	1
1	1	2004	1	24	0	179	2	0	0	1
1	1	2004	1	24	0	179	2	0	0	1
1	1	2004	1	24	0	175	2	0	0	1
1	1	2004	1	25	0	45	2	0	0	1
1	1	2004	1	26	0	174	2	0	0	1
1	1	2004	1	26	0	8	2	0	0	1
1	1	2004	1	26	0	172	2	0	0	1
1	1	2004	1	26	0	174	2	0	0	1
1	1	2004	1	26	0	169	2	0	0	1
1	1	2004	1	27	0	175	2	0	0	1
1	1	2004	1	27	0	175	2	0	0	1
1	1	2004	1	27	0	174	2	0	0	1
1	1	2004	1	27	0	173	2	0	0	1
1	1	2004	1	28	0	177	2	0	0	1
1	1	2004	1	28	0	177	2	0	0	1
1	1	2004	1	29	0	177	2	0	0	1
1	1	2004	1	29	0	170	2	0	0	1
1	1	2004	1	30	0	132	2	0	0	1
1	1	2004	1	30	0	170	2	0	0	1
1	1	2004	1	30	0	171	2	0	0	1
1	1	2004	1	31	0	171	2	0	0	1
1	1	2004	1	31	0	176	2	0	0	1
1	1	2004	1	31	0	166	2	0	0	1
1	1	2004	1	32	0	172	2	0	0	1
1	1	2004	1	32	0	179	2	0	0	1
1	1	2004	1	32	0	174	2	0	0	1
1	1	2004	1	32	0	171	2	0	0	1
1	1	2004	1	32	0	179	2	0	0	1
1	1	2004	1	32	0	170	2	0	0	1
1	1	2004	1	33	0	179	2	0	0	1
1	1	2004	1	34	0	177	2	0	0	1
1	1	2004	1	34	0	168	2	0	0	1
1	1	2004	1	34	0	174	2	0	0	1
1	1	2004	1	34	0	168	2	0	0	1
1	1	2004	1	35	0	174	2	0	0	1
1	1	2004	1	35	0	174	2	0	0	1
1	1	2004	1	35	0	173	2	0	0	1
1	1	2004	1	35	0	177	2	0	0	1
1	1	2004	1	36	0	112	2	0	0	1
1	1	2004	1	37	0	173	2	0	0	1
1	1	2004	1	37	0	172	2	0	0	1
1	1	2004	1	37	0	66	2	0	0	1
1	1	2004	1	37	0	33	2	0	0	1
1	1	2004	1	38	0	173	2	0	0	1
1	1	2004	1	38	0	173	2	0	0	1
1	1	2004	1	38	0	168	2	0	0	1
1	1	2004	1	38	0	176	2	0	0	1
1	1	2004	1	39	0	168	2	0	0	1
1	1	2004	1	39	0	174	2	0	0	1
1	1	2004	1	40	0	174	2	0	0	1
1	1	2004	1	40	0	179	2	0	0	1
1	1	2004	1	40	0	171	2	0	0	1
1	1	2004	1	40	0	43	2	0	0	1
1	1	2004	1	40	0	172	2	0	0	1
1	1	2004	1	41	0	169	2	0	0	1
1	1	2004	1	41	0	169	2	0	0	1
1	1	2004	1	43	0	176	2	0	0	1
1	1	2004	1	43	0	171	2	0	0	1
1	1	2004	1	44	0	179	2	0	0	1
1	1	2004	1	44	0	172	2	0	0	1
1	1	2004	1	44	0	177	2	0	0	1
1	1	2004	1	45	0	176	2	0	0	1
1	1	2004	1	45	0	169	2	0	0	1
1	1	2004	1	46	0	169	2	0	0	1
1	1	2004	1	46	0	170	2	0	0	1
1	1	2004	1	46	0	51	2	0	0	1
1	1	2004	1	48	0	179	2	0	0	1
1	1	2004	1	48	0	171	2	0	0	1
1	1	2004	1	49	0	155	2	0	0	1
1	1	2004	1	49	0	170	2	0	0	1
1	1	2004	1	50	0	178	2	0	0	1
1	1	2004	1	50	0	177	2	0	0	1
1	1	2004	1	51	0	169	2	0	0	1
1	1	2004	1	51	0	168	2	0	0	1
1	1	2004	1	51	0	168	2	0	0	1
1	1	2004	1	52	0	175	2	0	0	1
1	1	2004	1	53	0	171	2	0	0	1
1	1	2004	1	54	0	172	2	0	0	1
2	1	2004	1	14	0	179	2	0	0	1
2	1	2004	1	15	0	171	2	0	0	1
2	1	2004	1	19	0	171	2	0	0	1
2	1	2004	1	21	0	174	2	0	0	1
2	1	2004	1	24	0	178	2	0	0	1
2	1	2004	1	29	0	179	2	0	0	1
2	1	2004	1	31	0	178	2	0	0	1
2	1	2004	1	35	0	176	2	0	0	1
2	1	2004	1	36	0	177	2	0	0	1
2	1	2004	1	38	0	93	2	0	0	1
2	1	2004	1	42	0	172	2	0	0	1
2	1	2004	1	42	0	171	2	0	0	1
2	1	2004	1	43	0	176	2	0	0	1
2	1	2004	1	43	0	175	2	0	0	1
2	1	2004	1	47	0	175	2	0	0	1
0	1	2004	1	26	0	168	2	0	0	1
0	1	2004	1	28	0	178	2	0	0	1
0	1	2004	1	43	0	177	2	0	0	1
0	1	2004	1	51	0	172	2	0	0	1
0	1	2004	1	54	0	80	2	0	0	1
1	0	2004	0	37	0	172	2	0	0	1
1	0	2004	0	45	0	177	2	0	0	1
1	0	2004	0	49	0	178	2	0	0	1
1	1	2004	0	26	0	168	2	0	0	1
1	1	2004	0	37	0	170	2	0	0	1
1	1	2004	0	42	0	171	2	0	0	1
1	1	2004	0	47	0	178	2	0	0	1
1	1	2004	0	53	0	169	2	0	0	1
1	1	2004	0	53	0	179	2	0	0	1
0	1	2004	0	41	0	172	2	0	0	1
0	1	2004	0	49	0	175	2	0	0	1
1	1	2005	1	44	0	161	4	2	1	4
1	1	2005	1	15	0	166	4	2	1	4
2	1	2005	1	43	0	162	4	0	1	4
1	0	2005	1	47	1	32	4	0	1	4
1	0	2005	1	24	0	165	4	2	0	3B
1	0	2005	1	44	0	162	4	2	0	3B
2	1	2005	1	28	0	165	4	2	0	3B
1	0	2005	1	53	1	84	4	2	0	3B
1	0	2005	1	33	0	156	4	2	0	3B
1	0	2005	1	44	0	159	4	2	0	3B
2	0	2005	1	25	0	167	4	2	0	3B
2	0	2005	1	47	0	166	4	2	0	3B
1	1	2005	1	23	0	145	4	2	0	3B
2	1	2005	1	28	0	156	4	2	0	3B
2	1	2005	1	44	0	163	4	2	0	3B
1	1	2005	1	50	0	157	4	1	0	3A
1	0	2005	1	24	0	162	4	1	0	3A
1	0	2005	1	48	0	164	4	1	0	3A
1	1	2005	1	51	0	166	4	1	0	3A
1	1	2005	1	35	0	164	4	1	0	3A
1	1	2005	1	40	0	157	4	1	0	3A
1	1	2005	1	46	0	159	4	1	0	3A
1	1	2005	1	54	0	157	4	1	0	3A
2	1	2005	1	49	0	165	4	1	0	3A
2	1	2005	1	54	0	3	4	1	0	3A
2	1	2005	1	54	0	127	4	1	0	3A
1	1	2005	1	47	0	58	4	0	0	3A
1	1	2005	1	48	0	161	4	0	0	3A
0	1	2005	1	44	0	162	4	0	0	3A
0	1	2005	1	50	0	156	4	0	0	3A
1	0	2005	1	43	0	164	4	0	0	3A
1	1	2005	1	36	0	151	4	0	0	3A
1	1	2005	1	47	0	161	4	0	0	3A
1	1	2005	1	52	0	6	4	0	0	3A
1	1	2005	1	51	0	159	4	0	0	3A
1	1	2005	1	54	0	166	4	0	0	3A
2	1	2005	1	41	0	156	4	0	0	3A
0	1	2005	0	43	0	158	4	0	0	3A
1	0	2005	1	53	0	157	4	0	0	3A
1	1	2005	1	21	0	134	4	0	0	3A
1	1	2005	1	52	0	88	4	0	0	3A
1	1	2005	1	54	0	165	4	0	0	3A
2	1	2005	1	48	0	167	4	0	0	3A
2	1	2005	1	48	0	156	4	0	0	3A
2	1	2005	0	36	0	161	4	0	0	3A
1	0	2005	1	32	0	165	3	2	1	4
1	1	2005	1	12	0	157	3	2	1	4
1	1	2005	1	48	0	159	3	2	1	4
1	0	2005	1	40	0	164	3	2	0	2B
1	0	2005	1	52	0	166	3	2	0	2B
1	1	2005	1	32	0	158	3	2	0	2B
1	1	2005	1	36	0	163	3	2	0	2B
1	1	2005	1	37	0	156	3	2	0	2B
0	1	2005	1	36	0	161	3	2	0	2B
1	0	2005	1	27	0	158	3	2	0	2B
1	0	2005	1	38	0	158	3	2	0	2B
1	0	2005	1	39	0	163	3	2	0	2B
1	0	2005	1	39	0	20	3	2	0	2B
1	0	2005	1	42	0	163	3	2	0	2B
1	0	2005	1	42	0	165	3	2	0	2B
1	0	2005	1	43	0	165	3	2	0	2B
1	0	2005	1	43	0	156	3	2	0	2B
1	0	2005	1	44	0	157	3	2	0	2B
1	0	2005	1	46	0	129	3	2	0	2B
1	0	2005	1	49	0	167	3	2	0	2B
1	0	2005	1	51	0	159	3	2	0	2B
1	0	2005	1	53	0	161	3	2	0	2B
2	0	2005	1	37	0	115	3	2	0	2B
2	0	2005	1	51	0	164	3	2	0	2B
1	1	2005	1	17	0	157	3	2	0	2B
1	1	2005	1	23	0	165	3	2	0	2B
1	1	2005	1	24	0	160	3	2	0	2B
1	1	2005	1	32	0	162	3	2	0	2B
1	1	2005	1	35	0	160	3	2	0	2B
1	1	2005	1	37	0	152	3	2	0	2B
1	1	2005	1	41	1	8	3	2	0	2B
1	1	2005	1	41	0	159	3	2	0	2B
1	1	2005	1	41	0	157	3	2	0	2B
1	1	2005	1	42	0	110	3	2	0	2B
1	1	2005	1	54	0	126	3	2	0	2B
2	1	2005	1	30	0	166	3	2	0	2B
2	1	2005	1	35	0	163	3	2	0	2B
0	1	2005	1	32	0	159	3	2	0	2B
0	1	2005	1	38	0	163	3	2	0	2B
1	0	2005	1	44	0	164	3	1	0	2A
1	1	2005	1	25	0	164	3	1	0	2A
1	1	2005	1	36	0	160	3	1	0	2A
1	1	2005	1	38	0	161	3	1	0	2A
1	1	2005	1	45	0	166	3	1	0	2A
1	1	2005	1	49	0	108	3	1	0	2A
1	1	2005	1	52	0	163	3	1	0	2A
1	1	2005	1	54	0	47	3	1	0	2A
2	1	2005	1	25	0	162	3	1	0	2A
2	1	2005	1	31	0	158	3	1	0	2A
2	1	2005	1	49	0	162	3	1	0	2A
1	0	2005	1	30	0	162	3	1	0	2A
1	0	2005	1	38	0	162	3	1	0	2A
1	0	2005	1	38	0	163	3	1	0	2A
1	0	2005	1	38	0	166	3	1	0	2A
1	0	2005	1	41	0	142	3	1	0	2A
1	0	2005	1	42	0	164	3	1	0	2A
1	0	2005	1	43	0	165	3	1	0	2A
1	0	2005	1	46	0	72	3	1	0	2A
1	0	2005	1	48	0	160	3	1	0	2A
1	0	2005	1	51	0	165	3	1	0	2A
1	0	2005	1	53	0	156	3	1	0	2A
2	0	2005	1	16	0	166	3	1	0	2A
2	0	2005	1	52	0	166	3	1	0	2A
1	1	2005	1	21	0	162	3	1	0	2A
1	1	2005	1	28	0	159	3	1	0	2A
1	1	2005	1	31	0	163	3	1	0	2A
1	1	2005	1	32	0	166	3	1	0	2A
1	1	2005	1	34	0	167	3	1	0	2A
1	1	2005	1	34	0	157	3	1	0	2A
1	1	2005	1	34	0	158	3	1	0	2A
1	1	2005	1	36	0	163	3	1	0	2A
1	1	2005	1	44	0	156	3	1	0	2A
1	1	2005	1	44	0	156	3	1	0	2A
1	1	2005	1	48	0	157	3	1	0	2A
1	1	2005	1	49	0	167	3	1	0	2A
1	1	2005	1	49	0	153	3	1	0	2A
1	1	2005	1	49	0	165	3	1	0	2A
1	1	2005	1	50	0	160	3	1	0	2A
1	1	2005	1	52	0	162	3	1	0	2A
1	1	2005	1	52	0	163	3	1	0	2A
1	1	2005	1	53	0	151	3	1	0	2A
1	1	2005	1	53	0	164	3	1	0	2A
2	1	2005	1	31	0	159	3	1	0	2A
2	1	2005	1	35	0	161	3	1	0	2A
2	1	2005	1	38	0	164	3	1	0	2A
2	1	2005	1	40	0	164	3	1	0	2A
2	1	2005	1	41	0	158	3	1	0	2A
2	1	2005	1	45	0	164	3	1	0	2A
2	1	2005	1	49	0	159	3	1	0	2A
0	1	2005	1	19	0	166	3	1	0	2A
0	1	2005	1	45	0	163	3	1	0	2A
1	0	2005	1	28	0	160	3	0	0	2A
1	0	2005	1	35	0	165	3	0	0	2A
1	0	2005	1	40	0	157	3	0	0	2A
1	0	2005	1	40	0	158	3	0	0	2A
1	0	2005	1	40	0	166	3	0	0	2A
1	0	2005	1	44	0	157	3	0	0	2A
1	0	2005	1	45	0	131	3	0	0	2A
1	0	2005	1	45	0	164	3	0	0	2A
1	0	2005	1	46	0	163	3	0	0	2A
1	0	2005	1	47	0	160	3	0	0	2A
1	0	2005	1	50	0	166	3	0	0	2A
1	0	2005	1	53	0	94	3	0	0	2A
1	0	2005	1	54	0	163	3	0	0	2A
0	0	2005	1	45	0	165	3	0	0	2A
1	1	2005	1	21	0	163	3	0	0	2A
1	1	2005	1	22	0	2	3	0	0	2A
1	1	2005	1	22	0	39	3	0	0	2A
1	1	2005	1	23	0	165	3	0	0	2A
1	1	2005	1	23	0	161	3	0	0	2A
1	1	2005	1	26	0	156	3	0	0	2A
1	1	2005	1	28	0	165	3	0	0	2A
1	1	2005	1	29	0	154	3	0	0	2A
1	1	2005	1	31	0	66	3	0	0	2A
1	1	2005	1	32	0	157	3	0	0	2A
1	1	2005	1	33	0	78	3	0	0	2A
1	1	2005	1	34	0	164	3	0	0	2A
1	1	2005	1	35	0	162	3	0	0	2A
1	1	2005	1	35	0	158	3	0	0	2A
1	1	2005	1	35	0	159	3	0	0	2A
1	1	2005	1	36	0	140	3	0	0	2A
1	1	2005	1	36	0	159	3	0	0	2A
1	1	2005	1	38	0	112	3	0	0	2A
1	1	2005	1	40	0	164	3	0	0	2A
1	1	2005	1	42	0	163	3	0	0	2A
1	1	2005	1	43	0	166	3	0	0	2A
1	1	2005	1	43	0	156	3	0	0	2A
1	1	2005	1	44	0	158	3	0	0	2A
1	1	2005	1	45	0	162	3	0	0	2A
1	1	2005	1	45	0	162	3	0	0	2A
1	1	2005	1	48	0	165	3	0	0	2A
1	1	2005	1	49	0	166	3	0	0	2A
1	1	2005	1	50	0	161	3	0	0	2A
1	1	2005	1	51	0	157	3	0	0	2A
1	1	2005	1	52	0	162	3	0	0	2A
1	1	2005	1	52	0	162	3	0	0	2A
1	1	2005	1	52	0	161	3	0	0	2A
1	1	2005	1	53	0	106	3	0	0	2A
1	1	2005	1	53	0	104	3	0	0	2A
0	1	2005	1	28	0	157	3	0	0	2A
0	1	2005	1	34	0	163	3	0	0	2A
0	1	2005	1	40	0	162	3	0	0	2A
1	0	2005	0	17	0	160	3	0	0	2A
1	0	2005	0	37	0	167	3	0	0	2A
1	0	2005	0	37	0	160	3	0	0	2A
1	0	2005	0	45	0	157	3	0	0	2A
1	0	2005	0	46	0	166	3	0	0	2A
1	0	2005	0	46	0	162	3	0	0	2A
1	0	2005	0	48	0	156	3	0	0	2A
1	0	2005	0	51	0	167	3	0	0	2A
1	0	2005	0	51	0	93	3	0	0	2A
1	0	2005	0	52	0	157	3	0	0	2A
1	0	2005	0	53	0	158	3	0	0	2A
1	1	2005	0	16	0	162	3	0	0	2A
1	1	2005	0	19	0	163	3	0	0	2A
1	1	2005	0	33	0	160	3	0	0	2A
1	1	2005	0	36	0	99	3	0	0	2A
1	1	2005	0	38	0	163	3	0	0	2A
1	1	2005	0	40	0	159	3	0	0	2A
1	1	2005	0	40	0	158	3	0	0	2A
1	1	2005	0	50	0	164	3	0	0	2A
1	1	2005	0	51	0	165	3	0	0	2A
1	1	2005	0	54	0	163	3	0	0	2A
1	1	2005	0	54	0	166	3	0	0	2A
1	1	2005	0	54	0	52	3	0	0	2A
2	1	2005	0	15	0	165	3	0	0	2A
2	1	2005	0	48	0	165	3	0	0	2A
0	1	2005	0	35	0	162	3	0	0	2A
0	1	2005	0	36	0	159	3	0	0	2A
0	1	2005	0	43	0	157	3	0	0	2A
1	0	2005	1	15	0	164	3	0	0	2A
1	0	2005	1	18	0	165	3	0	0	2A
1	0	2005	1	33	0	165	3	0	0	2A
1	0	2005	1	34	0	166	3	0	0	2A
1	0	2005	1	34	0	159	3	0	0	2A
1	0	2005	1	36	0	156	3	0	0	2A
1	0	2005	1	36	0	158	3	0	0	2A
1	0	2005	1	37	0	161	3	0	0	2A
1	0	2005	1	38	0	162	3	0	0	2A
1	0	2005	1	39	0	123	3	0	0	2A
1	0	2005	1	43	0	163	3	0	0	2A
1	0	2005	1	44	0	158	3	0	0	2A
1	0	2005	1	46	0	164	3	0	0	2A
1	0	2005	1	48	0	159	3	0	0	2A
1	0	2005	1	48	0	167	3	0	0	2A
1	0	2005	1	48	0	91	3	0	0	2A
1	0	2005	1	49	0	158	3	0	0	2A
1	0	2005	1	51	0	159	3	0	0	2A
1	0	2005	1	51	0	148	3	0	0	2A
1	0	2005	1	54	0	162	3	0	0	2A
1	0	2005	1	54	0	161	3	0	0	2A
2	0	2005	1	51	0	162	3	0	0	2A
2	0	2005	1	54	0	165	3	0	0	2A
2	0	2005	1	54	0	156	3	0	0	2A
0	0	2005	1	26	0	156	3	0	0	2A
1	1	2005	1	22	0	162	3	0	0	2A
1	1	2005	1	22	0	164	3	0	0	2A
1	1	2005	1	23	0	162	3	0	0	2A
1	1	2005	1	24	0	163	3	0	0	2A
1	1	2005	1	24	0	167	3	0	0	2A
1	1	2005	1	27	0	164	3	0	0	2A
1	1	2005	1	29	0	158	3	0	0	2A
1	1	2005	1	30	0	164	3	0	0	2A
1	1	2005	1	31	0	156	3	0	0	2A
1	1	2005	1	32	0	166	3	0	0	2A
1	1	2005	1	32	0	157	3	0	0	2A
1	1	2005	1	35	0	156	3	0	0	2A
1	1	2005	1	36	0	158	3	0	0	2A
1	1	2005	1	37	0	165	3	0	0	2A
1	1	2005	1	37	0	167	3	0	0	2A
1	1	2005	1	37	0	166	3	0	0	2A
1	1	2005	1	38	0	164	3	0	0	2A
1	1	2005	1	39	0	164	3	0	0	2A
1	1	2005	1	40	0	163	3	0	0	2A
1	1	2005	1	40	0	164	3	0	0	2A
1	1	2005	1	40	0	162	3	0	0	2A
1	1	2005	1	40	0	157	3	0	0	2A
1	1	2005	1	40	0	160	3	0	0	2A
1	1	2005	1	41	0	156	3	0	0	2A
1	1	2005	1	41	0	161	3	0	0	2A
1	1	2005	1	41	0	162	3	0	0	2A
1	1	2005	1	42	0	161	3	0	0	2A
1	1	2005	1	42	0	161	3	0	0	2A
1	1	2005	1	43	0	159	3	0	0	2A
1	1	2005	1	43	0	167	3	0	0	2A
1	1	2005	1	43	0	157	3	0	0	2A
1	1	2005	1	44	0	157	3	0	0	2A
1	1	2005	1	45	0	136	3	0	0	2A
1	1	2005	1	45	0	160	3	0	0	2A
1	1	2005	1	45	0	161	3	0	0	2A
1	1	2005	1	47	0	164	3	0	0	2A
1	1	2005	1	47	0	167	3	0	0	2A
1	1	2005	1	47	0	58	3	0	0	2A
1	1	2005	1	48	1	30	3	0	0	2A
1	1	2005	1	48	0	166	3	0	0	2A
1	1	2005	1	48	0	157	3	0	0	2A
1	1	2005	1	48	0	166	3	0	0	2A
1	1	2005	1	48	0	166	3	0	0	2A
1	1	2005	1	49	0	161	3	0	0	2A
1	1	2005	1	50	1	129	3	0	0	2A
1	1	2005	1	50	0	167	3	0	0	2A
1	1	2005	1	50	0	161	3	0	0	2A
1	1	2005	1	51	0	165	3	0	0	2A
1	1	2005	1	52	0	162	3	0	0	2A
1	1	2005	1	53	0	163	3	0	0	2A
2	1	2005	1	18	0	160	3	0	0	2A
2	1	2005	1	33	0	158	3	0	0	2A
2	1	2005	1	38	0	166	3	0	0	2A
2	1	2005	1	38	0	163	3	0	0	2A
2	1	2005	1	39	0	97	3	0	0	2A
2	1	2005	1	45	0	158	3	0	0	2A
2	1	2005	1	45	0	32	3	0	0	2A
2	1	2005	1	47	0	162	3	0	0	2A
2	1	2005	1	47	0	163	3	0	0	2A
2	1	2005	1	48	0	167	3	0	0	2A
2	1	2005	1	49	0	160	3	0	0	2A
2	1	2005	1	49	0	156	3	0	0	2A
2	1	2005	1	51	0	159	3	0	0	2A
0	1	2005	1	26	0	158	3	0	0	2A
0	1	2005	1	38	0	161	3	0	0	2A
0	1	2005	1	39	0	157	3	0	0	2A
0	1	2005	1	43	0	158	3	0	0	2A
0	1	2005	1	45	0	144	3	0	0	2A
1	0	2005	0	45	0	166	3	0	0	2A
1	0	2005	0	48	0	165	3	0	0	2A
1	0	2005	0	51	0	165	3	0	0	2A
1	0	2005	0	51	0	160	3	0	0	2A
1	0	2005	0	53	1	116	3	0	0	2A
2	0	2005	0	29	0	161	3	0	0	2A
2	0	2005	0	31	0	159	3	0	0	2A
0	0	2005	0	32	0	158	3	0	0	2A
1	1	2005	0	38	0	166	3	0	0	2A
1	1	2005	0	42	0	157	3	0	0	2A
1	1	2005	0	50	0	160	3	0	0	2A
1	1	2005	0	51	0	163	3	0	0	2A
1	0	2005	1	53	0	93	2	2	1	4
1	1	2005	0	21	0	163	2	0	1	4
1	1	2005	0	48	1	142	2	0	1	4
1	1	2005	1	44	0	163	2	2	0	2A
1	0	2005	1	20	0	164	2	2	0	2A
1	0	2005	1	22	0	142	2	2	0	2A
1	0	2005	1	36	0	159	2	2	0	2A
1	0	2005	1	44	0	166	2	2	0	2A
1	1	2005	1	18	0	162	2	2	0	2A
1	1	2005	1	21	0	156	2	2	0	2A
1	1	2005	1	21	0	147	2	2	0	2A
1	1	2005	1	27	0	167	2	2	0	2A
1	1	2005	1	27	0	167	2	2	0	2A
1	1	2005	1	31	0	164	2	2	0	2A
1	1	2005	1	38	0	164	2	2	0	2A
1	1	2005	1	42	0	156	2	2	0	2A
1	1	2005	1	49	0	161	2	2	0	2A
0	1	2005	1	32	0	158	2	2	0	2A
1	0	2005	1	41	0	163	2	1	0	1
1	0	2005	1	49	0	164	2	1	0	1
1	1	2005	1	29	0	162	2	1	0	1
1	1	2005	1	37	0	150	2	1	0	1
1	1	2005	1	49	0	165	2	1	0	1
1	0	2005	1	33	0	165	2	1	0	1
1	0	2005	1	37	0	145	2	1	0	1
1	0	2005	1	41	0	157	2	1	0	1
1	0	2005	1	42	0	165	2	1	0	1
1	0	2005	1	43	0	158	2	1	0	1
1	0	2005	1	47	0	162	2	1	0	1
1	0	2005	1	49	0	157	2	1	0	1
1	0	2005	1	53	0	160	2	1	0	1
2	0	2005	1	20	0	160	2	1	0	1
0	0	2005	1	48	0	159	2	1	0	1
1	1	2005	1	15	0	167	2	1	0	1
1	1	2005	1	25	0	158	2	1	0	1
1	1	2005	1	28	0	165	2	1	0	1
1	1	2005	1	28	0	157	2	1	0	1
1	1	2005	1	28	0	165	2	1	0	1
1	1	2005	1	28	0	74	2	1	0	1
1	1	2005	1	33	0	160	2	1	0	1
1	1	2005	1	34	0	159	2	1	0	1
1	1	2005	1	37	0	84	2	1	0	1
1	1	2005	1	40	0	166	2	1	0	1
1	1	2005	1	46	0	164	2	1	0	1
1	1	2005	1	48	0	156	2	1	0	1
1	1	2005	1	51	0	157	2	1	0	1
2	1	2005	1	16	0	166	2	1	0	1
0	1	2005	1	21	0	167	2	1	0	1
0	1	2005	1	43	0	167	2	1	0	1
2	1	2005	0	32	0	167	2	1	0	1
2	1	2005	0	35	0	166	2	1	0	1
1	0	2005	1	20	0	161	2	0	0	1
1	0	2005	1	34	0	162	2	0	0	1
1	0	2005	1	35	0	159	2	0	0	1
1	0	2005	1	38	0	157	2	0	0	1
1	0	2005	1	38	0	163	2	0	0	1
1	0	2005	1	39	0	165	2	0	0	1
1	0	2005	1	43	0	161	2	0	0	1
1	0	2005	1	50	0	72	2	0	0	1
2	0	2005	1	18	0	167	2	0	0	1
2	0	2005	1	34	0	164	2	0	0	1
2	0	2005	1	46	0	165	2	0	0	1
1	1	2005	1	20	0	161	2	0	0	1
1	1	2005	1	21	0	157	2	0	0	1
1	1	2005	1	23	0	162	2	0	0	1
1	1	2005	1	23	0	146	2	0	0	1
1	1	2005	1	24	0	161	2	0	0	1
1	1	2005	1	24	0	164	2	0	0	1
1	1	2005	1	26	0	158	2	0	0	1
1	1	2005	1	27	0	167	2	0	0	1
1	1	2005	1	28	0	167	2	0	0	1
1	1	2005	1	28	0	51	2	0	0	1
1	1	2005	1	29	0	157	2	0	0	1
1	1	2005	1	29	0	160	2	0	0	1
1	1	2005	1	30	0	159	2	0	0	1
1	1	2005	1	30	0	158	2	0	0	1
1	1	2005	1	32	0	167	2	0	0	1
1	1	2005	1	32	0	157	2	0	0	1
1	1	2005	1	33	0	157	2	0	0	1
1	1	2005	1	34	0	157	2	0	0	1
1	1	2005	1	34	0	156	2	0	0	1
1	1	2005	1	34	0	160	2	0	0	1
1	1	2005	1	34	0	79	2	0	0	1
1	1	2005	1	34	0	162	2	0	0	1
1	1	2005	1	35	0	161	2	0	0	1
1	1	2005	1	36	0	162	2	0	0	1
1	1	2005	1	36	0	164	2	0	0	1
1	1	2005	1	36	0	127	2	0	0	1
1	1	2005	1	36	0	163	2	0	0	1
1	1	2005	1	37	0	167	2	0	0	1
1	1	2005	1	37	0	167	2	0	0	1
1	1	2005	1	38	0	160	2	0	0	1
1	1	2005	1	38	0	164	2	0	0	1
1	1	2005	1	39	0	158	2	0	0	1
1	1	2005	1	39	0	165	2	0	0	1
1	1	2005	1	39	0	158	2	0	0	1
1	1	2005	1	39	0	165	2	0	0	1
1	1	2005	1	39	0	164	2	0	0	1
1	1	2005	1	41	0	167	2	0	0	1
1	1	2005	1	42	0	166	2	0	0	1
1	1	2005	1	42	0	166	2	0	0	1
1	1	2005	1	44	0	164	2	0	0	1
1	1	2005	1	44	0	158	2	0	0	1
1	1	2005	1	44	0	144	2	0	0	1
1	1	2005	1	44	0	161	2	0	0	1
1	1	2005	1	44	0	166	2	0	0	1
1	1	2005	1	44	0	107	2	0	0	1
1	1	2005	1	44	0	157	2	0	0	1
1	1	2005	1	45	0	160	2	0	0	1
1	1	2005	1	46	0	159	2	0	0	1
1	1	2005	1	46	0	163	2	0	0	1
1	1	2005	1	47	0	165	2	0	0	1
1	1	2005	1	47	0	130	2	0	0	1
1	1	2005	1	47	0	163	2	0	0	1
1	1	2005	1	47	0	158	2	0	0	1
1	1	2005	1	49	0	78	2	0	0	1
1	1	2005	1	51	0	167	2	0	0	1
1	1	2005	1	51	0	162	2	0	0	1
1	1	2005	1	51	0	157	2	0	0	1
1	1	2005	1	51	0	158	2	0	0	1
1	1	2005	1	51	0	166	2	0	0	1
1	1	2005	1	51	0	166	2	0	0	1
1	1	2005	1	53	0	163	2	0	0	1
1	1	2005	1	54	0	165	2	0	0	1
1	1	2005	1	54	0	103	2	0	0	1
1	1	2005	1	54	0	160	2	0	0	1
2	1	2005	1	35	0	161	2	0	0	1
2	1	2005	1	37	0	165	2	0	0	1
2	1	2005	1	38	0	161	2	0	0	1
2	1	2005	1	38	0	24	2	0	0	1
2	1	2005	1	42	0	157	2	0	0	1
2	1	2005	1	44	0	158	2	0	0	1
2	1	2005	1	47	0	161	2	0	0	1
0	1	2005	1	27	0	156	2	0	0	1
0	1	2005	1	34	0	162	2	0	0	1
0	1	2005	1	34	0	159	2	0	0	1
0	1	2005	1	35	0	38	2	0	0	1
0	1	2005	1	40	0	164	2	0	0	1
0	1	2005	1	42	0	163	2	0	0	1
0	1	2005	1	43	0	160	2	0	0	1
0	1	2005	1	46	0	165	2	0	0	1
0	1	2005	1	47	0	159	2	0	0	1
0	1	2005	1	47	0	165	2	0	0	1
0	1	2005	1	48	0	158	2	0	0	1
0	1	2005	1	51	0	159	2	0	0	1
0	1	2005	1	53	0	164	2	0	0	1
0	1	2005	1	54	0	165	2	0	0	1
0	1	2005	1	54	0	166	2	0	0	1
1	0	2005	0	21	0	165	2	0	0	1
1	0	2005	0	32	0	164	2	0	0	1
1	0	2005	0	33	0	156	2	0	0	1
1	0	2005	0	34	0	167	2	0	0	1
1	0	2005	0	36	0	164	2	0	0	1
1	0	2005	0	37	0	161	2	0	0	1
1	0	2005	0	39	0	155	2	0	0	1
1	0	2005	0	45	0	156	2	0	0	1
1	0	2005	0	48	0	166	2	0	0	1
1	0	2005	0	49	0	166	2	0	0	1
1	0	2005	0	51	0	166	2	0	0	1
1	0	2005	0	51	0	157	2	0	0	1
1	0	2005	0	53	0	158	2	0	0	1
1	1	2005	0	21	0	160	2	0	0	1
1	1	2005	0	24	0	129	2	0	0	1
1	1	2005	0	25	0	156	2	0	0	1
1	1	2005	0	26	0	159	2	0	0	1
1	1	2005	0	26	0	158	2	0	0	1
1	1	2005	0	29	0	156	2	0	0	1
1	1	2005	0	29	0	157	2	0	0	1
1	1	2005	0	29	0	159	2	0	0	1
1	1	2005	0	30	0	159	2	0	0	1
1	1	2005	0	31	0	156	2	0	0	1
1	1	2005	0	32	0	164	2	0	0	1
1	1	2005	0	32	0	163	2	0	0	1
1	1	2005	0	34	0	167	2	0	0	1
1	1	2005	0	36	0	164	2	0	0	1
1	1	2005	0	36	0	162	2	0	0	1
1	1	2005	0	39	0	156	2	0	0	1
1	1	2005	0	41	0	158	2	0	0	1
1	1	2005	0	43	0	157	2	0	0	1
1	1	2005	0	43	0	165	2	0	0	1
1	1	2005	0	44	0	161	2	0	0	1
1	1	2005	0	45	0	122	2	0	0	1
1	1	2005	0	45	0	158	2	0	0	1
1	1	2005	0	46	0	166	2	0	0	1
1	1	2005	0	46	0	35	2	0	0	1
1	1	2005	0	47	0	163	2	0	0	1
1	1	2005	0	50	0	156	2	0	0	1
1	1	2005	0	51	0	158	2	0	0	1
1	1	2005	0	52	0	158	2	0	0	1
1	1	2005	0	52	0	161	2	0	0	1
1	1	2005	0	53	0	161	2	0	0	1
1	1	2005	0	53	0	157	2	0	0	1
2	1	2005	0	26	0	164	2	0	0	1
0	1	2005	0	26	0	154	2	0	0	1
0	1	2005	0	29	0	158	2	0	0	1
0	1	2005	0	35	0	166	2	0	0	1
0	1	2005	0	38	0	159	2	0	0	1
0	1	2005	0	39	0	167	2	0	0	1
0	1	2005	0	44	0	157	2	0	0	1
1	0	2005	1	27	0	159	2	0	0	1
1	0	2005	1	30	0	161	2	0	0	1
1	0	2005	1	33	0	160	2	0	0	1
1	0	2005	1	34	0	162	2	0	0	1
1	0	2005	1	39	0	160	2	0	0	1
1	0	2005	1	39	0	166	2	0	0	1
1	0	2005	1	40	0	165	2	0	0	1
1	0	2005	1	41	0	156	2	0	0	1
1	0	2005	1	41	0	161	2	0	0	1
1	0	2005	1	41	0	160	2	0	0	1
1	0	2005	1	41	0	167	2	0	0	1
1	0	2005	1	42	0	166	2	0	0	1
1	0	2005	1	43	0	160	2	0	0	1
1	0	2005	1	43	0	167	2	0	0	1
1	0	2005	1	43	0	157	2	0	0	1
1	0	2005	1	44	0	167	2	0	0	1
1	0	2005	1	44	0	164	2	0	0	1
1	0	2005	1	47	0	109	2	0	0	1
1	0	2005	1	48	0	156	2	0	0	1
1	0	2005	1	51	0	167	2	0	0	1
1	0	2005	1	53	0	156	2	0	0	1
1	0	2005	1	54	0	165	2	0	0	1
2	0	2005	1	31	0	96	2	0	0	1
2	0	2005	1	33	0	69	2	0	0	1
2	0	2005	1	33	0	161	2	0	0	1
2	0	2005	1	46	0	160	2	0	0	1
2	0	2005	1	46	0	5	2	0	0	1
1	1	2005	1	18	0	156	2	0	0	1
1	1	2005	1	18	0	156	2	0	0	1
1	1	2005	1	19	0	163	2	0	0	1
1	1	2005	1	24	0	159	2	0	0	1
1	1	2005	1	24	0	127	2	0	0	1
1	1	2005	1	24	0	167	2	0	0	1
1	1	2005	1	26	0	165	2	0	0	1
1	1	2005	1	27	0	160	2	0	0	1
1	1	2005	1	27	0	164	2	0	0	1
1	1	2005	1	27	0	162	2	0	0	1
1	1	2005	1	27	0	156	2	0	0	1
1	1	2005	1	28	0	161	2	0	0	1
1	1	2005	1	29	0	143	2	0	0	1
1	1	2005	1	29	0	162	2	0	0	1
1	1	2005	1	29	0	163	2	0	0	1
1	1	2005	1	30	0	165	2	0	0	1
1	1	2005	1	31	0	161	2	0	0	1
1	1	2005	1	31	0	167	2	0	0	1
1	1	2005	1	32	0	115	2	0	0	1
1	1	2005	1	33	0	161	2	0	0	1
1	1	2005	1	33	0	162	2	0	0	1
1	1	2005	1	33	0	156	2	0	0	1
1	1	2005	1	34	0	159	2	0	0	1
1	1	2005	1	34	0	158	2	0	0	1
1	1	2005	1	35	0	156	2	0	0	1
1	1	2005	1	35	0	167	2	0	0	1
1	1	2005	1	35	0	159	2	0	0	1
1	1	2005	1	35	0	159	2	0	0	1
1	1	2005	1	36	0	164	2	0	0	1
1	1	2005	1	36	0	163	2	0	0	1
1	1	2005	1	36	0	163	2	0	0	1
1	1	2005	1	36	0	78	2	0	0	1
1	1	2005	1	36	0	160	2	0	0	1
1	1	2005	1	37	0	156	2	0	0	1
1	1	2005	1	37	0	158	2	0	0	1
1	1	2005	1	37	0	157	2	0	0	1
1	1	2005	1	41	0	165	2	0	0	1
1	1	2005	1	41	0	163	2	0	0	1
1	1	2005	1	41	0	167	2	0	0	1
1	1	2005	1	42	0	161	2	0	0	1
1	1	2005	1	43	0	162	2	0	0	1
1	1	2005	1	43	0	160	2	0	0	1
1	1	2005	1	43	0	161	2	0	0	1
1	1	2005	1	43	0	165	2	0	0	1
1	1	2005	1	44	0	0	2	0	0	1
1	1	2005	1	44	0	159	2	0	0	1
1	1	2005	1	44	0	159	2	0	0	1
1	1	2005	1	44	0	166	2	0	0	1
1	1	2005	1	45	0	164	2	0	0	1
1	1	2005	1	45	0	156	2	0	0	1
1	1	2005	1	45	0	159	2	0	0	1
1	1	2005	1	46	0	167	2	0	0	1
1	1	2005	1	46	0	98	2	0	0	1
1	1	2005	1	46	0	158	2	0	0	1
1	1	2005	1	46	0	159	2	0	0	1
1	1	2005	1	46	0	122	2	0	0	1
1	1	2005	1	47	0	167	2	0	0	1
1	1	2005	1	47	0	159	2	0	0	1
1	1	2005	1	48	0	166	2	0	0	1
1	1	2005	1	48	0	160	2	0	0	1
1	1	2005	1	49	0	163	2	0	0	1
1	1	2005	1	49	0	164	2	0	0	1
1	1	2005	1	49	0	157	2	0	0	1
1	1	2005	1	49	0	167	2	0	0	1
1	1	2005	1	49	0	61	2	0	0	1
1	1	2005	1	50	0	159	2	0	0	1
1	1	2005	1	50	0	126	2	0	0	1
1	1	2005	1	51	0	93	2	0	0	1
1	1	2005	1	51	0	165	2	0	0	1
1	1	2005	1	51	0	156	2	0	0	1
1	1	2005	1	52	0	32	2	0	0	1
1	1	2005	1	53	0	165	2	0	0	1
1	1	2005	1	53	0	167	2	0	0	1
1	1	2005	1	53	0	158	2	0	0	1
1	1	2005	1	53	0	166	2	0	0	1
1	1	2005	1	54	0	156	2	0	0	1
1	1	2005	1	54	0	162	2	0	0	1
1	1	2005	1	54	0	158	2	0	0	1
2	1	2005	1	24	0	156	2	0	0	1
2	1	2005	1	27	0	161	2	0	0	1
2	1	2005	1	28	0	160	2	0	0	1
2	1	2005	1	29	0	30	2	0	0	1
2	1	2005	1	31	0	4	2	0	0	1
2	1	2005	1	35	0	164	2	0	0	1
2	1	2005	1	39	0	163	2	0	0	1
2	1	2005	1	39	0	141	2	0	0	1
2	1	2005	1	42	0	167	2	0	0	1
2	1	2005	1	42	0	162	2	0	0	1
2	1	2005	1	43	0	158	2	0	0	1
2	1	2005	1	47	0	167	2	0	0	1
0	1	2005	1	19	0	162	2	0	0	1
0	1	2005	1	34	0	164	2	0	0	1
0	1	2005	1	37	0	163	2	0	0	1
0	1	2005	1	45	0	158	2	0	0	1
0	1	2005	1	50	0	164	2	0	0	1
0	1	2005	1	52	0	160	2	0	0	1
1	0	2005	0	49	0	157	2	0	0	1
1	0	2005	0	51	0	139	2	0	0	1
1	0	2005	0	53	0	160	2	0	0	1
1	1	2005	0	33	0	162	2	0	0	1
1	1	2005	0	33	0	158	2	0	0	1
1	1	2005	0	33	0	167	2	0	0	1
1	1	2005	0	35	0	166	2	0	0	1
1	1	2005	0	42	0	161	2	0	0	1
1	1	2005	0	43	0	167	2	0	0	1
1	1	2005	0	46	0	163	2	0	0	1
1	1	2005	0	46	0	162	2	0	0	1
1	1	2005	0	50	0	163	2	0	0	1
1	1	2005	0	51	0	123	2	0	0	1
1	1	2005	0	51	0	160	2	0	0	1
1	1	2005	0	53	0	124	2	0	0	1
0	1	2005	0	39	0	156	2	0	0	1
0	1	2005	0	42	0	167	2	0	0	1
0	1	2005	0	44	0	159	2	0	0	1
1	0	2006	1	27	0	154	4	2	1	4
0	1	2006	1	49	1	37	4	0	1	4
0	1	2006	0	54	0	7	4	0	1	4
2	0	2006	1	44	0	52	4	0	1	4
1	0	2006	0	51	0	4	4	2	0	3B
1	0	2006	1	49	0	153	4	2	0	3B
2	1	2006	1	46	0	148	4	2	0	3B
1	0	2006	1	33	0	145	4	2	0	3B
1	0	2006	1	45	1	4	4	2	0	3B
1	0	2006	1	54	0	151	4	2	0	3B
1	1	2006	1	29	0	149	4	2	0	3B
1	1	2006	1	31	0	145	4	2	0	3B
2	1	2006	1	29	0	146	4	2	0	3B
1	0	2006	1	26	0	147	4	1	0	3A
1	1	2006	1	21	0	144	4	1	0	3A
1	1	2006	1	43	0	147	4	1	0	3A
1	1	2006	1	43	0	37	4	1	0	3A
1	1	2006	1	43	0	30	4	1	0	3A
2	1	2006	1	46	0	155	4	1	0	3A
1	0	2006	1	10	0	141	4	1	0	3A
1	0	2006	1	44	0	151	4	1	0	3A
2	0	2006	0	52	0	144	4	1	0	3A
1	0	2006	1	26	0	146	4	1	0	3A
1	0	2006	1	31	0	146	4	1	0	3A
1	0	2006	1	34	0	148	4	1	0	3A
1	1	2006	1	36	0	146	4	1	0	3A
1	1	2006	1	51	0	103	4	1	0	3A
1	1	2006	1	53	0	153	4	1	0	3A
2	1	2006	1	38	0	151	4	1	0	3A
2	1	2006	1	39	0	150	4	1	0	3A
2	1	2006	1	40	0	150	4	1	0	3A
2	1	2006	1	41	0	8	4	1	0	3A
1	1	2006	1	37	0	144	4	0	0	3A
1	1	2006	1	44	0	151	4	0	0	3A
1	1	2006	1	52	0	144	4	0	0	3A
1	0	2006	0	25	0	155	4	0	0	3A
1	1	2006	1	32	0	145	4	0	0	3A
1	1	2006	1	40	0	153	4	0	0	3A
1	1	2006	1	45	0	146	4	0	0	3A
1	1	2006	1	44	0	148	4	0	0	3A
1	1	2006	1	48	0	149	4	0	0	3A
1	1	2006	1	48	0	97	4	0	0	3A
1	1	2006	1	52	0	153	4	0	0	3A
2	1	2006	1	33	0	147	4	0	0	3A
2	1	2006	1	43	0	144	4	0	0	3A
0	1	2006	1	22	0	155	4	0	0	3A
0	1	2006	1	41	0	152	4	0	0	3A
1	1	2006	1	26	0	147	3	2	1	4
2	0	2006	1	47	0	155	3	1	1	4
1	1	2006	0	54	1	2	3	0	1	4
1	0	2006	1	36	0	155	3	2	0	2B
1	1	2006	1	27	0	150	3	2	0	2B
1	1	2006	1	33	0	145	3	2	0	2B
2	1	2006	1	23	0	93	3	2	0	2B
1	0	2006	1	23	0	145	3	2	0	2B
1	0	2006	1	29	0	143	3	2	0	2B
1	0	2006	1	30	0	154	3	2	0	2B
1	0	2006	1	30	0	144	3	2	0	2B
1	0	2006	1	31	0	149	3	2	0	2B
1	0	2006	1	33	0	152	3	2	0	2B
1	0	2006	1	34	0	154	3	2	0	2B
1	0	2006	1	37	0	147	3	2	0	2B
1	0	2006	1	37	0	144	3	2	0	2B
1	0	2006	1	37	0	145	3	2	0	2B
1	0	2006	1	40	0	145	3	2	0	2B
1	0	2006	1	42	0	154	3	2	0	2B
1	0	2006	1	46	0	152	3	2	0	2B
1	0	2006	1	46	0	87	3	2	0	2B
1	0	2006	1	49	0	146	3	2	0	2B
1	0	2006	1	49	0	148	3	2	0	2B
1	0	2006	1	52	0	152	3	2	0	2B
1	0	2006	1	54	0	147	3	2	0	2B
0	0	2006	1	42	0	146	3	2	0	2B
1	1	2006	1	19	0	146	3	2	0	2B
1	1	2006	1	20	0	151	3	2	0	2B
1	1	2006	1	24	0	147	3	2	0	2B
1	1	2006	1	26	0	154	3	2	0	2B
1	1	2006	1	28	0	152	3	2	0	2B
1	1	2006	1	32	0	151	3	2	0	2B
1	1	2006	1	32	0	148	3	2	0	2B
1	1	2006	1	32	0	146	3	2	0	2B
1	1	2006	1	33	0	146	3	2	0	2B
1	1	2006	1	35	0	148	3	2	0	2B
1	1	2006	1	35	0	148	3	2	0	2B
1	1	2006	1	36	0	154	3	2	0	2B
1	1	2006	1	40	0	150	3	2	0	2B
1	1	2006	1	45	0	152	3	2	0	2B
1	1	2006	1	46	0	144	3	2	0	2B
1	1	2006	1	47	0	152	3	2	0	2B
1	1	2006	1	50	0	154	3	2	0	2B
1	1	2006	1	53	0	115	3	2	0	2B
1	1	2006	1	53	0	153	3	2	0	2B
2	1	2006	1	30	0	151	3	2	0	2B
0	1	2006	1	50	1	68	3	2	0	2B
1	0	2006	1	34	0	146	3	1	0	2A
1	0	2006	1	44	0	155	3	1	0	2A
1	0	2006	1	53	0	147	3	1	0	2A
1	1	2006	1	24	0	154	3	1	0	2A
1	1	2006	1	27	0	147	3	1	0	2A
1	1	2006	1	29	0	154	3	1	0	2A
1	1	2006	1	39	0	153	3	1	0	2A
1	1	2006	1	48	0	145	3	1	0	2A
2	1	2006	1	21	0	152	3	1	0	2A
1	0	2006	1	20	0	150	3	1	0	2A
1	0	2006	1	22	0	35	3	1	0	2A
1	0	2006	1	30	0	147	3	1	0	2A
1	0	2006	1	32	0	148	3	1	0	2A
1	0	2006	1	32	0	149	3	1	0	2A
1	0	2006	1	36	0	148	3	1	0	2A
1	0	2006	1	36	0	155	3	1	0	2A
1	0	2006	1	37	0	148	3	1	0	2A
1	0	2006	1	41	0	152	3	1	0	2A
1	0	2006	1	42	0	150	3	1	0	2A
1	0	2006	1	49	0	141	3	1	0	2A
1	0	2006	1	50	0	144	3	1	0	2A
1	0	2006	1	51	0	147	3	1	0	2A
1	0	2006	1	53	0	146	3	1	0	2A
2	0	2006	1	34	0	146	3	1	0	2A
2	0	2006	1	45	0	146	3	1	0	2A
1	1	2006	1	15	0	145	3	1	0	2A
1	1	2006	1	20	0	155	3	1	0	2A
1	1	2006	1	25	0	148	3	1	0	2A
1	1	2006	1	26	0	150	3	1	0	2A
1	1	2006	1	26	0	152	3	1	0	2A
1	1	2006	1	28	0	152	3	1	0	2A
1	1	2006	1	29	0	154	3	1	0	2A
1	1	2006	1	31	0	154	3	1	0	2A
1	1	2006	1	33	0	42	3	1	0	2A
1	1	2006	1	34	0	150	3	1	0	2A
1	1	2006	1	36	0	144	3	1	0	2A
1	1	2006	1	37	0	154	3	1	0	2A
1	1	2006	1	39	0	146	3	1	0	2A
1	1	2006	1	40	0	113	3	1	0	2A
1	1	2006	1	40	0	148	3	1	0	2A
1	1	2006	1	41	0	148	3	1	0	2A
1	1	2006	1	42	0	146	3	1	0	2A
1	1	2006	1	42	0	151	3	1	0	2A
1	1	2006	1	42	0	155	3	1	0	2A
1	1	2006	1	43	0	145	3	1	0	2A
1	1	2006	1	45	0	123	3	1	0	2A
1	1	2006	1	46	0	146	3	1	0	2A
1	1	2006	1	46	0	155	3	1	0	2A
1	1	2006	1	46	0	153	3	1	0	2A
1	1	2006	1	47	0	128	3	1	0	2A
1	1	2006	1	48	0	150	3	1	0	2A
1	1	2006	1	49	0	144	3	1	0	2A
2	1	2006	1	13	0	153	3	1	0	2A
2	1	2006	1	14	0	147	3	1	0	2A
2	1	2006	1	15	0	149	3	1	0	2A
2	1	2006	1	29	0	153	3	1	0	2A
2	1	2006	1	29	0	153	3	1	0	2A
2	1	2006	1	30	0	146	3	1	0	2A
2	1	2006	1	38	0	147	3	1	0	2A
2	1	2006	1	39	0	155	3	1	0	2A
2	1	2006	1	41	0	150	3	1	0	2A
2	1	2006	1	45	0	151	3	1	0	2A
2	1	2006	1	48	0	149	3	1	0	2A
2	1	2006	1	51	0	150	3	1	0	2A
0	1	2006	1	40	0	151	3	1	0	2A
1	0	2006	0	30	0	151	3	1	0	2A
1	0	2006	1	26	0	150	3	0	0	2A
1	0	2006	1	28	0	148	3	0	0	2A
1	0	2006	1	41	0	152	3	0	0	2A
1	0	2006	1	44	0	147	3	0	0	2A
1	0	2006	1	46	0	149	3	0	0	2A
1	0	2006	1	47	0	150	3	0	0	2A
1	0	2006	1	51	0	155	3	0	0	2A
1	0	2006	1	54	0	19	3	0	0	2A
2	0	2006	1	28	0	154	3	0	0	2A
0	0	2006	1	33	0	151	3	0	0	2A
0	0	2006	1	42	0	151	3	0	0	2A
0	0	2006	1	51	0	145	3	0	0	2A
1	1	2006	1	17	0	149	3	0	0	2A
1	1	2006	1	24	0	146	3	0	0	2A
1	1	2006	1	26	0	151	3	0	0	2A
1	1	2006	1	28	0	148	3	0	0	2A
1	1	2006	1	30	0	147	3	0	0	2A
1	1	2006	1	31	0	152	3	0	0	2A
1	1	2006	1	34	0	151	3	0	0	2A
1	1	2006	1	34	0	153	3	0	0	2A
1	1	2006	1	34	0	148	3	0	0	2A
1	1	2006	1	35	0	147	3	0	0	2A
1	1	2006	1	36	0	144	3	0	0	2A
1	1	2006	1	37	0	149	3	0	0	2A
1	1	2006	1	41	0	149	3	0	0	2A
1	1	2006	1	41	0	152	3	0	0	2A
1	1	2006	1	42	0	144	3	0	0	2A
1	1	2006	1	45	0	153	3	0	0	2A
1	1	2006	1	46	0	149	3	0	0	2A
1	1	2006	1	47	0	145	3	0	0	2A
1	1	2006	1	47	0	152	3	0	0	2A
1	1	2006	1	49	0	148	3	0	0	2A
1	1	2006	1	51	0	145	3	0	0	2A
1	1	2006	1	52	0	117	3	0	0	2A
1	1	2006	1	52	0	149	3	0	0	2A
1	1	2006	1	52	0	154	3	0	0	2A
1	1	2006	1	53	0	148	3	0	0	2A
1	1	2006	1	53	0	152	3	0	0	2A
1	1	2006	1	54	0	146	3	0	0	2A
1	1	2006	1	54	0	149	3	0	0	2A
2	1	2006	1	21	0	145	3	0	0	2A
2	1	2006	1	28	0	154	3	0	0	2A
2	1	2006	1	28	0	145	3	0	0	2A
2	1	2006	1	29	0	34	3	0	0	2A
2	1	2006	1	33	0	146	3	0	0	2A
2	1	2006	1	50	0	151	3	0	0	2A
2	1	2006	1	51	0	154	3	0	0	2A
2	1	2006	1	54	0	151	3	0	0	2A
0	1	2006	1	30	0	154	3	0	0	2A
0	1	2006	1	35	0	144	3	0	0	2A
0	1	2006	1	39	0	87	3	0	0	2A
0	1	2006	1	45	0	152	3	0	0	2A
0	1	2006	1	50	0	146	3	0	0	2A
0	1	2006	1	53	0	145	3	0	0	2A
1	0	2006	0	13	0	152	3	0	0	2A
1	0	2006	0	25	0	154	3	0	0	2A
1	0	2006	0	26	0	153	3	0	0	2A
1	0	2006	0	40	0	147	3	0	0	2A
1	0	2006	0	40	0	155	3	0	0	2A
1	0	2006	0	41	0	155	3	0	0	2A
1	0	2006	0	42	0	152	3	0	0	2A
1	0	2006	0	43	0	154	3	0	0	2A
1	0	2006	0	45	0	144	3	0	0	2A
1	0	2006	0	45	0	150	3	0	0	2A
1	0	2006	0	49	0	148	3	0	0	2A
1	0	2006	0	53	0	151	3	0	0	2A
2	0	2006	0	37	0	150	3	0	0	2A
0	0	2006	0	45	0	151	3	0	0	2A
0	0	2006	0	50	0	153	3	0	0	2A
1	1	2006	0	23	0	153	3	0	0	2A
1	1	2006	0	24	0	144	3	0	0	2A
1	1	2006	0	29	0	90	3	0	0	2A
1	1	2006	0	36	0	144	3	0	0	2A
1	1	2006	0	38	0	154	3	0	0	2A
1	1	2006	0	43	0	48	3	0	0	2A
1	1	2006	0	44	0	147	3	0	0	2A
1	1	2006	0	44	0	49	3	0	0	2A
1	1	2006	0	46	0	146	3	0	0	2A
1	1	2006	0	46	0	150	3	0	0	2A
1	1	2006	0	48	0	139	3	0	0	2A
1	1	2006	0	50	0	153	3	0	0	2A
1	1	2006	0	50	0	154	3	0	0	2A
1	1	2006	0	51	0	96	3	0	0	2A
2	1	2006	0	36	0	150	3	0	0	2A
2	1	2006	0	40	0	148	3	0	0	2A
2	1	2006	0	48	0	145	3	0	0	2A
2	1	2006	0	50	0	153	3	0	0	2A
0	1	2006	0	24	0	145	3	0	0	2A
0	1	2006	0	37	0	155	3	0	0	2A
0	1	2006	0	45	0	152	3	0	0	2A
0	1	2006	0	49	0	153	3	0	0	2A
1	0	2006	1	14	0	145	3	0	0	2A
1	0	2006	1	25	0	147	3	0	0	2A
1	0	2006	1	32	0	155	3	0	0	2A
1	0	2006	1	36	0	150	3	0	0	2A
1	0	2006	1	36	0	146	3	0	0	2A
1	0	2006	1	37	0	147	3	0	0	2A
1	0	2006	1	42	0	155	3	0	0	2A
1	0	2006	1	43	0	146	3	0	0	2A
1	0	2006	1	43	0	151	3	0	0	2A
1	0	2006	1	44	0	153	3	0	0	2A
1	0	2006	1	45	0	72	3	0	0	2A
1	0	2006	1	45	0	152	3	0	0	2A
1	0	2006	1	46	0	155	3	0	0	2A
1	0	2006	1	47	0	154	3	0	0	2A
1	0	2006	1	48	0	144	3	0	0	2A
1	0	2006	1	49	0	150	3	0	0	2A
1	0	2006	1	50	0	153	3	0	0	2A
1	0	2006	1	51	0	149	3	0	0	2A
1	0	2006	1	52	0	150	3	0	0	2A
1	0	2006	1	52	0	154	3	0	0	2A
1	0	2006	1	52	0	148	3	0	0	2A
1	0	2006	1	52	0	147	3	0	0	2A
2	0	2006	1	28	0	148	3	0	0	2A
2	0	2006	1	29	0	151	3	0	0	2A
0	0	2006	1	41	0	152	3	0	0	2A
1	1	2006	1	17	0	146	3	0	0	2A
1	1	2006	1	21	0	144	3	0	0	2A
1	1	2006	1	21	0	131	3	0	0	2A
1	1	2006	1	21	0	153	3	0	0	2A
1	1	2006	1	23	0	151	3	0	0	2A
1	1	2006	1	27	0	145	3	0	0	2A
1	1	2006	1	29	0	36	3	0	0	2A
1	1	2006	1	30	0	145	3	0	0	2A
1	1	2006	1	33	0	147	3	0	0	2A
1	1	2006	1	34	0	153	3	0	0	2A
1	1	2006	1	34	0	146	3	0	0	2A
1	1	2006	1	34	0	151	3	0	0	2A
1	1	2006	1	35	0	155	3	0	0	2A
1	1	2006	1	35	0	152	3	0	0	2A
1	1	2006	1	35	0	152	3	0	0	2A
1	1	2006	1	36	0	145	3	0	0	2A
1	1	2006	1	36	0	150	3	0	0	2A
1	1	2006	1	37	0	154	3	0	0	2A
1	1	2006	1	38	0	154	3	0	0	2A
1	1	2006	1	40	0	119	3	0	0	2A
1	1	2006	1	40	0	144	3	0	0	2A
1	1	2006	1	41	0	145	3	0	0	2A
1	1	2006	1	41	0	147	3	0	0	2A
1	1	2006	1	41	0	154	3	0	0	2A
1	1	2006	1	41	0	145	3	0	0	2A
1	1	2006	1	41	0	152	3	0	0	2A
1	1	2006	1	42	0	154	3	0	0	2A
1	1	2006	1	42	0	153	3	0	0	2A
1	1	2006	1	42	0	17	3	0	0	2A
1	1	2006	1	42	0	149	3	0	0	2A
1	1	2006	1	43	0	146	3	0	0	2A
1	1	2006	1	43	0	145	3	0	0	2A
1	1	2006	1	44	0	151	3	0	0	2A
1	1	2006	1	44	0	88	3	0	0	2A
1	1	2006	1	44	0	147	3	0	0	2A
1	1	2006	1	44	0	144	3	0	0	2A
1	1	2006	1	44	0	148	3	0	0	2A
1	1	2006	1	45	0	137	3	0	0	2A
1	1	2006	1	46	0	150	3	0	0	2A
1	1	2006	1	48	0	155	3	0	0	2A
1	1	2006	1	49	0	153	3	0	0	2A
1	1	2006	1	49	0	149	3	0	0	2A
1	1	2006	1	50	0	148	3	0	0	2A
1	1	2006	1	50	0	155	3	0	0	2A
1	1	2006	1	50	0	145	3	0	0	2A
1	1	2006	1	50	0	145	3	0	0	2A
1	1	2006	1	51	0	100	3	0	0	2A
1	1	2006	1	51	0	155	3	0	0	2A
1	1	2006	1	52	0	154	3	0	0	2A
1	1	2006	1	52	0	147	3	0	0	2A
1	1	2006	1	52	0	146	3	0	0	2A
1	1	2006	1	53	0	146	3	0	0	2A
1	1	2006	1	53	0	17	3	0	0	2A
1	1	2006	1	53	0	147	3	0	0	2A
1	1	2006	1	53	0	149	3	0	0	2A
1	1	2006	1	54	0	152	3	0	0	2A
2	1	2006	1	22	0	155	3	0	0	2A
2	1	2006	1	33	0	140	3	0	0	2A
2	1	2006	1	36	0	151	3	0	0	2A
2	1	2006	1	38	0	150	3	0	0	2A
2	1	2006	1	40	0	153	3	0	0	2A
2	1	2006	1	41	0	149	3	0	0	2A
2	1	2006	1	42	0	147	3	0	0	2A
2	1	2006	1	47	0	110	3	0	0	2A
2	1	2006	1	49	0	152	3	0	0	2A
2	1	2006	1	50	0	0	3	0	0	2A
2	1	2006	1	54	0	151	3	0	0	2A
2	1	2006	1	54	0	146	3	0	0	2A
0	1	2006	1	30	0	155	3	0	0	2A
0	1	2006	1	38	0	152	3	0	0	2A
0	1	2006	1	38	0	144	3	0	0	2A
0	1	2006	1	39	0	144	3	0	0	2A
0	1	2006	1	40	0	144	3	0	0	2A
0	1	2006	1	46	0	43	3	0	0	2A
0	1	2006	1	48	0	150	3	0	0	2A
0	1	2006	1	54	0	153	3	0	0	2A
0	1	2006	1	54	0	148	3	0	0	2A
1	0	2006	0	36	0	152	3	0	0	2A
1	0	2006	0	52	0	150	3	0	0	2A
1	0	2006	0	53	0	50	3	0	0	2A
0	0	2006	0	39	0	145	3	0	0	2A
0	0	2006	0	52	0	147	3	0	0	2A
1	1	2006	0	25	0	153	3	0	0	2A
1	1	2006	0	27	0	146	3	0	0	2A
1	1	2006	0	37	0	148	3	0	0	2A
1	1	2006	0	41	0	150	3	0	0	2A
1	1	2006	0	50	1	77	3	0	0	2A
0	1	2006	0	54	0	147	3	0	0	2A
1	1	2006	1	46	0	152	2	1	1	4
1	0	2006	1	40	0	148	2	0	1	4
1	0	2006	1	49	0	150	2	2	0	2A
1	1	2006	1	20	0	108	2	2	0	2A
1	1	2006	1	21	0	153	2	2	0	2A
1	1	2006	1	22	0	152	2	2	0	2A
1	1	2006	1	24	0	150	2	2	0	2A
1	1	2006	1	31	0	144	2	2	0	2A
1	1	2006	1	34	0	3	2	2	0	2A
1	1	2006	1	39	0	146	2	2	0	2A
1	1	2006	1	40	0	154	2	2	0	2A
1	1	2006	1	47	0	150	2	2	0	2A
1	1	2006	1	49	0	149	2	2	0	2A
1	1	2006	1	53	0	151	2	2	0	2A
2	1	2006	1	29	0	155	2	2	0	2A
2	1	2006	1	29	0	153	2	2	0	2A
1	1	2006	1	40	0	150	2	1	0	1
1	1	2006	1	44	0	151	2	1	0	1
1	1	2006	1	44	0	150	2	1	0	1
1	0	2006	1	27	0	145	2	1	0	1
1	0	2006	1	33	0	39	2	1	0	1
1	0	2006	1	40	0	147	2	1	0	1
1	0	2006	1	44	0	154	2	1	0	1
1	0	2006	1	47	0	145	2	1	0	1
1	0	2006	1	48	0	145	2	1	0	1
1	0	2006	1	48	0	151	2	1	0	1
1	0	2006	1	53	0	145	2	1	0	1
1	0	2006	1	54	0	154	2	1	0	1
1	1	2006	1	18	0	154	2	1	0	1
1	1	2006	1	21	0	151	2	1	0	1
1	1	2006	1	24	0	145	2	1	0	1
1	1	2006	1	26	0	150	2	1	0	1
1	1	2006	1	26	0	145	2	1	0	1
1	1	2006	1	27	0	146	2	1	0	1
1	1	2006	1	27	0	147	2	1	0	1
1	1	2006	1	30	0	146	2	1	0	1
1	1	2006	1	30	0	150	2	1	0	1
1	1	2006	1	32	0	154	2	1	0	1
1	1	2006	1	37	0	152	2	1	0	1
1	1	2006	1	38	0	144	2	1	0	1
1	1	2006	1	40	0	148	2	1	0	1
1	1	2006	1	42	0	154	2	1	0	1
1	1	2006	1	42	0	147	2	1	0	1
1	1	2006	1	43	0	144	2	1	0	1
1	1	2006	1	44	0	66	2	1	0	1
1	1	2006	1	47	0	150	2	1	0	1
1	1	2006	1	47	0	150	2	1	0	1
1	1	2006	1	48	0	153	2	1	0	1
1	1	2006	1	48	0	147	2	1	0	1
1	1	2006	1	48	0	150	2	1	0	1
2	1	2006	1	24	0	144	2	1	0	1
0	1	2006	1	28	0	151	2	1	0	1
0	1	2006	1	44	0	146	2	1	0	1
1	1	2006	0	51	0	107	2	1	0	1
1	0	2006	1	38	0	153	2	0	0	1
1	0	2006	1	42	0	151	2	0	0	1
1	0	2006	1	42	0	145	2	0	0	1
1	0	2006	1	42	0	155	2	0	0	1
1	0	2006	1	42	0	136	2	0	0	1
1	0	2006	1	43	0	145	2	0	0	1
1	0	2006	1	46	0	145	2	0	0	1
1	0	2006	1	48	0	150	2	0	0	1
1	0	2006	1	49	0	151	2	0	0	1
1	0	2006	1	51	0	151	2	0	0	1
1	0	2006	1	53	0	146	2	0	0	1
1	0	2006	1	54	0	147	2	0	0	1
2	0	2006	1	48	0	150	2	0	0	1
0	0	2006	1	30	0	155	2	0	0	1
1	1	2006	1	18	0	148	2	0	0	1
1	1	2006	1	21	0	155	2	0	0	1
1	1	2006	1	21	0	153	2	0	0	1
1	1	2006	1	25	0	1	2	0	0	1
1	1	2006	1	26	0	146	2	0	0	1
1	1	2006	1	26	0	153	2	0	0	1
1	1	2006	1	28	0	145	2	0	0	1
1	1	2006	1	28	0	153	2	0	0	1
1	1	2006	1	30	0	150	2	0	0	1
1	1	2006	1	30	0	151	2	0	0	1
1	1	2006	1	33	0	146	2	0	0	1
1	1	2006	1	34	0	9	2	0	0	1
1	1	2006	1	35	0	154	2	0	0	1
1	1	2006	1	35	0	148	2	0	0	1
1	1	2006	1	36	0	65	2	0	0	1
1	1	2006	1	38	0	151	2	0	0	1
1	1	2006	1	38	0	155	2	0	0	1
1	1	2006	1	39	0	148	2	0	0	1
1	1	2006	1	39	0	144	2	0	0	1
1	1	2006	1	40	0	155	2	0	0	1
1	1	2006	1	41	0	149	2	0	0	1
1	1	2006	1	41	0	148	2	0	0	1
1	1	2006	1	43	0	146	2	0	0	1
1	1	2006	1	43	0	154	2	0	0	1
1	1	2006	1	44	0	121	2	0	0	1
1	1	2006	1	45	0	147	2	0	0	1
1	1	2006	1	45	0	153	2	0	0	1
1	1	2006	1	45	0	148	2	0	0	1
1	1	2006	1	46	0	146	2	0	0	1
1	1	2006	1	46	0	155	2	0	0	1
1	1	2006	1	47	0	148	2	0	0	1
1	1	2006	1	47	0	64	2	0	0	1
1	1	2006	1	47	0	0	2	0	0	1
1	1	2006	1	48	0	155	2	0	0	1
1	1	2006	1	49	0	144	2	0	0	1
1	1	2006	1	49	0	150	2	0	0	1
1	1	2006	1	49	0	155	2	0	0	1
1	1	2006	1	49	0	149	2	0	0	1
1	1	2006	1	50	0	152	2	0	0	1
1	1	2006	1	50	0	148	2	0	0	1
1	1	2006	1	50	0	146	2	0	0	1
1	1	2006	1	50	0	145	2	0	0	1
1	1	2006	1	52	0	149	2	0	0	1
1	1	2006	1	53	0	94	2	0	0	1
1	1	2006	1	53	0	152	2	0	0	1
1	1	2006	1	53	0	148	2	0	0	1
2	1	2006	1	24	0	152	2	0	0	1
2	1	2006	1	41	0	147	2	0	0	1
2	1	2006	1	42	0	144	2	0	0	1
2	1	2006	1	43	0	146	2	0	0	1
2	1	2006	1	51	0	150	2	0	0	1
2	1	2006	1	52	0	147	2	0	0	1
0	1	2006	1	27	0	155	2	0	0	1
0	1	2006	1	30	0	151	2	0	0	1
0	1	2006	1	44	0	151	2	0	0	1
0	1	2006	1	50	0	153	2	0	0	1
0	1	2006	1	54	0	148	2	0	0	1
1	0	2006	0	49	0	127	2	0	0	1
1	0	2006	0	49	0	147	2	0	0	1
1	0	2006	0	50	0	152	2	0	0	1
2	0	2006	0	25	0	144	2	0	0	1
2	0	2006	0	48	0	151	2	0	0	1
1	1	2006	0	13	0	146	2	0	0	1
1	1	2006	0	17	0	153	2	0	0	1
1	1	2006	0	20	1	90	2	0	0	1
1	1	2006	0	22	0	155	2	0	0	1
1	1	2006	0	23	0	150	2	0	0	1
1	1	2006	0	24	0	155	2	0	0	1
1	1	2006	0	27	0	153	2	0	0	1
1	1	2006	0	28	0	148	2	0	0	1
1	1	2006	0	28	0	147	2	0	0	1
1	1	2006	0	29	0	118	2	0	0	1
1	1	2006	0	32	0	144	2	0	0	1
1	1	2006	0	33	0	146	2	0	0	1
1	1	2006	0	33	0	145	2	0	0	1
1	1	2006	0	34	0	131	2	0	0	1
1	1	2006	0	35	0	153	2	0	0	1
1	1	2006	0	37	0	149	2	0	0	1
1	1	2006	0	39	0	155	2	0	0	1
1	1	2006	0	39	0	155	2	0	0	1
1	1	2006	0	39	0	153	2	0	0	1
1	1	2006	0	42	0	148	2	0	0	1
1	1	2006	0	45	0	73	2	0	0	1
1	1	2006	0	46	0	149	2	0	0	1
1	1	2006	0	47	0	149	2	0	0	1
1	1	2006	0	47	0	149	2	0	0	1
1	1	2006	0	48	1	94	2	0	0	1
1	1	2006	0	48	0	153	2	0	0	1
1	1	2006	0	48	0	144	2	0	0	1
1	1	2006	0	49	0	150	2	0	0	1
1	1	2006	0	49	0	145	2	0	0	1
1	1	2006	0	50	0	148	2	0	0	1
1	1	2006	0	50	0	142	2	0	0	1
1	1	2006	0	52	0	152	2	0	0	1
1	1	2006	0	52	0	150	2	0	0	1
2	1	2006	0	29	0	147	2	0	0	1
2	1	2006	0	29	0	153	2	0	0	1
2	1	2006	0	42	0	153	2	0	0	1
2	1	2006	0	49	0	146	2	0	0	1
2	1	2006	0	52	0	144	2	0	0	1
0	1	2006	0	37	0	153	2	0	0	1
1	0	2006	1	18	0	149	2	0	0	1
1	0	2006	1	24	0	146	2	0	0	1
1	0	2006	1	24	0	146	2	0	0	1
1	0	2006	1	25	0	144	2	0	0	1
1	0	2006	1	30	0	146	2	0	0	1
1	0	2006	1	34	0	150	2	0	0	1
1	0	2006	1	35	0	147	2	0	0	1
1	0	2006	1	36	0	154	2	0	0	1
1	0	2006	1	37	0	146	2	0	0	1
1	0	2006	1	38	0	142	2	0	0	1
1	0	2006	1	38	0	147	2	0	0	1
1	0	2006	1	39	0	153	2	0	0	1
1	0	2006	1	39	0	146	2	0	0	1
1	0	2006	1	41	0	152	2	0	0	1
1	0	2006	1	41	0	145	2	0	0	1
1	0	2006	1	41	0	149	2	0	0	1
1	0	2006	1	42	0	154	2	0	0	1
1	0	2006	1	46	0	145	2	0	0	1
1	0	2006	1	48	0	151	2	0	0	1
1	0	2006	1	48	0	150	2	0	0	1
1	0	2006	1	50	0	148	2	0	0	1
1	0	2006	1	50	0	144	2	0	0	1
2	0	2006	1	41	0	148	2	0	0	1
2	0	2006	1	42	0	146	2	0	0	1
0	0	2006	1	38	0	150	2	0	0	1
1	1	2006	1	20	0	144	2	0	0	1
1	1	2006	1	22	0	151	2	0	0	1
1	1	2006	1	22	0	145	2	0	0	1
1	1	2006	1	24	0	152	2	0	0	1
1	1	2006	1	25	0	146	2	0	0	1
1	1	2006	1	25	0	152	2	0	0	1
1	1	2006	1	26	0	151	2	0	0	1
1	1	2006	1	26	0	149	2	0	0	1
1	1	2006	1	28	0	150	2	0	0	1
1	1	2006	1	28	0	151	2	0	0	1
1	1	2006	1	30	0	138	2	0	0	1
1	1	2006	1	31	0	152	2	0	0	1
1	1	2006	1	31	0	148	2	0	0	1
1	1	2006	1	32	0	144	2	0	0	1
1	1	2006	1	32	0	153	2	0	0	1
1	1	2006	1	32	0	154	2	0	0	1
1	1	2006	1	33	0	144	2	0	0	1
1	1	2006	1	34	0	153	2	0	0	1
1	1	2006	1	34	0	154	2	0	0	1
1	1	2006	1	34	0	154	2	0	0	1
1	1	2006	1	34	0	119	2	0	0	1
1	1	2006	1	35	0	150	2	0	0	1
1	1	2006	1	37	0	152	2	0	0	1
1	1	2006	1	37	0	30	2	0	0	1
1	1	2006	1	37	0	149	2	0	0	1
1	1	2006	1	37	0	145	2	0	0	1
1	1	2006	1	37	0	146	2	0	0	1
1	1	2006	1	38	0	144	2	0	0	1
1	1	2006	1	39	0	152	2	0	0	1
1	1	2006	1	40	0	146	2	0	0	1
1	1	2006	1	40	0	152	2	0	0	1
1	1	2006	1	41	0	152	2	0	0	1
1	1	2006	1	42	0	151	2	0	0	1
1	1	2006	1	43	0	150	2	0	0	1
1	1	2006	1	44	0	150	2	0	0	1
1	1	2006	1	44	0	152	2	0	0	1
1	1	2006	1	44	0	150	2	0	0	1
1	1	2006	1	44	0	144	2	0	0	1
1	1	2006	1	44	0	148	2	0	0	1
1	1	2006	1	44	0	150	2	0	0	1
1	1	2006	1	45	0	146	2	0	0	1
1	1	2006	1	45	0	154	2	0	0	1
1	1	2006	1	45	0	147	2	0	0	1
1	1	2006	1	45	0	147	2	0	0	1
1	1	2006	1	45	0	150	2	0	0	1
1	1	2006	1	45	0	140	2	0	0	1
1	1	2006	1	46	0	147	2	0	0	1
1	1	2006	1	47	0	148	2	0	0	1
1	1	2006	1	47	0	144	2	0	0	1
1	1	2006	1	47	0	145	2	0	0	1
1	1	2006	1	47	0	150	2	0	0	1
1	1	2006	1	47	0	117	2	0	0	1
1	1	2006	1	47	0	149	2	0	0	1
1	1	2006	1	47	0	155	2	0	0	1
1	1	2006	1	47	0	152	2	0	0	1
1	1	2006	1	48	0	148	2	0	0	1
1	1	2006	1	48	0	144	2	0	0	1
1	1	2006	1	48	0	153	2	0	0	1
1	1	2006	1	48	0	153	2	0	0	1
1	1	2006	1	49	0	151	2	0	0	1
1	1	2006	1	49	0	152	2	0	0	1
1	1	2006	1	49	0	150	2	0	0	1
1	1	2006	1	50	0	150	2	0	0	1
1	1	2006	1	50	0	123	2	0	0	1
1	1	2006	1	50	0	151	2	0	0	1
1	1	2006	1	53	0	150	2	0	0	1
1	1	2006	1	53	0	29	2	0	0	1
1	1	2006	1	54	0	153	2	0	0	1
2	1	2006	1	18	0	148	2	0	0	1
2	1	2006	1	22	0	152	2	0	0	1
2	1	2006	1	27	0	152	2	0	0	1
2	1	2006	1	29	0	146	2	0	0	1
2	1	2006	1	37	0	146	2	0	0	1
2	1	2006	1	38	0	148	2	0	0	1
2	1	2006	1	42	0	144	2	0	0	1
2	1	2006	1	43	0	149	2	0	0	1
2	1	2006	1	43	0	144	2	0	0	1
2	1	2006	1	48	0	154	2	0	0	1
0	1	2006	1	26	0	151	2	0	0	1
0	1	2006	1	29	0	19	2	0	0	1
0	1	2006	1	36	0	148	2	0	0	1
0	1	2006	1	44	0	153	2	0	0	1
0	1	2006	1	45	0	125	2	0	0	1
0	1	2006	1	48	0	150	2	0	0	1
0	1	2006	1	48	0	118	2	0	0	1
0	1	2006	1	48	0	143	2	0	0	1
0	1	2006	1	49	0	148	2	0	0	1
0	1	2006	1	50	0	146	2	0	0	1
0	1	2006	1	51	0	148	2	0	0	1
0	1	2006	1	53	0	144	2	0	0	1
0	1	2006	1	54	0	153	2	0	0	1
1	0	2006	0	16	0	152	2	0	0	1
1	0	2006	0	29	0	144	2	0	0	1
1	0	2006	0	41	0	151	2	0	0	1
1	0	2006	0	51	0	152	2	0	0	1
2	0	2006	0	37	0	59	2	0	0	1
1	1	2006	0	18	0	144	2	0	0	1
1	1	2006	0	36	0	148	2	0	0	1
1	1	2006	0	41	0	153	2	0	0	1
1	1	2006	0	42	0	147	2	0	0	1
1	1	2006	0	42	0	58	2	0	0	1
1	1	2006	0	44	0	147	2	0	0	1
1	1	2006	0	46	0	147	2	0	0	1
1	1	2006	0	48	0	149	2	0	0	1
1	1	2006	0	48	0	145	2	0	0	1
1	1	2006	0	49	0	152	2	0	0	1
1	1	2006	0	51	0	154	2	0	0	1
0	1	2006	0	35	0	149	2	0	0	1
2	1	2007	1	11	0	73	4	2	1	4
1	1	2007	1	44	0	138	4	2	1	4
1	1	2007	1	53	0	141	4	2	1	4
2	1	2007	0	53	1	60	4	0	1	4
1	0	2007	1	46	0	139	4	2	0	3B
1	1	2007	1	38	0	138	4	2	0	3B
2	1	2007	1	18	0	136	4	2	0	3B
1	0	2007	1	37	0	135	4	2	0	3B
1	1	2007	1	43	0	143	4	2	0	3B
1	0	2007	1	42	0	135	4	2	0	3B
1	0	2007	1	43	0	139	4	2	0	3B
1	1	2007	1	18	0	143	4	2	0	3B
1	1	2007	1	26	0	140	4	2	0	3B
1	1	2007	1	30	0	135	4	2	0	3B
1	1	2007	1	33	0	143	4	2	0	3B
1	1	2007	1	46	0	138	4	2	0	3B
1	0	2007	1	47	1	41	4	1	0	3A
1	1	2007	1	42	0	132	4	1	0	3A
1	1	2007	1	43	0	140	4	1	0	3A
1	0	2007	1	38	0	133	4	1	0	3A
1	0	2007	1	43	0	118	4	1	0	3A
1	1	2007	1	51	0	136	4	1	0	3A
1	0	2007	1	19	0	141	4	1	0	3A
1	0	2007	1	29	0	137	4	1	0	3A
1	0	2007	1	49	0	140	4	1	0	3A
1	0	2007	1	53	0	140	4	1	0	3A
1	0	2007	1	54	1	15	4	1	0	3A
1	1	2007	1	27	0	132	4	1	0	3A
1	1	2007	1	38	0	113	4	1	0	3A
2	1	2007	1	25	0	139	4	1	0	3A
2	1	2007	1	37	0	138	4	1	0	3A
2	1	2007	1	38	0	141	4	1	0	3A
2	1	2007	1	42	0	135	4	1	0	3A
1	1	2007	1	43	0	143	4	0	0	3A
2	1	2007	1	36	0	134	4	0	0	3A
2	1	2007	1	46	0	139	4	0	0	3A
0	1	2007	1	23	0	135	4	0	0	3A
0	1	2007	1	35	0	134	4	0	0	3A
0	1	2007	1	38	0	132	4	0	0	3A
1	0	2007	1	54	0	135	4	0	0	3A
1	1	2007	1	48	0	140	4	0	0	3A
0	1	2007	0	54	0	136	4	0	0	3A
1	0	2007	1	32	0	143	4	0	0	3A
1	1	2007	1	34	0	141	4	0	0	3A
1	1	2007	1	35	0	136	4	0	0	3A
1	1	2007	1	42	0	141	4	0	0	3A
1	1	2007	1	47	0	97	4	0	0	3A
1	1	2007	1	49	0	142	4	0	0	3A
2	1	2007	1	40	0	143	4	0	0	3A
1	1	2007	1	50	0	29	3	2	1	4
[truncated: 23,801 more rows]

## Sheet: DTC
Race 1	gender1	Year diagnosis	Pathology subtype	Age	CSS	Survival months	new-TNM	T stage	N stage	M stage	unnew-stage	TNM stage	TNM stage1
1	1	2007	1	2	0	141	1	2	1	0	1	1	1
1	0	2011	1	5	0	83	4	4	2	1	7	4	6
1	1	2010	0	6	0	101	1	3	0	0	3	2A	2
1	1	2010	1	6	0	39	4	3	2	1	7	4	6
1	1	2011	1	7	0	86	1	1	0	0	1	1	1
1	1	2004	1	8	0	174	1	2	1	0	1	1	1
1	0	2009	1	8	0	108	1	2	2	0	2	2A	2
1	1	2008	1	9	0	122	1	3	2	0	4	2B	3
1	0	2006	1	10	0	141	2	4	1	0	5	3A	4
2	1	2009	1	10	0	115	4	3	2	1	7	4	6
1	1	2004	1	10	0	174	4	3	2	1	7	4	6
1	1	2011	1	11	0	95	1	1	2	0	1	2A	2
1	1	2004	1	11	0	177	1	2	2	0	2	2A	2
1	1	2009	0	11	0	110	1	3	0	0	3	2A	2
1	1	2010	1	11	0	98	1	3	1	0	3	2A	2
1	1	2007	1	11	0	138	1	3	1	0	3	2A	2
1	1	2007	1	11	0	135	1	3	1	0	3	2A	2
1	0	2010	1	11	0	98	1	3	2	0	4	2B	3
1	0	2009	1	11	0	97	1	3	2	0	4	2B	3
2	1	2007	1	11	0	73	4	4	2	1	7	4	6
1	1	2011	1	12	0	89	1	1	1	0	1	1	1
1	1	2010	1	12	0	98	1	1	0	0	1	1	1
1	1	2009	1	12	0	115	1	2	0	0	1	1	1
1	0	2009	1	12	0	118	1	2	1	0	1	1	1
1	1	2010	1	12	0	100	1	3	1	0	3	2A	2
1	0	2009	1	12	0	113	1	3	2	0	4	2B	3
1	1	2011	1	12	0	85	3	4	2	0	6	3B	5
1	1	2005	1	12	0	157	4	3	2	1	7	4	6
1	0	2010	0	13	0	93	1	2	0	0	1	1	1
1	1	2007	1	13	0	143	1	2	0	0	1	1	1
2	1	2007	0	13	0	134	1	2	0	0	1	1	1
1	1	2006	0	13	0	146	1	2	0	0	1	1	1
1	1	2004	1	13	0	176	1	2	0	0	1	1	1
1	1	2011	1	13	0	90	1	1	2	0	2	2A	2
1	0	2010	1	13	0	102	1	3	0	0	3	2A	2
1	0	2006	0	13	0	152	1	3	0	0	3	2A	2
2	1	2004	1	13	0	173	1	3	0	0	3	2A	2
1	1	2009	1	13	0	114	1	3	1	0	3	2A	2
2	1	2006	1	13	0	153	1	3	1	0	3	2A	2
1	1	2011	1	13	0	90	1	3	2	0	4	2B	3
1	1	2011	1	13	0	85	1	3	2	0	4	2B	3
1	1	2008	1	13	0	126	1	3	2	0	4	2B	3
1	1	2004	1	13	0	170	1	3	2	0	4	2B	3
1	0	2009	1	13	0	113	4	3	0	1	7	4	6
1	1	2009	1	13	0	112	4	3	2	1	7	4	6
1	1	2011	1	14	0	87	1	1	0	0	1	1	1
1	1	2011	1	14	0	86	1	1	1	0	1	1	1
1	1	2011	1	14	0	95	1	2	0	0	1	1	1
1	0	2008	1	14	0	126	1	2	0	0	1	1	1
0	0	2008	1	14	0	124	1	2	0	0	1	1	1
0	0	2007	1	14	0	132	1	2	0	0	1	1	1
2	1	2004	1	14	0	179	1	2	0	0	1	1	1
2	1	2011	1	14	0	89	1	2	1	0	1	1	1
1	1	2011	1	14	0	82	1	2	2	0	2	2A	2
1	1	2009	1	14	0	113	1	3	0	0	3	2A	2
1	1	2007	1	14	0	134	1	3	0	0	3	2A	2
1	0	2006	1	14	0	145	1	3	0	0	3	2A	2
2	1	2006	1	14	0	147	1	3	1	0	3	2A	2
1	1	2010	1	14	0	103	1	3	2	0	4	2B	3
1	1	2004	1	14	0	171	1	3	2	0	4	2B	3
1	1	2009	1	14	0	108	3	4	2	0	6	3B	5
1	1	2011	1	15	0	95	1	1	0	0	1	1	1
2	1	2011	1	15	0	87	1	1	0	0	1	1	1
1	1	2011	1	15	0	92	1	1	1	0	1	1	1
0	1	2011	1	15	0	92	1	1	0	0	1	1	1
1	0	2011	1	15	0	91	1	1	0	0	1	1	1
1	1	2010	1	15	0	105	1	1	1	0	1	1	1
1	1	2010	1	15	0	44	1	1	0	0	1	1	1
1	1	2011	1	15	0	91	1	2	0	0	1	1	1
1	1	2009	1	15	0	119	1	2	0	0	1	1	1
1	1	2007	0	15	0	132	1	2	0	0	1	1	1
1	1	2007	0	15	0	141	1	2	0	0	1	1	1
1	1	2007	1	15	0	143	1	2	0	0	1	1	1
1	1	2004	1	15	0	174	1	2	0	0	1	1	1
2	1	2004	1	15	0	171	1	2	0	0	1	1	1
1	1	2011	1	15	0	86	1	2	1	0	1	1	1
1	1	2011	1	15	0	92	1	2	1	0	1	1	1
1	1	2010	1	15	0	107	1	2	1	0	1	1	1
1	1	2009	1	15	0	117	1	2	1	0	1	1	1
1	1	2005	1	15	0	167	1	2	1	0	1	1	1
1	1	2009	1	15	0	113	1	3	0	0	3	2A	2
1	0	2008	0	15	0	126	1	3	0	0	3	2A	2
1	1	2007	0	15	0	134	1	3	0	0	3	2A	2
1	1	2007	0	15	0	138	1	3	0	0	3	2A	2
2	1	2005	0	15	0	165	1	3	0	0	3	2A	2
1	0	2005	1	15	0	164	1	3	0	0	3	2A	2
1	1	2009	1	15	0	108	1	3	1	0	3	2A	2
1	0	2007	1	15	0	140	1	3	1	0	3	2A	2
1	1	2006	1	15	0	145	1	3	1	0	3	2A	2
2	1	2006	1	15	0	149	1	3	1	0	3	2A	2
2	1	2010	1	15	0	106	1	3	2	0	4	2B	3
2	1	2009	1	15	0	119	1	3	2	0	4	2B	3
1	1	2008	1	15	0	130	1	3	2	0	4	2B	3
1	1	2004	1	15	0	169	1	3	2	0	4	2B	3
1	1	2009	1	15	0	112	4	2	1	1	7	4	6
1	1	2010	1	15	0	106	4	3	1	1	7	4	6
1	1	2005	1	15	0	166	4	4	2	1	7	4	6
1	1	2011	1	16	0	90	1	1	0	0	1	1	1
1	1	2011	1	16	0	91	1	1	2	0	1	2A	2
1	1	2011	1	16	0	87	1	1	1	0	1	1	1
1	0	2010	1	16	0	29	1	1	1	0	1	1	1
1	1	2010	1	16	0	104	1	1	0	0	1	1	1
1	1	2011	1	16	0	86	1	2	0	0	1	1	1
1	1	2011	1	16	0	87	1	2	0	0	1	1	1
1	1	2011	1	16	0	91	1	2	0	0	1	1	1
0	1	2010	1	16	0	98	1	2	0	0	1	1	1
0	1	2010	0	16	0	105	1	2	0	0	1	1	1
1	1	2008	1	16	0	123	1	2	0	0	1	1	1
1	1	2007	1	16	0	137	1	2	0	0	1	1	1
1	0	2006	0	16	0	152	1	2	0	0	1	1	1
1	1	2004	1	16	0	153	1	2	0	0	1	1	1
1	1	2009	1	16	0	108	1	2	1	0	1	1	1
2	1	2005	1	16	0	166	1	2	1	0	1	1	1
1	0	2009	1	16	0	109	1	3	0	0	3	2A	2
1	1	2005	0	16	0	162	1	3	0	0	3	2A	2
1	1	2004	1	16	0	175	1	3	0	0	3	2A	2
2	1	2011	1	16	0	88	1	3	1	0	3	2A	2
1	1	2009	1	16	0	113	1	3	1	0	3	2A	2
1	1	2009	1	16	0	110	1	3	1	0	3	2A	2
2	0	2005	1	16	0	166	1	3	1	0	3	2A	2
1	0	2004	1	16	0	171	1	3	1	0	3	2A	2
1	1	2011	1	16	0	88	1	3	2	0	4	2B	3
1	1	2010	1	16	0	90	1	3	2	0	4	2B	3
1	1	2010	1	16	0	103	1	3	2	0	4	2B	3
1	1	2010	1	16	0	97	1	3	2	0	4	2B	3
2	1	2008	1	16	0	124	2	4	1	0	5	3A	4
1	1	2010	1	16	0	104	4	3	2	1	7	4	6
1	1	2008	1	16	0	119	4	3	2	1	7	4	6
1	1	2011	1	17	0	92	1	1	0	0	1	1	1
1	1	2011	1	17	0	86	1	1	0	0	1	1	1
1	0	2010	1	17	0	97	1	1	0	0	1	1	1
1	0	2011	1	17	0	87	1	1	2	0	1	2A	2
1	1	2011	0	17	0	92	1	1	0	0	1	1	1
1	1	2010	1	17	0	102	1	1	0	0	1	1	1
1	1	2010	1	17	0	104	1	1	0	0	1	1	1
1	1	2010	1	17	0	97	1	1	0	0	1	1	1
1	0	2011	1	17	0	90	1	2	0	0	1	1	1
2	1	2009	1	17	0	108	1	2	0	0	1	1	1
1	1	2008	1	17	0	124	1	2	0	0	1	1	1
1	1	2006	0	17	0	153	1	2	0	0	1	1	1
1	1	2004	1	17	0	170	1	2	0	0	1	1	1
1	1	2011	1	17	0	88	1	2	1	0	1	1	1
1	1	2011	1	17	0	87	1	2	1	0	1	1	1
1	1	2010	1	17	0	98	1	2	1	0	1	1	1
1	1	2009	1	17	0	117	1	2	1	0	1	1	1
1	1	2008	1	17	0	120	1	2	1	0	1	1	1
2	1	2010	1	17	0	105	1	1	2	0	2	2A	2
1	1	2011	1	17	0	87	1	2	2	0	2	2A	2
1	0	2010	1	17	0	105	1	2	2	0	2	2A	2
1	1	2010	1	17	0	96	1	2	2	0	2	2A	2
1	0	2007	1	17	0	137	1	2	2	0	2	2A	2
0	1	2007	1	17	0	136	1	2	2	0	2	2A	2
2	1	2011	1	17	0	85	1	3	0	0	3	2A	2
1	1	2010	1	17	0	102	1	3	0	0	3	2A	2
0	1	2009	0	17	0	119	1	3	0	0	3	2A	2
2	1	2008	1	17	0	122	1	3	0	0	3	2A	2
1	1	2006	1	17	0	149	1	3	0	0	3	2A	2
1	1	2006	1	17	0	146	1	3	0	0	3	2A	2
1	0	2005	0	17	0	160	1	3	0	0	3	2A	2
2	1	2004	0	17	0	169	1	3	0	0	3	2A	2
1	0	2004	1	17	0	174	1	3	1	0	3	2A	2
1	1	2011	1	17	0	93	1	3	2	0	4	2B	3
1	1	2011	1	17	0	94	1	3	2	0	4	2B	3
1	0	2011	1	17	0	94	1	3	2	0	4	2B	3
2	1	2011	1	17	0	85	1	3	2	0	4	2B	3
2	1	2010	1	17	0	92	1	3	2	0	4	2B	3
2	0	2008	1	17	0	121	1	3	2	0	4	2B	3
1	0	2007	1	17	0	143	1	3	2	0	4	2B	3
1	1	2005	1	17	0	157	1	3	2	0	4	2B	3
1	1	2004	1	17	0	176	1	3	2	0	4	2B	3
0	1	2004	1	17	0	178	1	3	2	0	4	2B	3
1	1	2004	1	17	0	176	3	4	2	0	6	3B	5
1	1	2011	1	18	0	93	1	1	0	0	1	1	1
1	1	2011	1	18	0	94	1	1	0	0	1	1	1
1	1	2010	1	18	0	100	1	1	0	0	1	1	1
1	1	2010	0	18	0	101	1	1	0	0	1	1	1
1	1	2010	1	18	0	96	1	1	0	0	1	1	1
1	1	2010	1	18	0	105	1	1	0	0	1	1	1
1	1	2010	1	18	0	94	1	1	0	0	1	1	1
1	1	2011	1	18	0	86	1	1	0	0	1	1	1
1	1	2011	1	18	0	32	1	1	0	0	1	1	1
1	0	2010	1	18	0	99	1	1	1	0	1	1	1
1	0	2010	1	18	0	105	1	1	1	0	1	1	1
1	1	2010	1	18	0	103	1	1	0	0	1	1	1
2	0	2010	1	18	0	99	1	2	0	0	1	1	1
1	1	2009	1	18	0	109	1	2	0	0	1	1	1
2	1	2009	0	18	0	119	1	2	0	0	1	1	1
0	1	2009	1	18	0	113	1	2	0	0	1	1	1
1	0	2008	0	18	0	122	1	2	0	0	1	1	1
1	1	2007	1	18	0	136	1	2	0	0	1	1	1
1	1	2006	1	18	0	148	1	2	0	0	1	1	1
1	0	2006	1	18	0	149	1	2	0	0	1	1	1
2	1	2006	1	18	0	148	1	2	0	0	1	1	1
1	1	2006	0	18	0	144	1	2	0	0	1	1	1
2	0	2005	1	18	0	167	1	2	0	0	1	1	1
1	1	2005	1	18	0	156	1	2	0	0	1	1	1
1	1	2005	1	18	0	156	1	2	0	0	1	1	1
1	1	2004	1	18	0	172	1	2	0	0	1	1	1
1	1	2004	1	18	0	171	1	2	0	0	1	1	1
2	1	2010	1	18	0	95	1	2	1	0	1	1	1
1	1	2008	1	18	0	126	1	2	1	0	1	1	1
1	0	2007	1	18	0	139	1	2	1	0	1	1	1
1	1	2007	1	18	0	139	1	2	1	0	1	1	1
1	1	2006	1	18	0	154	1	2	1	0	1	1	1
1	1	2007	1	18	0	135	1	2	2	0	2	2A	2
1	1	2005	1	18	0	162	1	2	2	0	2	2A	2
2	1	2011	0	18	0	90	1	3	0	0	3	2A	2
1	1	2011	1	18	0	90	1	3	0	0	3	2A	2
0	1	2010	1	18	0	101	1	3	0	0	3	2A	2
1	1	2009	1	18	0	108	1	3	0	0	3	2A	2
1	1	2007	1	18	0	138	1	3	0	0	3	2A	2
1	1	2007	0	18	0	143	1	3	0	0	3	2A	2
2	0	2007	1	18	0	136	1	3	0	0	3	2A	2
1	0	2005	1	18	0	165	1	3	0	0	3	2A	2
2	1	2005	1	18	0	160	1	3	0	0	3	2A	2
1	0	2010	1	18	0	102	1	3	1	0	3	2A	2
2	1	2008	1	18	0	89	1	3	1	0	3	2A	2
1	1	2007	1	18	0	135	1	3	1	0	3	2A	2
1	1	2007	1	18	0	141	1	3	1	0	3	2A	2
2	1	2007	1	18	0	135	1	3	1	0	3	2A	2
1	0	2010	1	18	0	102	1	3	2	0	4	2B	3
1	1	2008	1	18	0	131	1	3	2	0	4	2B	3
1	1	2008	1	18	0	122	1	3	2	0	4	2B	3
1	1	2008	1	18	0	131	1	3	2	0	4	2B	3
1	1	2004	1	18	0	169	1	3	2	0	4	2B	3
2	1	2007	1	18	0	136	3	4	2	0	6	3B	5
1	1	2007	1	18	0	143	3	4	2	0	6	3B	5
1	1	2011	1	19	0	95	1	1	1	0	1	1	1
1	1	2011	1	19	0	90	1	1	0	0	1	1	1
1	1	2011	1	19	0	84	1	1	0	0	1	1	1
2	0	2010	1	19	0	100	1	1	0	0	1	1	1
1	1	2010	1	19	0	103	1	1	0	0	1	1	1
1	1	2010	1	19	0	101	1	1	0	0	1	1	1
1	1	2010	1	19	0	105	1	1	0	0	1	1	1
0	1	2010	1	19	0	96	1	1	0	0	1	1	1
2	1	2011	1	19	0	67	1	1	2	0	1	2A	2
1	0	2011	1	19	0	92	1	1	1	0	1	1	1
1	0	2011	1	19	0	95	1	1	0	0	1	1	1
1	1	2010	1	19	0	103	1	1	1	0	1	1	1
1	1	2010	1	19	0	104	1	1	0	0	1	1	1
1	1	2010	1	19	0	96	1	1	0	0	1	1	1
1	1	2011	0	19	0	89	1	2	0	0	1	1	1
1	0	2011	1	19	0	86	1	2	0	0	1	1	1
2	1	2011	1	19	0	90	1	2	0	0	1	1	1
1	1	2010	1	19	0	101	1	2	0	0	1	1	1
1	1	2009	1	19	0	116	1	2	0	0	1	1	1
1	1	2009	1	19	0	112	1	2	0	0	1	1	1
0	1	2009	1	19	0	112	1	2	0	0	1	1	1
1	1	2008	0	19	0	126	1	2	0	0	1	1	1
1	1	2005	1	19	0	163	1	2	0	0	1	1	1
0	1	2005	1	19	0	162	1	2	0	0	1	1	1
2	1	2004	1	19	0	171	1	2	0	0	1	1	1
1	1	2011	1	19	0	92	1	2	1	0	1	1	1
1	1	2009	1	19	0	119	1	2	1	0	1	1	1
1	1	2008	1	19	0	131	1	2	1	0	1	1	1
2	1	2011	1	19	0	94	1	2	2	0	2	2A	2
2	1	2011	1	19	0	88	1	2	2	0	2	2A	2
1	1	2011	1	19	0	90	1	2	2	0	2	2A	2
1	1	2009	1	19	0	114	1	2	2	0	2	2A	2
1	0	2008	1	19	0	126	1	2	2	0	2	2A	2
1	0	2008	1	19	0	131	1	2	2	0	2	2A	2
1	1	2007	1	19	0	138	1	2	2	0	2	2A	2
1	1	2007	1	19	0	140	1	2	2	0	2	2A	2
1	1	2011	1	19	0	90	1	3	0	0	3	2A	2
1	1	2011	0	19	0	86	1	3	0	0	3	2A	2
1	1	2011	1	19	0	93	1	3	0	0	3	2A	2
1	0	2010	1	19	0	107	1	3	0	0	3	2A	2
1	1	2010	1	19	0	98	1	3	0	0	3	2A	2
1	1	2005	0	19	0	163	1	3	0	0	3	2A	2
1	1	2004	1	19	0	172	1	3	0	0	3	2A	2
1	1	2011	1	19	0	92	1	3	1	0	3	2A	2
1	1	2011	1	19	0	85	1	3	1	0	3	2A	2
1	0	2011	1	19	0	95	1	3	1	0	3	2A	2
1	1	2011	1	19	0	77	1	3	1	0	3	2A	2
1	1	2010	1	19	0	106	1	3	1	0	3	2A	2
1	0	2010	1	19	0	102	1	3	1	0	3	2A	2
1	1	2009	1	19	0	119	1	3	1	0	3	2A	2
2	1	2009	1	19	0	110	1	3	1	0	3	2A	2
1	0	2007	1	19	0	138	1	3	1	0	3	2A	2
1	0	2007	1	19	0	142	1	3	1	0	3	2A	2
0	1	2005	1	19	0	166	1	3	1	0	3	2A	2
1	1	2011	1	19	0	84	1	3	2	0	4	2B	3
1	1	2010	1	19	0	106	1	3	2	0	4	2B	3
1	0	2009	1	19	0	116	1	3	2	0	4	2B	3
1	1	2006	1	19	0	146	1	3	2	0	4	2B	3
1	0	2007	1	19	0	141	2	4	1	0	5	3A	4
1	0	2011	1	19	0	92	4	4	2	1	7	4	6
1	1	2011	1	20	0	94	1	1	0	0	1	1	1
1	1	2011	0	20	0	94	1	1	0	0	1	1	1
1	1	2011	1	20	0	87	1	1	0	0	1	1	1
1	1	2010	1	20	0	49	1	1	1	0	1	1	1
1	1	2010	1	20	0	98	1	1	0	0	1	1	1
1	1	2010	1	20	0	102	1	1	0	0	1	1	1
1	1	2010	1	20	0	99	1	1	0	0	1	1	1
1	1	2010	1	20	0	107	1	1	0	0	1	1	1
1	1	2011	1	20	0	93	1	1	2	0	1	2A	2
1	1	2011	1	20	0	95	1	1	2	0	1	2A	2
1	1	2011	1	20	0	93	1	1	1	0	1	1	1
1	1	2011	1	20	0	74	1	1	1	0	1	1	1
1	1	2011	1	20	0	86	1	1	0	0	1	1	1
2	1	2011	1	20	0	86	1	1	0	0	1	1	1
1	1	2011	1	20	0	87	1	1	0	0	1	1	1
2	1	2011	1	20	0	92	1	1	0	0	1	1	1
1	0	2010	1	20	0	101	1	1	0	0	1	1	1
1	1	2010	1	20	0	104	1	1	0	0	1	1	1
1	1	2010	1	20	0	96	1	1	0	0	1	1	1
2	1	2010	1	20	0	105	1	1	0	0	1	1	1
1	1	2006	0	20	1	90	1	2	0	0	1	1	1
1	0	2011	0	20	0	95	1	2	0	0	1	1	1
1	1	2011	1	20	0	89	1	2	0	0	1	1	1
1	1	2010	1	20	0	96	1	2	0	0	1	1	1
1	1	2010	0	20	0	61	1	2	0	0	1	1	1
1	0	2009	1	20	0	118	1	2	0	0	1	1	1
1	1	2008	0	20	0	124	1	2	0	0	1	1	1
1	1	2008	1	20	0	121	1	2	0	0	1	1	1
1	1	2008	1	20	0	127	1	2	0	0	1	1	1
1	1	2008	0	20	0	123	1	2	0	0	1	1	1
1	1	2007	1	20	0	140	1	2	0	0	1	1	1
1	1	2007	1	20	0	137	1	2	0	0	1	1	1
1	1	2007	1	20	0	138	1	2	0	0	1	1	1
1	1	2006	1	20	0	144	1	2	0	0	1	1	1
1	0	2005	1	20	0	161	1	2	0	0	1	1	1
1	1	2005	1	20	0	161	1	2	0	0	1	1	1
1	1	2004	1	20	0	179	1	2	0	0	1	1	1
1	1	2011	1	20	0	93	1	2	1	0	1	1	1
2	1	2011	1	20	0	94	1	2	1	0	1	1	1
1	1	2010	1	20	0	100	1	2	1	0	1	1	1
1	1	2009	1	20	0	106	1	2	1	0	1	1	1
1	1	2008	1	20	0	126	1	2	1	0	1	1	1
2	0	2005	1	20	0	160	1	2	1	0	1	1	1
1	1	2011	1	20	0	90	1	1	2	0	2	2A	2
1	1	2010	1	20	0	104	1	1	2	0	2	2A	2
1	1	2011	1	20	0	90	1	2	2	0	2	2A	2
1	1	2010	1	20	0	105	1	2	2	0	2	2A	2
1	1	2006	1	20	0	108	1	2	2	0	2	2A	2
1	0	2005	1	20	0	164	1	2	2	0	2	2A	2
1	1	2011	1	20	0	92	1	3	0	0	3	2A	2
1	1	2010	1	20	0	97	1	3	0	0	3	2A	2
1	1	2010	1	20	0	100	1	3	0	0	3	2A	2
1	1	2009	0	20	0	113	1	3	0	0	3	2A	2
2	1	2009	0	20	0	111	1	3	0	0	3	2A	2
1	1	2008	0	20	0	124	1	3	0	0	3	2A	2
1	1	2007	0	20	0	130	1	3	0	0	3	2A	2
0	1	2004	1	20	0	169	1	3	0	0	3	2A	2
1	1	2009	1	20	0	114	1	3	1	0	3	2A	2
0	1	2007	1	20	0	135	1	3	1	0	3	2A	2
1	0	2006	1	20	0	150	1	3	1	0	3	2A	2
1	1	2006	1	20	0	155	1	3	1	0	3	2A	2
1	0	2011	1	20	0	94	1	3	2	0	4	2B	3
1	1	2010	1	20	0	99	1	3	2	0	4	2B	3
1	1	2009	1	20	0	97	1	3	2	0	4	2B	3
1	1	2008	1	20	0	126	1	3	2	0	4	2B	3
1	1	2008	1	20	0	128	1	3	2	0	4	2B	3
0	1	2008	1	20	0	120	1	3	2	0	4	2B	3
1	1	2006	1	20	0	151	1	3	2	0	4	2B	3
1	1	2004	1	20	0	173	1	3	2	0	4	2B	3
1	0	2009	1	20	0	114	2	4	0	0	5	3A	4
1	1	2009	1	20	0	116	3	4	2	0	6	3B	5
1	1	2011	1	21	0	84	1	1	0	0	1	1	1
1	0	2011	1	21	0	84	1	1	0	0	1	1	1
1	1	2011	1	21	0	84	1	1	0	0	1	1	1
1	1	2011	1	21	0	92	1	1	0	0	1	1	1
0	1	2011	1	21	0	93	1	1	0	0	1	1	1
0	1	2011	1	21	0	93	1	1	0	0	1	1	1
1	1	2010	1	21	0	101	1	1	0	0	1	1	1
1	1	2011	0	21	0	84	1	1	0	0	1	1	1
1	0	2011	1	21	0	90	1	1	0	0	1	1	1
1	0	2010	1	21	0	105	1	1	1	0	1	1	1
1	1	2010	1	21	0	106	1	1	0	0	1	1	1
1	1	2010	0	21	0	28	1	1	0	0	1	1	1
1	1	2010	1	21	0	96	1	1	0	0	1	1	1
1	1	2010	1	21	0	96	1	1	0	0	1	1	1
1	1	2010	1	21	0	98	1	1	0	0	1	1	1
1	0	2011	1	21	0	94	1	2	0	0	1	1	1
2	1	2011	0	21	0	88	1	2	0	0	1	1	1
1	1	2010	0	21	0	20	1	2	0	0	1	1	1
1	1	2010	1	21	0	101	1	2	0	0	1	1	1
1	1	2010	1	21	0	97	1	2	0	0	1	1	1
1	1	2010	1	21	0	106	1	2	0	0	1	1	1
1	1	2009	1	21	0	116	1	2	0	0	1	1	1
1	1	2009	0	21	0	118	1	2	0	0	1	1	1
1	0	2009	1	21	0	119	1	2	0	0	1	1	1
1	1	2008	1	21	0	126	1	2	0	0	1	1	1
1	1	2008	1	21	0	121	1	2	0	0	1	1	1
2	0	2007	1	21	0	135	1	2	0	0	1	1	1
1	1	2007	1	21	0	142	1	2	0	0	1	1	1
1	0	2007	1	21	0	138	1	2	0	0	1	1	1
1	1	2007	1	21	0	133	1	2	0	0	1	1	1
1	1	2007	0	21	0	135	1	2	0	0	1	1	1
1	1	2006	1	21	0	155	1	2	0	0	1	1	1
1	1	2006	1	21	0	153	1	2	0	0	1	1	1
1	1	2005	1	21	0	157	1	2	0	0	1	1	1
1	0	2005	0	21	0	165	1	2	0	0	1	1	1
1	1	2005	0	21	0	160	1	2	0	0	1	1	1
1	1	2004	1	21	0	90	1	2	0	0	1	1	1
0	1	2004	1	21	0	172	1	2	0	0	1	1	1
1	1	2004	1	21	0	173	1	2	0	0	1	1	1
2	1	2004	1	21	0	174	1	2	0	0	1	1	1
1	1	2011	1	21	0	89	1	2	1	0	1	1	1
1	1	2011	1	21	0	87	1	2	1	0	1	1	1
1	0	2009	1	21	0	116	1	2	1	0	1	1	1
1	1	2009	1	21	0	115	1	2	1	0	1	1	1
1	1	2007	1	21	0	136	1	2	1	0	1	1	1
1	1	2006	1	21	0	151	1	2	1	0	1	1	1
0	1	2005	1	21	0	167	1	2	1	0	1	1	1
1	1	2004	1	21	0	170	1	2	1	0	1	1	1
1	1	2010	1	21	0	97	1	1	2	0	2	2A	2
1	1	2010	1	21	0	96	1	1	2	0	2	2A	2
1	0	2010	1	21	0	103	1	1	2	0	2	2A	2
1	1	2010	1	21	0	93	1	2	2	0	2	2A	2
0	1	2008	1	21	0	111	1	2	2	0	2	2A	2
1	1	2006	1	21	0	153	1	2	2	0	2	2A	2
1	1	2005	1	21	0	156	1	2	2	0	2	2A	2
1	1	2005	1	21	0	147	1	2	2	0	2	2A	2
1	1	2010	1	21	0	67	1	3	0	0	3	2A	2
1	1	2010	1	21	0	96	1	3	0	0	3	2A	2
1	1	2009	1	21	0	119	1	3	0	0	3	2A	2
1	1	2008	1	21	0	98	1	3	0	0	3	2A	2
2	1	2008	1	21	0	128	1	3	0	0	3	2A	2
0	0	2007	1	21	0	137	1	3	0	0	3	2A	2
2	1	2006	1	21	0	145	1	3	0	0	3	2A	2
1	1	2006	1	21	0	144	1	3	0	0	3	2A	2
1	1	2006	1	21	0	131	1	3	0	0	3	2A	2
1	1	2006	1	21	0	153	1	3	0	0	3	2A	2
1	1	2005	1	21	0	163	1	3	0	0	3	2A	2
1	1	2010	1	21	0	99	1	3	1	0	3	2A	2
1	0	2010	1	21	0	101	1	3	1	0	3	2A	2
1	0	2009	1	21	0	112	1	3	1	0	3	2A	2
1	0	2009	1	21	0	110	1	3	1	0	3	2A	2
1	1	2009	1	21	0	110	1	3	1	0	3	2A	2
1	1	2009	1	21	0	108	1	3	1	0	3	2A	2
1	1	2009	1	21	0	109	1	3	1	0	3	2A	2
2	1	2008	1	21	0	128	1	3	1	0	3	2A	2
2	1	2006	1	21	0	152	1	3	1	0	3	2A	2
1	1	2005	1	21	0	162	1	3	1	0	3	2A	2
1	1	2011	1	21	0	93	1	3	2	0	4	2B	3
1	1	2011	1	21	0	87	1	3	2	0	4	2B	3
2	0	2007	1	21	0	139	1	3	2	0	4	2B	3
1	1	2009	0	21	0	117	2	4	0	0	5	3A	4
1	1	2005	1	21	0	134	2	4	0	0	5	3A	4
1	1	2009	1	21	0	14	2	4	1	0	5	3A	4
1	1	2008	1	21	0	122	2	4	1	0	5	3A	4
1	1	2006	1	21	0	144	2	4	1	0	5	3A	4
1	0	2008	1	21	0	124	3	4	2	0	6	3B	5
1	1	2005	0	21	0	163	4	2	0	1	7	4	6
1	1	2011	1	22	0	92	1	1	1	0	1	1	1
1	0	2011	1	22	0	90	1	1	1	0	1	1	1
1	1	2011	1	22	0	84	1	1	0	0	1	1	1
1	1	2010	1	22	0	105	1	1	1	0	1	1	1
1	1	2010	1	22	0	98	1	1	0	0	1	1	1
1	1	2011	0	22	0	91	1	1	1	0	1	1	1
1	0	2011	1	22	0	84	1	1	1	0	1	1	1
0	1	2011	1	22	0	91	1	1	0	0	1	1	1
1	1	2011	1	22	0	93	1	1	0	0	1	1	1
1	1	2011	1	22	0	95	1	1	0	0	1	1	1
0	1	2011	1	22	0	85	1	1	0	0	1	1	1
0	1	2010	1	22	0	100	1	1	1	0	1	1	1
1	1	2010	1	22	0	105	1	1	1	0	1	1	1
1	1	2010	1	22	0	95	1	1	0	0	1	1	1
1	1	2010	1	22	0	103	1	1	0	0	1	1	1
1	1	2011	1	22	0	59	1	2	0	0	1	1	1
1	1	2011	1	22	0	94	1	2	0	0	1	1	1
1	1	2011	1	22	0	87	1	2	0	0	1	1	1
1	1	2011	1	22	0	90	1	2	0	0	1	1	1
2	1	2010	0	22	0	101	1	2	0	0	1	1	1
1	1	2009	1	22	0	109	1	2	0	0	1	1	1
1	1	2009	1	22	0	117	1	2	0	0	1	1	1
1	1	2009	1	22	0	112	1	2	0	0	1	1	1
1	1	2008	1	22	0	129	1	2	0	0	1	1	1
1	1	2008	1	22	0	121	1	2	0	0	1	1	1
0	1	2007	1	22	0	142	1	2	0	0	1	1	1
1	1	2007	1	22	0	140	1	2	0	0	1	1	1
1	1	2006	0	22	0	155	1	2	0	0	1	1	1
1	1	2006	1	22	0	151	1	2	0	0	1	1	1
1	1	2006	1	22	0	145	1	2	0	0	1	1	1
2	1	2006	1	22	0	152	1	2	0	0	1	1	1
1	1	2004	1	22	0	140	1	2	0	0	1	1	1
1	1	2004	0	22	0	156	1	2	0	0	1	1	1
0	1	2004	0	22	0	171	1	2	0	0	1	1	1
2	1	2010	1	22	0	101	1	2	1	0	1	1	1
1	1	2010	1	22	0	96	1	2	1	0	1	1	1
1	1	2010	1	22	0	103	1	2	1	0	1	1	1
2	1	2010	1	22	0	101	1	2	1	0	1	1	1
1	1	2010	1	22	0	98	1	2	1	0	1	1	1
1	1	2009	1	22	0	116	1	2	1	0	1	1	1
1	1	2009	1	22	0	110	1	2	1	0	1	1	1
1	1	2009	1	22	0	91	1	2	1	0	1	1	1
2	0	2004	1	22	0	175	1	2	1	0	1	1	1
1	1	2004	1	22	0	171	1	2	1	0	1	1	1
1	1	2004	1	22	0	168	1	2	1	0	1	1	1
1	1	2010	1	22	0	100	1	2	2	0	2	2A	2
1	1	2008	1	22	0	122	1	2	2	0	2	2A	2
1	1	2006	1	22	0	152	1	2	2	0	2	2A	2
1	0	2005	1	22	0	142	1	2	2	0	2	2A	2
2	0	2011	1	22	0	92	1	3	0	0	3	2A	2
1	0	2010	1	22	0	104	1	3	0	0	3	2A	2
1	1	2010	0	22	0	105	1	3	0	0	3	2A	2
2	1	2009	1	22	0	114	1	3	0	0	3	2A	2
1	1	2007	1	22	0	137	1	3	0	0	3	2A	2
2	1	2006	1	22	0	155	1	3	0	0	3	2A	2
1	1	2005	1	22	0	2	1	3	0	0	3	2A	2
1	1	2005	1	22	0	39	1	3	0	0	3	2A	2
1	1	2005	1	22	0	162	1	3	0	0	3	2A	2
1	1	2005	1	22	0	164	1	3	0	0	3	2A	2
1	0	2004	1	22	0	176	1	3	0	0	3	2A	2
2	1	2011	1	22	0	87	1	3	1	0	3	2A	2
1	0	2011	1	22	0	90	1	3	1	0	3	2A	2
1	0	2009	1	22	0	113	1	3	1	0	3	2A	2
1	1	2009	1	22	0	118	1	3	1	0	3	2A	2
1	1	2007	1	22	0	136	1	3	1	0	3	2A	2
1	0	2006	1	22	0	35	1	3	1	0	3	2A	2
1	1	2004	1	22	0	175	1	3	1	0	3	2A	2
2	1	2004	1	22	0	168	1	3	1	0	3	2A	2
1	0	2010	1	22	0	97	1	3	2	0	4	2B	3
1	0	2010	1	22	0	96	1	3	2	0	4	2B	3
1	1	2010	1	22	0	97	1	3	2	0	4	2B	3
1	1	2010	1	22	0	98	1	3	2	0	4	2B	3
1	1	2010	1	22	0	103	1	3	2	0	4	2B	3
1	1	2008	1	22	0	125	1	3	2	0	4	2B	3
1	1	2008	1	22	0	127	1	3	2	0	4	2B	3
1	1	2004	1	22	0	170	1	3	2	0	4	2B	3
1	1	2004	1	22	0	171	1	3	2	0	4	2B	3
1	1	2009	1	22	0	109	2	4	0	0	5	3A	4
1	1	2008	1	22	0	124	2	4	0	0	5	3A	4
0	1	2006	1	22	0	155	2	4	0	0	5	3A	4
1	0	2004	1	22	0	171	2	4	1	0	5	3A	4
1	0	2011	1	22	0	90	3	4	2	0	6	3B	5
2	1	2004	1	22	0	82	3	4	2	0	6	3B	5
1	1	2011	0	23	0	92	1	1	0	0	1	1	1
1	1	2011	1	23	0	91	1	1	0	0	1	1	1
1	1	2011	1	23	0	86	1	1	0	0	1	1	1
1	1	2011	1	23	0	89	1	1	0	0	1	1	1
2	1	2011	1	23	0	88	1	1	0	0	1	1	1
1	0	2010	1	23	0	98	1	1	1	0	1	1	1
1	0	2010	1	23	0	80	1	1	0	0	1	1	1
1	1	2010	1	23	0	99	1	1	0	0	1	1	1
1	1	2010	1	23	0	107	1	1	0	0	1	1	1
1	1	2010	1	23	0	105	1	1	0	0	1	1	1
1	1	2011	1	23	0	88	1	1	1	0	1	1	1
1	1	2011	1	23	0	92	1	1	1	0	1	1	1
1	1	2011	1	23	0	93	1	1	1	0	1	1	1
1	1	2011	1	23	0	0	1	1	1	0	1	1	1
1	1	2011	1	23	0	85	1	1	0	0	1	1	1
1	1	2011	1	23	0	15	1	1	0	0	1	1	1
1	0	2010	1	23	0	96	1	1	1	0	1	1	1
1	1	2010	1	23	0	97	1	1	1	0	1	1	1
1	1	2010	0	23	0	105	1	1	0	0	1	1	1
1	1	2010	1	23	0	83	1	1	0	0	1	1	1
1	1	2010	1	23	0	97	1	1	0	0	1	1	1
1	1	2010	1	23	0	94	1	1	0	0	1	1	1
1	1	2010	1	23	0	105	1	1	0	0	1	1	1
1	1	2010	1	23	0	99	1	1	0	0	1	1	1
0	1	2011	0	23	0	94	1	2	0	0	1	1	1
1	1	2011	1	23	0	42	1	2	0	0	1	1	1
1	1	2010	1	23	0	100	1	2	0	0	1	1	1
2	1	2010	0	23	0	21	1	2	0	0	1	1	1
1	1	2010	1	23	0	96	1	2	0	0	1	1	1
1	1	2010	1	23	0	98	1	2	0	0	1	1	1
1	1	2010	1	23	0	104	1	2	0	0	1	1	1
0	1	2010	1	23	0	101	1	2	0	0	1	1	1
1	1	2009	1	23	0	116	1	2	0	0	1	1	1
1	1	2009	1	23	0	112	1	2	0	0	1	1	1
1	1	2009	0	23	0	111	1	2	0	0	1	1	1
1	1	2009	0	23	0	37	1	2	0	0	1	1	1
2	0	2008	1	23	0	120	1	2	0	0	1	1	1
1	1	2008	1	23	0	129	1	2	0	0	1	1	1
1	1	2008	1	23	0	131	1	2	0	0	1	1	1
1	1	2008	1	23	0	122	1	2	0	0	1	1	1
1	1	2008	1	23	0	124	1	2	0	0	1	1	1
1	1	2007	1	23	0	138	1	2	0	0	1	1	1
1	1	2007	1	23	0	142	1	2	0	0	1	1	1
1	1	2006	0	23	0	150	1	2	0	0	1	1	1
1	1	2005	1	23	0	162	1	2	0	0	1	1	1
1	1	2005	1	23	0	146	1	2	0	0	1	1	1
1	1	2004	0	23	0	172	1	2	0	0	1	1	1
1	1	2004	1	23	0	174	1	2	0	0	1	1	1
1	1	2011	1	23	0	93	1	2	1	0	1	1	1
1	1	2010	1	23	0	103	1	2	1	0	1	1	1
1	1	2009	1	23	0	110	1	2	1	0	1	1	1
1	1	2009	1	23	0	119	1	2	1	0	1	1	1
1	1	2009	1	23	0	111	1	2	1	0	1	1	1
1	1	2008	1	23	0	5	1	2	1	0	1	1	1
1	1	2010	1	23	0	97	1	2	2	0	2	2A	2
1	0	2009	1	23	0	110	1	2	2	0	2	2A	2
1	1	2009	1	23	0	13	1	2	2	0	2	2A	2
1	1	2008	1	23	0	126	1	2	2	0	2	2A	2
0	1	2008	1	23	0	122	1	2	2	0	2	2A	2
1	1	2011	1	23	0	86	1	3	0	0	3	2A	2
2	1	2011	1	23	0	45	1	3	0	0	3	2A	2
1	0	2009	0	23	0	115	1	3	0	0	3	2A	2
1	1	2009	1	23	0	119	1	3	0	0	3	2A	2
2	1	2008	1	23	0	124	1	3	0	0	3	2A	2
1	1	2008	1	23	0	122	1	3	0	0	3	2A	2
1	1	2006	0	23	0	153	1	3	0	0	3	2A	2
1	1	2006	1	23	0	151	1	3	0	0	3	2A	2
1	1	2005	1	23	0	165	1	3	0	0	3	2A	2
1	1	2005	1	23	0	161	1	3	0	0	3	2A	2
1	1	2005	1	23	0	162	1	3	0	0	3	2A	2
1	1	2004	1	23	0	170	1	3	0	0	3	2A	2
1	1	2004	1	23	0	177	1	3	0	0	3	2A	2
1	1	2004	0	23	0	168	1	3	0	0	3	2A	2
2	1	2010	1	23	0	101	1	3	1	0	3	2A	2
1	1	2009	1	23	0	117	1	3	1	0	3	2A	2
1	1	2008	1	23	0	131	1	3	1	0	3	2A	2
1	1	2011	1	23	0	95	1	3	2	0	4	2B	3
1	0	2011	1	23	0	91	1	3	2	0	4	2B	3
1	0	2010	1	23	0	103	1	3	2	0	4	2B	3
2	0	2010	1	23	0	98	1	3	2	0	4	2B	3
2	1	2010	1	23	0	100	1	3	2	0	4	2B	3
1	0	2009	1	23	0	114	1	3	2	0	4	2B	3
1	1	2009	1	23	0	111	1	3	2	0	4	2B	3
1	1	2008	1	23	0	109	1	3	2	0	4	2B	3
1	0	2007	1	23	0	142	1	3	2	0	4	2B	3
2	1	2006	1	23	0	93	1	3	2	0	4	2B	3
1	0	2006	1	23	0	145	1	3	2	0	4	2B	3
1	1	2005	1	23	0	165	1	3	2	0	4	2B	3
2	0	2004	1	23	0	168	1	3	2	0	4	2B	3
1	1	2004	1	23	0	170	1	3	2	0	4	2B	3
0	1	2007	1	23	0	135	2	4	0	0	5	3A	4
1	1	2009	1	23	0	111	2	4	1	0	5	3A	4
1	1	2004	1	23	0	171	2	4	1	0	5	3A	4
1	1	2005	1	23	0	145	3	4	2	0	6	3B	5
1	1	2011	1	24	0	91	1	1	1	0	1	1	1
1	1	2011	1	24	0	88	1	1	0	0	1	1	1
1	1	2011	1	24	0	91	1	1	0	0	1	1	1
1	1	2011	1	24	0	85	1	1	0	0	1	1	1
1	1	2011	1	24	0	84	1	1	0	0	1	1	1
2	1	2011	1	24	0	95	1	1	0	0	1	1	1
2	1	2011	1	24	0	93	1	1	0	0	1	1	1
1	1	2011	1	24	0	84	1	1	0	0	1	1	1
1	1	2010	1	24	0	96	1	1	1	0	1	1	1
1	1	2010	1	24	0	98	1	1	1	0	1	1	1
1	1	2010	1	24	0	100	1	1	0	0	1	1	1
1	1	2010	0	24	0	102	1	1	0	0	1	1	1
1	1	2010	1	24	0	99	1	1	0	0	1	1	1
1	1	2010	1	24	0	102	1	1	0	0	1	1	1
1	1	2010	1	24	0	107	1	1	0	0	1	1	1
1	1	2010	1	24	0	101	1	1	0	0	1	1	1
2	1	2011	1	24	0	88	1	1	0	0	1	1	1
1	1	2011	1	24	0	39	1	1	0	0	1	1	1
1	1	2011	1	24	0	85	1	1	0	0	1	1	1
1	1	2010	1	24	0	104	1	1	1	0	1	1	1
1	1	2010	1	24	0	106	1	1	1	0	1	1	1
1	1	2010	1	24	0	102	1	1	0	0	1	1	1
1	1	2010	1	24	0	98	1	1	0	0	1	1	1
1	1	2010	1	24	0	102	1	1	0	0	1	1	1
2	1	2010	1	24	0	105	1	1	0	0	1	1	1
1	1	2011	1	24	0	90	1	2	0	0	1	1	1
1	1	2011	1	24	0	90	1	2	0	0	1	1	1
2	1	2011	0	24	0	89	1	2	0	0	1	1	1
1	0	2011	1	24	0	85	1	2	0	0	1	1	1
1	1	2011	1	24	0	85	1	2	0	0	1	1	1
1	1	2011	1	24	0	89	1	2	0	0	1	1	1
1	1	2010	1	24	0	96	1	2	0	0	1	1	1
0	1	2010	1	24	0	101	1	2	0	0	1	1	1
1	1	2010	0	24	0	104	1	2	0	0	1	1	1
1	1	2010	1	24	0	106	1	2	0	0	1	1	1
1	1	2010	1	24	0	107	1	2	0	0	1	1	1
1	1	2010	1	24	0	98	1	2	0	0	1	1	1
1	1	2009	1	24	0	112	1	2	0	0	1	1	1
1	1	2009	1	24	0	109	1	2	0	0	1	1	1
1	1	2009	1	24	0	114	1	2	0	0	1	1	1
1	0	2009	0	24	0	119	1	2	0	0	1	1	1
0	1	2009	0	24	0	114	1	2	0	0	1	1	1
1	1	2009	1	24	0	118	1	2	0	0	1	1	1
1	1	2009	1	24	0	71	1	2	0	0	1	1	1
1	0	2008	1	24	0	126	1	2	0	0	1	1	1
1	1	2008	1	24	0	122	1	2	0	0	1	1	1
0	1	2007	0	24	0	140	1	2	0	0	1	1	1
1	1	2007	1	24	0	141	1	2	0	0	1	1	1
1	1	2007	1	24	0	133	1	2	0	0	1	1	1
1	1	2007	1	24	0	5	1	2	0	0	1	1	1
2	1	2007	1	24	0	140	1	2	0	0	1	1	1
2	1	2006	1	24	0	152	1	2	0	0	1	1	1
1	1	2006	0	24	0	155	1	2	0	0	1	1	1
1	0	2006	1	24	0	146	1	2	0	0	1	1	1
1	0	2006	1	24	0	146	1	2	0	0	1	1	1
1	1	2006	1	24	0	152	1	2	0	0	1	1	1
1	1	2005	1	24	0	161	1	2	0	0	1	1	1
1	1	2005	1	24	0	164	1	2	0	0	1	1	1
1	1	2005	0	24	0	129	1	2	0	0	1	1	1
1	1	2005	1	24	0	159	1	2	0	0	1	1	1
1	1	2005	1	24	0	127	1	2	0	0	1	1	1
1	1	2005	1	24	0	167	1	2	0	0	1	1	1
2	1	2005	1	24	0	156	1	2	0	0	1	1	1
1	1	2004	1	24	0	62	1	2	0	0	1	1	1
1	1	2004	1	24	0	171	1	2	0	0	1	1	1
1	1	2004	1	24	0	26	1	2	0	0	1	1	1
1	1	2004	1	24	0	179	1	2	0	0	1	1	1
1	1	2004	1	24	0	179	1	2	0	0	1	1	1
1	1	2004	1	24	0	175	1	2	0	0	1	1	1
2	1	2004	1	24	0	178	1	2	0	0	1	1	1
1	1	2011	1	24	0	92	1	2	1	0	1	1	1
1	1	2010	1	24	0	98	1	2	1	0	1	1	1
2	0	2010	1	24	0	99	1	2	1	0	1	1	1
1	0	2009	1	24	0	115	1	2	1	0	1	1	1
1	1	2008	1	24	0	121	1	2	1	0	1	1	1
1	1	2008	1	24	0	127	1	2	1	0	1	1	1
1	0	2007	1	24	0	95	1	2	1	0	1	1	1
1	1	2006	1	24	0	145	1	2	1	0	1	1	1
2	1	2006	1	24	0	144	1	2	1	0	1	1	1
2	1	2004	1	24	0	177	1	2	1	0	1	1	1
1	1	2010	1	24	0	107	1	1	2	0	2	2A	2
1	1	2010	1	24	0	105	1	1	2	0	2	2A	2
1	1	2011	1	24	0	92	1	2	2	0	2	2A	2
1	1	2011	1	24	0	93	1	2	2	0	2	2A	2
1	1	2011	1	24	0	84	1	2	2	0	2	2A	2
2	1	2007	1	24	0	139	1	2	2	0	2	2A	2
1	1	2006	1	24	0	150	1	2	2	0	2	2A	2
1	1	2004	1	24	0	177	1	2	2	0	2	2A	2
1	1	2011	1	24	0	71	1	3	0	0	3	2A	2
1	1	2011	1	24	0	63	1	3	0	0	3	2A	2
2	1	2011	1	24	0	85	1	3	0	0	3	2A	2
1	1	2011	0	24	0	94	1	3	0	0	3	2A	2
1	1	2011	1	24	0	5	1	3	0	0	3	2A	2
1	1	2010	1	24	0	96	1	3	0	0	3	2A	2
2	1	2010	1	24	0	74	1	3	0	0	3	2A	2
1	1	2009	1	24	0	117	1	3	0	0	3	2A	2
1	0	2007	1	24	0	132	1	3	0	0	3	2A	2
2	0	2007	1	24	0	141	1	3	0	0	3	2A	2
1	1	2007	1	24	0	120	1	3	0	0	3	2A	2
1	1	2007	0	24	0	136	1	3	0	0	3	2A	2
1	1	2007	0	24	0	139	1	3	0	0	3	2A	2
1	1	2007	1	24	0	139	1	3	0	0	3	2A	2
0	1	2007	1	24	0	143	1	3	0	0	3	2A	2
1	1	2006	1	24	0	146	1	3	0	0	3	2A	2
1	1	2006	0	24	0	144	1	3	0	0	3	2A	2
0	1	2006	0	24	0	145	1	3	0	0	3	2A	2
1	1	2005	1	24	0	163	1	3	0	0	3	2A	2
1	1	2005	1	24	0	167	1	3	0	0	3	2A	2
1	1	2004	1	24	0	176	1	3	0	0	3	2A	2
0	0	2004	1	24	0	166	1	3	0	0	3	2A	2
1	1	2011	1	24	0	88	1	3	1	0	3	2A	2
1	1	2010	1	24	0	99	1	3	1	0	3	2A	2
1	1	2010	1	24	0	104	1	3	1	0	3	2A	2
1	1	2009	1	24	0	110	1	3	1	0	3	2A	2
1	1	2009	1	24	0	116	1	3	1	0	3	2A	2
1	1	2009	1	24	0	108	1	3	1	0	3	2A	2
1	1	2009	1	24	0	119	1	3	1	0	3	2A	2
1	1	2008	1	24	0	131	1	3	1	0	3	2A	2
1	1	2008	1	24	0	75	1	3	1	0	3	2A	2
1	1	2007	1	24	0	136	1	3	1	0	3	2A	2
2	1	2007	1	24	0	138	1	3	1	0	3	2A	2
1	1	2006	1	24	0	154	1	3	1	0	3	2A	2
1	0	2011	1	24	0	95	1	3	2	0	4	2B	3
1	0	2011	1	24	0	93	1	3	2	0	4	2B	3
1	1	2011	1	24	0	86	1	3	2	0	4	2B	3
2	1	2011	1	24	0	85	1	3	2	0	4	2B	3
1	1	2010	1	24	0	98	1	3	2	0	4	2B	3
1	1	2009	1	24	0	72	1	3	2	0	4	2B	3
2	1	2009	1	24	0	117	1	3	2	0	4	2B	3
1	0	2009	1	24	0	110	1	3	2	0	4	2B	3
1	1	2006	1	24	0	147	1	3	2	0	4	2B	3
1	1	2005	1	24	0	160	1	3	2	0	4	2B	3
0	1	2004	1	24	0	137	1	3	2	0	4	2B	3
1	1	2010	1	24	0	99	2	4	0	0	5	3A	4
0	1	2004	1	24	0	168	2	4	0	0	5	3A	4
1	1	2009	1	24	0	116	2	4	1	0	5	3A	4
1	0	2005	1	24	0	162	2	4	1	0	5	3A	4
1	1	2011	1	24	0	84	3	4	2	0	6	3B	5
1	1	2009	1	24	0	100	3	4	2	0	6	3B	5
1	0	2005	1	24	0	165	3	4	2	0	6	3B	5
1	1	2004	1	24	0	23	3	4	2	0	6	3B	5
1	1	2011	1	24	0	92	4	2	1	1	7	4	6
1	0	2011	1	25	0	87	1	1	1	0	1	1	1
1	1	2011	1	25	0	92	1	1	0	0	1	1	1
1	1	2011	0	25	0	89	1	1	0	0	1	1	1
1	0	2011	1	25	0	84	1	1	0	0	1	1	1
1	1	2011	1	25	0	9	1	1	0	0	1	1	1
2	1	2011	1	25	0	89	1	1	0	0	1	1	1
2	1	2011	1	25	0	88	1	1	0	0	1	1	1
1	1	2011	1	25	0	94	1	1	0	0	1	1	1
1	1	2011	1	25	0	90	1	1	0	0	1	1	1
1	1	2011	1	25	0	91	1	1	0	0	1	1	1
1	1	2010	1	25	0	107	1	1	0	0	1	1	1
0	0	2010	1	25	0	99	1	1	0	0	1	1	1
1	1	2010	1	25	0	101	1	1	0	0	1	1	1
1	1	2010	1	25	0	105	1	1	0	0	1	1	1
1	1	2010	1	25	0	102	1	1	0	0	1	1	1
1	1	2010	1	25	0	101	1	1	0	0	1	1	1
1	1	2010	1	25	0	98	1	1	0	0	1	1	1
1	1	2011	1	25	0	92	1	1	2	0	1	2A	2
1	1	2011	1	25	0	85	1	1	1	0	1	1	1
1	1	2011	1	25	0	95	1	1	1	0	1	1	1
1	1	2011	1	25	0	87	1	1	1	0	1	1	1
2	1	2011	1	25	0	84	1	1	1	0	1	1	1
1	1	2011	1	25	0	90	1	1	0	0	1	1	1
1	1	2011	1	25	0	93	1	1	0	0	1	1	1
1	0	2011	1	25	0	95	1	1	0	0	1	1	1
1	1	2011	1	25	0	89	1	1	0	0	1	1	1
0	1	2011	1	25	0	95	1	1	0	0	1	1	1
1	1	2010	1	25	0	100	1	1	1	0	1	1	1
1	1	2010	1	25	0	101	1	1	0	0	1	1	1
1	0	2010	1	25	0	96	1	1	0	0	1	1	1
2	0	2010	1	25	0	99	1	1	0	0	1	1	1
1	1	2010	1	25	0	106	1	1	0	0	1	1	1
1	1	2010	1	25	0	106	1	1	0	0	1	1	1
1	1	2010	1	25	0	101	1	1	0	0	1	1	1
2	1	2010	1	25	0	102	1	1	0	0	1	1	1
2	1	2010	1	25	0	97	1	1	0	0	1	1	1
1	1	2010	1	25	0	100	1	1	0	0	1	1	1
1	1	2011	0	25	0	86	1	2	0	0	1	1	1
1	1	2011	0	25	0	85	1	2	0	0	1	1	1
1	1	2011	0	25	0	93	1	2	0	0	1	1	1
1	1	2011	0	25	0	73	1	2	0	0	1	1	1
1	1	2011	1	25	0	93	1	2	0	0	1	1	1
1	1	2011	1	25	0	90	1	2	0	0	1	1	1
1	1	2011	1	25	0	93	1	2	0	0	1	1	1
1	1	2011	1	25	0	90	1	2	0	0	1	1	1
1	1	2010	1	25	0	107	1	2	0	0	1	1	1
1	1	2010	1	25	0	59	1	2	0	0	1	1	1
1	0	2010	0	25	0	102	1	2	0	0	1	1	1
1	0	2010	0	25	0	14	1	2	0	0	1	1	1
1	1	2010	0	25	0	23	1	2	0	0	1	1	1
1	1	2010	0	25	0	101	1	2	0	0	1	1	1
1	0	2010	1	25	0	102	1	2	0	0	1	1	1
1	1	2010	1	25	0	100	1	2	0	0	1	1	1
0	1	2010	1	25	0	97	1	2	0	0	1	1	1
2	1	2010	1	25	0	99	1	2	0	0	1	1	1
1	0	2009	1	25	0	110	1	2	0	0	1	1	1
1	1	2009	1	25	0	116	1	2	0	0	1	1	1
1	1	2009	1	25	0	111	1	2	0	0	1	1	1
1	1	2009	0	25	0	119	1	2	0	0	1	1	1
1	1	2009	0	25	0	119	1	2	0	0	1	1	1
1	1	2009	0	25	0	110	1	2	0	0	1	1	1
1	1	2009	0	25	0	112	1	2	0	0	1	1	1
2	1	2009	0	25	0	116	1	2	0	0	1	1	1
2	1	2009	0	25	0	109	1	2	0	0	1	1	1
1	1	2008	1	25	0	126	1	2	0	0	1	1	1
1	1	2008	1	25	0	129	1	2	0	0	1	1	1
1	1	2008	1	25	0	126	1	2	0	0	1	1	1
1	1	2008	1	25	0	130	1	2	0	0	1	1	1
1	1	2008	1	25	0	126	1	2	0	0	1	1	1
1	1	2007	1	25	0	89	1	2	0	0	1	1	1
2	1	2007	1	25	0	136	1	2	0	0	1	1	1
1	1	2007	0	25	0	140	1	2	0	0	1	1	1
1	1	2007	1	25	0	3	1	2	0	0	1	1	1
1	1	2007	1	25	0	138	1	2	0	0	1	1	1
1	1	2006	1	25	0	1	1	2	0	0	1	1	1
2	0	2006	0	25	0	144	1	2	0	0	1	1	1
1	0	2006	1	25	0	144	1	2	0	0	1	1	1
1	1	2006	1	25	0	146	1	2	0	0	1	1	1
1	1	2006	1	25	0	152	1	2	0	0	1	1	1
1	1	2005	0	25	0	156	1	2	0	0	1	1	1
1	1	2004	0	25	0	175	1	2	0	0	1	1	1
1	1	2004	0	25	0	75	1	2	0	0	1	1	1
2	1	2004	0	25	0	173	1	2	0	0	1	1	1
2	1	2004	0	25	0	168	1	2	0	0	1	1	1
1	1	2004	1	25	0	45	1	2	0	0	1	1	1
1	1	2011	1	25	0	91	1	2	1	0	1	1	1
1	1	2010	1	25	0	99	1	2	1	0	1	1	1
1	1	2009	1	25	0	93	1	2	1	0	1	1	1
2	1	2008	1	25	0	125	1	2	1	0	1	1	1
1	0	2008	1	25	0	33	1	2	1	0	1	1	1
1	1	2008	1	25	0	128	1	2	1	0	1	1	1
1	1	2008	1	25	0	131	1	2	1	0	1	1	1
1	1	2007	1	25	0	137	1	2	1	0	1	1	1
2	1	2007	1	25	0	138	1	2	1	0	1	1	1
1	1	2005	1	25	0	158	1	2	1	0	1	1	1
1	0	2010	1	25	0	97	1	1	2	0	2	2A	2
1	1	2011	1	25	0	89	1	2	2	0	2	2A	2
1	1	2009	1	25	0	110	1	2	2	0	2	2A	2
1	0	2008	1	25	0	130	1	2	2	0	2	2A	2
1	1	2008	1	25	0	54	1	2	2	0	2	2A	2
1	1	2008	1	25	0	120	1	2	2	0	2	2A	2
1	1	2007	1	25	0	137	1	2	2	0	2	2A	2
1	1	2004	1	25	0	177	1	2	2	0	2	2A	2
1	0	2011	0	25	0	88	1	3	0	0	3	2A	2
2	1	2011	0	25	0	88	1	3	0	0	3	2A	2
2	1	2011	1	25	0	92	1	3	0	0	3	2A	2
1	0	2010	1	25	0	93	1	3	0	0	3	2A	2
0	1	2010	1	25	0	99	1	3	0	0	3	2A	2
0	1	2010	1	25	0	103	1	3	0	0	3	2A	2
2	1	2009	0	25	0	111	1	3	0	0	3	2A	2
2	1	2009	1	25	0	110	1	3	0	0	3	2A	2
1	1	2008	1	25	0	120	1	3	0	0	3	2A	2
0	1	2008	0	25	0	125	1	3	0	0	3	2A	2
1	0	2007	1	25	0	143	1	3	0	0	3	2A	2
0	1	2007	1	25	0	138	1	3	0	0	3	2A	2
1	1	2007	0	25	0	133	1	3	0	0	3	2A	2
1	0	2006	0	25	0	154	1	3	0	0	3	2A	2
1	0	2006	1	25	0	147	1	3	0	0	3	2A	2
1	1	2006	0	25	0	153	1	3	0	0	3	2A	2
1	1	2004	1	25	0	171	1	3	0	0	3	2A	2
1	1	2011	1	25	0	90	1	3	1	0	3	2A	2
1	1	2010	1	25	0	107	1	3	1	0	3	2A	2
1	1	2010	1	25	0	89	1	3	1	0	3	2A	2
1	1	2009	1	25	0	117	1	3	1	0	3	2A	2
1	1	2008	1	25	0	124	1	3	1	0	3	2A	2
1	1	2008	1	25	0	129	1	3	1	0	3	2A	2
1	1	2008	1	25	0	40	1	3	1	0	3	2A	2
2	1	2008	1	25	0	127	1	3	1	0	3	2A	2
1	1	2006	1	25	0	148	1	3	1	0	3	2A	2
1	1	2005	1	25	0	164	1	3	1	0	3	2A	2
2	1	2005	1	25	0	162	1	3	1	0	3	2A	2
0	0	2004	1	25	0	74	1	3	1	0	3	2A	2
1	0	2011	1	25	0	92	1	3	2	0	4	2B	3
1	1	2010	1	25	0	105	1	3	2	0	4	2B	3
1	0	2010	1	25	0	99	1	3	2	0	4	2B	3
1	0	2009	1	25	0	117	1	3	2	0	4	2B	3
1	1	2009	1	25	0	114	1	3	2	0	4	2B	3
1	1	2008	1	25	0	130	1	3	2	0	4	2B	3
2	1	2007	1	25	0	133	1	3	2	0	4	2B	3
1	1	2007	1	25	0	139	1	3	2	0	4	2B	3
0	1	2007	1	25	0	136	1	3	2	0	4	2B	3
1	0	2004	1	25	0	176	1	3	2	0	4	2B	3
1	1	2008	1	25	0	128	2	4	0	0	5	3A	4
1	0	2006	0	25	0	155	2	4	0	0	5	3A	4
1	1	2009	1	25	0	97	2	4	1	0	5	3A	4
2	1	2007	1	25	0	139	2	4	1	0	5	3A	4
1	0	2004	1	25	0	170	2	4	1	0	5	3A	4
2	0	2005	1	25	0	167	3	4	2	0	6	3B	5
1	0	2004	1	25	0	169	4	2	1	1	7	4	6
1	1	2011	1	26	0	94	1	1	0	0	1	1	1
1	1	2011	1	26	0	87	1	1	0	0	1	1	1
1	1	2011	1	26	0	85	1	1	0	0	1	1	1
1	1	2011	1	26	0	95	1	1	0	0	1	1	1
1	1	2011	1	26	0	91	1	1	0	0	1	1	1
1	1	2011	1	26	0	91	1	1	0	0	1	1	1
2	1	2011	1	26	0	87	1	1	0	0	1	1	1
0	1	2011	1	26	0	92	1	1	0	0	1	1	1
1	1	2011	1	26	0	94	1	1	0	0	1	1	1
1	1	2011	1	26	0	81	1	1	0	0	1	1	1
0	1	2011	1	26	0	90	1	1	0	0	1	1	1
1	1	2011	0	26	0	86	1	1	0	0	1	1	1
1	0	2011	1	26	0	94	1	1	0	0	1	1	1
1	1	2010	1	26	0	72	1	1	1	0	1	1	1
1	1	2010	1	26	0	103	1	1	0	0	1	1	1
1	1	2010	1	26	0	101	1	1	0	0	1	1	1
1	1	2010	1	26	0	107	1	1	0	0	1	1	1
1	0	2010	1	26	0	102	1	1	0	0	1	1	1
1	1	2010	1	26	0	98	1	1	0	0	1	1	1
1	1	2010	1	26	0	102	1	1	0	0	1	1	1
1	1	2010	1	26	0	104	1	1	0	0	1	1	1
1	1	2010	1	26	0	102	1	1	0	0	1	1	1
2	1	2011	1	26	0	95	1	1	2	0	1	2A	2
1	1	2011	1	26	0	87	1	1	1	0	1	1	1
1	1	2011	1	26	0	87	1	1	1	0	1	1	1
1	1	2011	1	26	0	85	1	1	0	0	1	1	1
1	1	2011	1	26	0	90	1	1	0	0	1	1	1
1	1	2011	1	26	0	64	1	1	0	0	1	1	1
1	0	2010	1	26	0	98	1	1	1	0	1	1	1
1	1	2010	1	26	0	107	1	1	1	0	1	1	1
1	1	2010	1	26	0	107	1	1	1	0	1	1	1
1	1	2010	1	26	0	103	1	1	0	0	1	1	1
1	1	2010	1	26	0	103	1	1	0	0	1	1	1
2	1	2010	1	26	0	4	1	1	0	0	1	1	1
2	1	2010	1	26	0	102	1	1	0	0	1	1	1
1	1	2010	1	26	0	104	1	1	0	0	1	1	1
1	1	2011	1	26	0	93	1	2	0	0	1	1	1
1	1	2011	1	26	0	93	1	2	0	0	1	1	1
1	1	2011	0	26	0	86	1	2	0	0	1	1	1
1	1	2011	1	26	0	91	1	2	0	0	1	1	1
1	1	2011	1	26	0	93	1	2	0	0	1	1	1
1	1	2010	1	26	0	92	1	2	0	0	1	1	1
1	1	2010	1	26	0	59	1	2	0	0	1	1	1
1	1	2010	1	26	0	98	1	2	0	0	1	1	1
1	1	2010	1	26	0	96	1	2	0	0	1	1	1
2	1	2010	1	26	0	105	1	2	0	0	1	1	1
2	1	2010	1	26	0	104	1	2	0	0	1	1	1
1	1	2009	1	26	0	117	1	2	0	0	1	1	1
1	1	2009	1	26	0	112	1	2	0	0	1	1	1
0	1	2009	0	26	0	112	1	2	0	0	1	1	1
1	1	2009	1	26	0	108	1	2	0	0	1	1	1
1	1	2008	1	26	0	62	1	2	0	0	1	1	1
0	1	2008	1	26	0	125	1	2	0	0	1	1	1
1	0	2008	1	26	0	125	1	2	0	0	1	1	1
1	1	2008	1	26	0	128	1	2	0	0	1	1	1
1	1	2007	1	26	0	2	1	2	0	0	1	1	1
1	1	2007	1	26	0	137	1	2	0	0	1	1	1
1	1	2007	1	26	0	56	1	2	0	0	1	1	1
1	1	2007	1	26	0	143	1	2	0	0	1	1	1
1	1	2006	1	26	0	146	1	2	0	0	1	1	1
1	1	2006	1	26	0	153	1	2	0	0	1	1	1
1	1	2006	1	26	0	151	1	2	0	0	1	1	1
1	1	2006	1	26	0	149	1	2	0	0	1	1	1
0	1	2006	1	26	0	151	1	2	0	0	1	1	1
1	1	2005	1	26	0	158	1	2	0	0	1	1	1
1	1	2005	0	26	0	159	1	2	0	0	1	1	1
1	1	2005	0	26	0	158	1	2	0	0	1	1	1
2	1	2005	0	26	0	164	1	2	0	0	1	1	1
0	1	2005	0	26	0	154	1	2	0	0	1	1	1
1	1	2005	1	26	0	165	1	2	0	0	1	1	1
1	1	2004	1	26	0	175	1	2	0	0	1	1	1
1	1	2004	1	26	0	172	1	2	0	0	1	1	1
1	1	2004	1	26	0	174	1	2	0	0	1	1	1
1	1	2004	1	26	0	8	1	2	0	0	1	1	1
1	1	2004	1	26	0	172	1	2	0	0	1	1	1
1	1	2004	1	26	0	174	1	2	0	0	1	1	1
1	1	2004	1	26	0	169	1	2	0	0	1	1	1
0	1	2004	1	26	0	168	1	2	0	0	1	1	1
1	1	2004	0	26	0	168	1	2	0	0	1	1	1
1	1	2011	1	26	0	86	1	2	1	0	1	1	1
1	1	2010	1	26	0	98	1	2	1	0	1	1	1
1	1	2010	1	26	0	81	1	2	1	0	1	1	1
1	1	2010	1	26	0	98	1	2	1	0	1	1	1
1	1	2010	1	26	0	36	1	2	1	0	1	1	1
1	1	2009	1	26	0	115	1	2	1	0	1	1	1
1	1	2009	1	26	0	93	1	2	1	0	1	1	1
1	1	2008	1	26	0	123	1	2	1	0	1	1	1
2	1	2008	1	26	0	126	1	2	1	0	1	1	1
1	1	2007	1	26	0	138	1	2	1	0	1	1	1
1	1	2007	1	26	0	116	1	2	1	0	1	1	1
1	1	2006	1	26	0	150	1	2	1	0	1	1	1
1	1	2006	1	26	0	145	1	2	1	0	1	1	1
1	1	2010	1	26	0	97	1	1	2	0	2	2A	2
1	1	2010	1	26	0	69	1	1	2	0	2	2A	2
2	1	2011	1	26	0	74	1	2	2	0	2	2A	2
1	1	2008	1	26	0	122	1	2	2	0	2	2A	2
0	1	2008	1	26	0	125	1	2	2	0	2	2A	2
1	1	2007	1	26	0	134	1	2	2	0	2	2A	2
1	1	2011	1	26	0	91	1	3	0	0	3	2A	2
0	1	2011	0	26	0	86	1	3	0	0	3	2A	2
1	1	2011	1	26	0	16	1	3	0	0	3	2A	2
1	1	2011	1	26	0	80	1	3	0	0	3	2A	2
0	1	2010	1	26	0	70	1	3	0	0	3	2A	2
1	0	2010	1	26	0	101	1	3	0	0	3	2A	2
2	1	2010	1	26	0	99	1	3	0	0	3	2A	2
1	1	2009	1	26	0	119	1	3	0	0	3	2A	2
1	0	2009	1	26	0	113	1	3	0	0	3	2A	2
1	1	2009	1	26	0	109	1	3	0	0	3	2A	2
1	1	2009	1	26	0	119	1	3	0	0	3	2A	2
1	1	2009	1	26	0	116	1	3	0	0	3	2A	2
1	1	2009	1	26	0	117	1	3	0	0	3	2A	2
1	1	2008	1	26	0	122	1	3	0	0	3	2A	2
1	0	2007	0	26	0	71	1	3	0	0	3	2A	2
0	1	2007	0	26	0	136	1	3	0	0	3	2A	2
1	1	2007	1	26	0	77	1	3	0	0	3	2A	2
1	1	2007	1	26	0	142	1	3	0	0	3	2A	2
1	0	2006	1	26	0	150	1	3	0	0	3	2A	2
1	1	2006	1	26	0	151	1	3	0	0	3	2A	2
1	0	2006	0	26	0	153	1	3	0	0	3	2A	2
1	1	2005	1	26	0	156	1	3	0	0	3	2A	2
0	0	2005	1	26	0	156	1	3	0	0	3	2A	2
0	1	2005	1	26	0	158	1	3	0	0	3	2A	2
0	1	2004	0	26	0	168	1	3	0	0	3	2A	2
1	1	2011	1	26	0	92	1	3	1	0	3	2A	2
1	1	2011	1	26	0	85	1	3	1	0	3	2A	2
1	0	2010	1	26	0	104	1	3	1	0	3	2A	2
1	1	2010	1	26	0	100	1	3	1	0	3	2A	2
1	1	2009	1	26	0	117	1	3	1	0	3	2A	2
2	1	2009	1	26	0	116	1	3	1	0	3	2A	2
1	1	2008	1	26	0	125	1	3	1	0	3	2A	2
1	1	2008	1	26	0	26	1	3	1	0	3	2A	2
1	1	2007	1	26	0	142	1	3	1	0	3	2A	2
1	1	2006	1	26	0	150	1	3	1	0	3	2A	2
1	1	2006	1	26	0	152	1	3	1	0	3	2A	2
1	1	2004	1	26	0	176	1	3	1	0	3	2A	2
1	1	2004	1	26	0	170	1	3	1	0	3	2A	2
2	1	2004	1	26	0	168	1	3	1	0	3	2A	2
1	1	2011	1	26	0	93	1	3	2	0	4	2B	3
1	1	2011	1	26	0	92	1	3	2	0	4	2B	3
1	1	2011	1	26	0	93	1	3	2	0	4	2B	3
1	1	2009	1	26	0	115	1	3	2	0	4	2B	3
1	1	2008	1	26	0	120	1	3	2	0	4	2B	3
1	0	2007	1	26	0	132	1	3	2	0	4	2B	3
1	1	2006	1	26	0	154	1	3	2	0	4	2B	3
2	0	2004	1	26	0	178	1	3	2	0	4	2B	3
1	1	2010	1	26	0	97	2	4	1	0	5	3A	4
1	1	2008	1	26	0	123	2	4	1	0	5	3A	4
1	0	2006	1	26	0	147	2	4	1	0	5	3A	4
1	0	2006	1	26	0	146	2	4	1	0	5	3A	4
1	0	2009	1	26	0	119	3	4	2	0	6	3B	5
1	1	2007	1	26	0	140	3	4	2	0	6	3B	5
0	1	2011	1	26	0	85	4	2	0	1	7	4	6
1	1	2009	1	26	0	113	4	3	2	1	7	4	6
1	1	2006	1	26	0	147	4	3	2	1	7	4	6
1	1	2010	1	26	0	106	4	4	2	1	7	4	6
1	1	2011	1	27	0	84	1	1	1	0	1	1	1
1	0	2011	1	27	0	93	1	1	1	0	1	1	1
1	1	2011	1	27	0	90	1	1	1	0	1	1	1
1	1	2011	1	27	0	89	1	1	0	0	1	1	1
1	1	2011	1	27	0	85	1	1	0	0	1	1	1
1	1	2011	1	27	0	84	1	1	0	0	1	1	1
1	1	2011	1	27	0	91	1	1	0	0	1	1	1
1	1	2011	1	27	0	89	1	1	0	0	1	1	1
1	1	2011	1	27	0	84	1	1	0	0	1	1	1
1	1	2011	1	27	0	85	1	1	0	0	1	1	1
1	0	2011	1	27	0	85	1	1	0	0	1	1	1
1	1	2011	1	27	0	91	1	1	0	0	1	1	1
1	1	2011	1	27	0	84	1	1	0	0	1	1	1
1	1	2010	1	27	0	106	1	1	0	0	1	1	1
2	1	2010	1	27	0	96	1	1	0	0	1	1	1
1	1	2010	1	27	0	98	1	1	0	0	1	1	1
1	1	2011	1	27	0	42	1	1	2	0	1	2A	2
1	1	2011	1	27	0	90	1	1	1	0	1	1	1
1	1	2011	1	27	0	95	1	1	1	0	1	1	1
1	0	2011	1	27	0	92	1	1	0	0	1	1	1
1	0	2011	1	27	0	92	1	1	0	0	1	1	1
1	0	2011	1	27	0	89	1	1	0	0	1	1	1
1	1	2011	1	27	0	91	1	1	0	0	1	1	1
1	1	2011	1	27	0	11	1	1	0	0	1	1	1
1	1	2010	1	27	0	96	1	1	1	0	1	1	1
1	1	2010	1	27	0	96	1	1	0	0	1	1	1
2	0	2010	1	27	0	100	1	1	0	0	1	1	1
1	1	2010	1	27	0	102	1	1	0	0	1	1	1
1	1	2010	1	27	0	97	1	1	0	0	1	1	1
1	1	2010	1	27	0	104	1	1	0	0	1	1	1
1	1	2010	1	27	0	98	1	1	0	0	1	1	1
2	1	2010	1	27	0	26	1	1	0	0	1	1	1
2	0	2010	1	27	0	106	1	1	0	0	1	1	1
1	1	2011	1	27	0	84	1	2	0	0	1	1	1
1	1	2011	0	27	0	85	1	2	0	0	1	1	1
1	0	2010	1	27	0	97	1	2	0	0	1	1	1
1	0	2010	1	27	0	10	1	2	0	0	1	1	1
1	1	2010	1	27	0	3	1	2	0	0	1	1	1
1	1	2010	0	27	0	103	1	2	0	0	1	1	1
1	0	2009	1	27	0	114	1	2	0	0	1	1	1
1	1	2009	1	27	0	104	1	2	0	0	1	1	1
1	0	2009	0	27	0	113	1	2	0	0	1	1	1
1	1	2009	0	27	0	115	1	2	0	0	1	1	1
1	0	2009	1	27	0	108	1	2	0	0	1	1	1
1	1	2009	1	27	0	111	1	2	0	0	1	1	1
1	1	2009	1	27	0	115	1	2	0	0	1	1	1
1	0	2008	1	27	0	129	1	2	0	0	1	1	1
1	0	2008	1	27	0	123	1	2	0	0	1	1	1
1	0	2008	1	27	0	111	1	2	0	0	1	1	1
1	0	2008	1	27	0	129	1	2	0	0	1	1	1
1	1	2008	1	27	0	130	1	2	0	0	1	1	1
1	1	2008	1	27	0	40	1	2	0	0	1	1	1
1	1	2008	1	27	0	130	1	2	0	0	1	1	1
1	1	2008	1	27	0	125	1	2	0	0	1	1	1
1	1	2007	1	27	0	132	1	2	0	0	1	1	1
1	0	2007	1	27	0	135	1	2	0	0	1	1	1
2	0	2007	1	27	0	142	1	2	0	0	1	1	1
0	1	2006	1	27	0	155	1	2	0	0	1	1	1
1	1	2006	0	27	0	153	1	2	0	0	1	1	1
2	1	2006	1	27	0	152	1	2	0	0	1	1	1
1	1	2005	1	27	0	167	1	2	0	0	1	1	1
0	1	2005	1	27	0	156	1	2	0	0	1	1	1
1	0	2005	1	27	0	159	1	2	0	0	1	1	1
1	1	2005	1	27	0	160	1	2	0	0	1	1	1
1	1	2005	1	27	0	164	1	2	0	0	1	1	1
1	1	2005	1	27	0	162	1	2	0	0	1	1	1
1	1	2005	1	27	0	156	1	2	0	0	1	1	1
2	1	2005	1	27	0	161	1	2	0	0	1	1	1
1	1	2004	1	27	0	178	1	2	0	0	1	1	1
1	0	2004	1	27	0	176	1	2	0	0	1	1	1
1	1	2004	1	27	0	175	1	2	0	0	1	1	1
1	1	2004	1	27	0	175	1	2	0	0	1	1	1
1	1	2004	1	27	0	174	1	2	0	0	1	1	1
1	1	2004	1	27	0	173	1	2	0	0	1	1	1
1	1	2011	1	27	0	87	1	2	1	0	1	1	1
2	1	2011	1	27	0	18	1	2	1	0	1	1	1
1	1	2010	1	27	0	97	1	2	1	0	1	1	1
1	1	2010	1	27	0	52	1	2	1	0	1	1	1
1	1	2010	1	27	0	72	1	2	1	0	1	1	1
1	1	2010	1	27	0	98	1	2	1	0	1	1	1
2	1	2010	1	27	0	106	1	2	1	0	1	1	1
1	1	2009	1	27	0	114	1	2	1	0	1	1	1
1	1	2009	1	27	0	111	1	2	1	0	1	1	1
0	1	2009	1	27	0	114	1	2	1	0	1	1	1
1	1	2007	1	27	0	143	1	2	1	0	1	1	1
1	0	2006	1	27	0	145	1	2	1	0	1	1	1
1	1	2006	1	27	0	146	1	2	1	0	1	1	1
1	1	2006	1	27	0	147	1	2	1	0	1	1	1
1	1	2004	1	27	0	172	1	2	1	0	1	1	1
1	0	2011	1	27	0	84	1	1	2	0	2	2A	2
1	1	2011	1	27	0	86	1	1	2	0	2	2A	2
1	1	2010	1	27	0	101	1	1	2	0	2	2A	2
1	1	2010	1	27	0	96	1	1	2	0	2	2A	2
1	1	2011	1	27	0	86	1	2	2	0	2	2A	2
1	1	2011	1	27	0	45	1	2	2	0	2	2A	2
1	0	2010	1	27	0	101	1	2	2	0	2	2A	2
1	1	2009	1	27	0	116	1	2	2	0	2	2A	2
1	0	2008	1	27	0	126	1	2	2	0	2	2A	2
1	1	2005	1	27	0	167	1	2	2	0	2	2A	2
1	1	2005	1	27	0	167	1	2	2	0	2	2A	2
1	0	2011	1	27	0	90	1	3	0	0	3	2A	2
1	1	2011	1	27	0	64	1	3	0	0	3	2A	2
1	1	2011	0	27	0	89	1	3	0	0	3	2A	2
1	1	2011	1	27	0	90	1	3	0	0	3	2A	2
2	1	2011	1	27	0	85	1	3	0	0	3	2A	2
1	1	2010	1	27	0	47	1	3	0	0	3	2A	2
1	1	2009	1	27	0	113	1	3	0	0	3	2A	2
1	1	2008	1	27	0	122	1	3	0	0	3	2A	2
1	1	2008	1	27	0	131	1	3	0	0	3	2A	2
1	1	2008	1	27	0	121	1	3	0	0	3	2A	2
1	1	2007	1	27	0	82	1	3	0	0	3	2A	2
1	1	2007	1	27	0	142	1	3	0	0	3	2A	2
1	0	2007	1	27	0	142	1	3	0	0	3	2A	2
1	1	2006	1	27	0	145	1	3	0	0	3	2A	2
1	1	2006	0	27	0	146	1	3	0	0	3	2A	2
1	1	2005	1	27	0	164	1	3	0	0	3	2A	2
1	1	2004	1	27	0	172	1	3	0	0	3	2A	2
1	1	2004	0	27	0	172	1	3	0	0	3	2A	2
1	1	2004	1	27	0	173	1	3	0	0	3	2A	2
1	0	2011	1	27	0	94	1	3	1	0	3	2A	2
1	0	2011	1	27	0	14	1	3	1	0	3	2A	2
1	1	2011	1	27	0	88	1	3	1	0	3	2A	2
1	1	2011	1	27	0	94	1	3	1	0	3	2A	2
2	1	2011	1	27	0	84	1	3	1	0	3	2A	2
1	1	2010	1	27	0	104	1	3	1	0	3	2A	2
1	1	2010	1	27	0	97	1	3	1	0	3	2A	2
1	1	2009	1	27	0	109	1	3	1	0	3	2A	2
1	0	2007	1	27	0	138	1	3	1	0	3	2A	2
1	1	2007	1	27	0	138	1	3	1	0	3	2A	2
1	1	2006	1	27	0	147	1	3	1	0	3	2A	2
1	1	2004	1	27	0	177	1	3	1	0	3	2A	2
1	1	2011	1	27	0	94	1	3	2	0	4	2B	3
1	1	2010	1	27	0	98	1	3	2	0	4	2B	3
1	1	2010	1	27	0	97	1	3	2	0	4	2B	3
1	1	2009	1	27	0	114	1	3	2	0	4	2B	3
1	0	2009	1	27	0	108	1	3	2	0	4	2B	3
1	0	2008	1	27	0	124	1	3	2	0	4	2B	3
1	1	2008	1	27	0	123	1	3	2	0	4	2B	3
1	1	2008	1	27	0	127	1	3	2	0	4	2B	3
1	1	2008	1	27	0	123	1	3	2	0	4	2B	3
1	1	2008	1	27	0	114	1	3	2	0	4	2B	3
1	0	2007	1	27	0	137	1	3	2	0	4	2B	3
1	1	2007	1	27	0	143	1	3	2	0	4	2B	3
1	1	2006	1	27	0	150	1	3	2	0	4	2B	3
1	0	2005	1	27	0	158	1	3	2	0	4	2B	3
2	1	2004	1	27	0	172	1	3	2	0	4	2B	3
1	1	2011	1	27	0	92	2	4	1	0	5	3A	4
1	1	2007	1	27	0	132	2	4	1	0	5	3A	4
2	1	2009	1	27	0	110	3	4	2	0	6	3B	5
1	1	2004	1	27	0	177	3	4	2	0	6	3B	5
1	1	2009	1	27	0	1	4	3	2	1	7	4	6
1	0	2006	1	27	0	154	4	4	2	1	7	4	6
2	0	2011	1	28	0	88	1	1	1	0	1	1	1
1	0	2011	1	28	0	92	1	1	1	0	1	1	1
1	1	2011	1	28	0	92	1	1	1	0	1	1	1
1	1	2011	1	28	0	85	1	1	0	0	1	1	1
1	1	2011	1	28	0	0	1	1	0	0	1	1	1
2	1	2011	1	28	0	91	1	1	0	0	1	1	1
1	1	2011	1	28	0	84	1	1	0	0	1	1	1
1	1	2011	1	28	0	87	1	1	0	0	1	1	1
1	1	2011	1	28	0	93	1	1	0	0	1	1	1
1	1	2011	1	28	0	88	1	1	0	0	1	1	1
1	1	2011	1	28	0	84	1	1	0	0	1	1	1
2	1	2011	1	28	0	84	1	1	0	0	1	1	1
2	1	2011	1	28	0	91	1	1	0	0	1	1	1
1	1	2011	1	28	0	91	1	1	0	0	1	1	1
1	1	2011	1	28	0	37	1	1	0	0	1	1	1
1	0	2011	1	28	0	91	1	1	0	0	1	1	1
1	1	2011	1	28	0	85	1	1	0	0	1	1	1
1	1	2010	1	28	0	99	1	1	1	0	1	1	1
1	1	2010	1	28	0	104	1	1	1	0	1	1	1
1	1	2010	1	28	0	97	1	1	0	0	1	1	1
1	1	2010	1	28	0	105	1	1	0	0	1	1	1
1	1	2010	1	28	0	101	1	1	0	0	1	1	1
1	1	2010	1	28	0	99	1	1	0	0	1	1	1
1	1	2010	1	28	0	96	1	1	0	0	1	1	1
1	1	2010	1	28	0	103	1	1	0	0	1	1	1
1	1	2010	1	28	0	100	1	1	0	0	1	1	1
1	1	2010	1	28	0	103	1	1	0	0	1	1	1
0	1	2010	1	28	0	105	1	1	0	0	1	1	1
1	1	2010	1	28	0	104	1	1	0	0	1	1	1
1	1	2010	1	28	0	96	1	1	0	0	1	1	1
1	1	2010	1	28	0	105	1	1	0	0	1	1	1
1	1	2010	1	28	0	106	1	1	0	0	1	1	1
1	1	2011	1	28	0	88	1	1	2	0	1	2A	2
1	0	2011	1	28	0	87	1	1	2	0	1	2A	2
1	1	2011	1	28	0	84	1	1	1	0	1	1	1
2	1	2011	1	28	0	90	1	1	0	0	1	1	1
1	1	2011	1	28	0	86	1	1	0	0	1	1	1
1	1	2011	1	28	0	57	1	1	0	0	1	1	1
1	1	2011	1	28	0	92	1	1	0	0	1	1	1
1	1	2011	1	28	0	87	1	1	0	0	1	1	1
1	1	2011	1	28	0	45	1	1	0	0	1	1	1
2	1	2011	1	28	0	84	1	1	0	0	1	1	1
1	1	2010	1	28	0	101	1	1	1	0	1	1	1
1	1	2010	1	28	0	102	1	1	0	0	1	1	1
1	0	2010	1	28	0	97	1	1	0	0	1	1	1
1	0	2010	1	28	0	103	1	1	0	0	1	1	1
1	1	2010	1	28	0	97	1	1	0	0	1	1	1
1	0	2011	1	28	0	92	1	2	0	0	1	1	1
1	1	2011	0	28	0	84	1	2	0	0	1	1	1
2	1	2011	0	28	0	90	1	2	0	0	1	1	1
1	1	2011	1	28	0	94	1	2	0	0	1	1	1
1	1	2011	1	28	0	3	1	2	0	0	1	1	1
2	1	2011	1	28	0	58	1	2	0	0	1	1	1
1	1	2011	1	28	0	84	1	2	0	0	1	1	1
1	1	2010	1	28	0	92	1	2	0	0	1	1	1
1	1	2010	1	28	0	23	1	2	0	0	1	1	1
1	1	2010	1	28	0	104	1	2	0	0	1	1	1
1	1	2010	1	28	0	97	1	2	0	0	1	1	1
1	1	2010	1	28	0	98	1	2	0	0	1	1	1
1	1	2010	1	28	0	106	1	2	0	0	1	1	1
1	1	2010	1	28	0	89	1	2	0	0	1	1	1
1	1	2010	1	28	0	53	1	2	0	0	1	1	1
2	0	2009	1	28	0	118	1	2	0	0	1	1	1
1	0	2009	1	28	0	110	1	2	0	0	1	1	1
2	0	2009	1	28	0	111	1	2	0	0	1	1	1
1	1	2009	1	28	0	113	1	2	0	0	1	1	1
1	1	2009	1	28	0	109	1	2	0	0	1	1	1
1	1	2009	1	28	0	119	1	2	0	0	1	1	1
1	1	2009	1	28	0	109	1	2	0	0	1	1	1
1	1	2009	1	28	0	110	1	2	0	0	1	1	1
1	1	2009	1	28	0	17	1	2	0	0	1	1	1
1	1	2008	1	28	0	121	1	2	0	0	1	1	1
1	1	2008	1	28	0	123	1	2	0	0	1	1	1
2	1	2008	1	28	0	1	1	2	0	0	1	1	1
2	1	2008	1	28	0	122	1	2	0	0	1	1	1
1	1	2008	1	28	0	131	1	2	0	0	1	1	1
1	1	2008	1	28	0	122	1	2	0	0	1	1	1
1	1	2008	1	28	0	44	1	2	0	0	1	1	1
1	1	2007	1	28	0	108	1	2	0	0	1	1	1
1	1	2007	1	28	0	138	1	2	0	0	1	1	1
1	1	2007	1	28	0	143	1	2	0	0	1	1	1
1	1	2007	1	28	0	132	1	2	0	0	1	1	1
1	1	2007	1	28	0	142	1	2	0	0	1	1	1
1	1	2007	1	28	0	143	1	2	0	0	1	1	1
2	1	2007	1	28	0	137	1	2	0	0	1	1	1
1	1	2007	1	28	0	143	1	2	0	0	1	1	1
1	1	2007	1	28	0	143	1	2	0	0	1	1	1
2	1	2007	1	28	0	141	1	2	0	0	1	1	1
0	1	2007	1	28	0	139	1	2	0	0	1	1	1
1	1	2006	1	28	0	145	1	2	0	0	1	1	1
1	1	2006	1	28	0	153	1	2	0	0	1	1	1
1	1	2006	0	28	0	148	1	2	0	0	1	1	1
1	1	2006	0	28	0	147	1	2	0	0	1	1	1
1	1	2006	1	28	0	150	1	2	0	0	1	1	1
1	1	2006	1	28	0	151	1	2	0	0	1	1	1
1	1	2005	1	28	0	167	1	2	0	0	1	1	1
1	1	2005	1	28	0	51	1	2	0	0	1	1	1
1	1	2005	1	28	0	161	1	2	0	0	1	1	1
2	1	2005	1	28	0	160	1	2	0	0	1	1	1
1	1	2004	1	28	0	59	1	2	0	0	1	1	1
1	1	2004	1	28	0	175	1	2	0	0	1	1	1
1	1	2004	1	28	0	173	1	2	0	0	1	1	1
2	1	2004	1	28	0	174	1	2	0	0	1	1	1
2	1	2004	1	28	0	170	1	2	0	0	1	1	1
2	1	2004	1	28	0	161	1	2	0	0	1	1	1
1	1	2004	1	28	0	177	1	2	0	0	1	1	1
1	1	2004	1	28	0	177	1	2	0	0	1	1	1
0	1	2004	1	28	0	178	1	2	0	0	1	1	1
1	0	2011	1	28	0	94	1	2	1	0	1	1	1
1	1	2011	1	28	0	94	1	2	1	0	1	1	1
1	1	2010	1	28	0	103	1	2	1	0	1	1	1
1	0	2010	1	28	0	104	1	2	1	0	1	1	1
1	1	2010	1	28	0	102	1	2	1	0	1	1	1
1	1	2009	1	28	0	109	1	2	1	0	1	1	1
2	1	2009	1	28	0	119	1	2	1	0	1	1	1
1	0	2008	1	28	0	131	1	2	1	0	1	1	1
1	1	2008	1	28	0	129	1	2	1	0	1	1	1
1	1	2008	1	28	0	123	1	2	1	0	1	1	1
2	1	2008	1	28	0	127	1	2	1	0	1	1	1
2	1	2008	1	28	0	131	1	2	1	0	1	1	1
2	1	2008	1	28	0	127	1	2	1	0	1	1	1
1	0	2007	1	28	0	133	1	2	1	0	1	1	1
0	1	2006	1	28	0	151	1	2	1	0	1	1	1
1	1	2005	1	28	0	165	1	2	1	0	1	1	1
1	1	2005	1	28	0	157	1	2	1	0	1	1	1
1	1	2005	1	28	0	165	1	2	1	0	1	1	1
1	1	2005	1	28	0	74	1	2	1	0	1	1	1
1	0	2011	1	28	0	88	1	1	2	0	2	2A	2
1	1	2010	1	28	0	96	1	1	2	0	2	2A	2
1	1	2010	1	28	0	106	1	1	2	0	2	2A	2
1	1	2010	1	28	0	105	1	1	2	0	2	2A	2
1	0	2011	1	28	0	94	1	2	2	0	2	2A	2
1	1	2010	1	28	0	101	1	2	2	0	2	2A	2
1	0	2010	1	28	0	103	1	2	2	0	2	2A	2
2	1	2009	1	28	0	7	1	2	2	0	2	2A	2
1	1	2011	1	28	0	85	1	3	0	0	3	2A	2
1	1	2011	1	28	0	86	1	3	0	0	3	2A	2
1	1	2010	1	28	0	96	1	3	0	0	3	2A	2
1	1	2010	1	28	0	102	1	3	0	0	3	2A	2
0	1	2009	1	28	0	114	1	3	0	0	3	2A	2
1	1	2009	0	28	0	114	1	3	0	0	3	2A	2
1	0	2009	1	28	0	117	1	3	0	0	3	2A	2
1	1	2009	1	28	0	118	1	3	0	0	3	2A	2
0	1	2008	1	28	0	123	1	3	0	0	3	2A	2
1	1	2008	0	28	0	127	1	3	0	0	3	2A	2
1	1	2008	1	28	0	109	1	3	0	0	3	2A	2
1	0	2007	1	28	0	134	1	3	0	0	3	2A	2
1	1	2007	1	28	0	68	1	3	0	0	3	2A	2
1	1	2007	1	28	0	140	1	3	0	0	3	2A	2
0	1	2007	1	28	0	55	1	3	0	0	3	2A	2
1	0	2006	1	28	0	148	1	3	0	0	3	2A	2
2	0	2006	1	28	0	154	1	3	0	0	3	2A	2
1	1	2006	1	28	0	148	1	3	0	0	3	2A	2
2	1	2006	1	28	0	154	1	3	0	0	3	2A	2
2	1	2006	1	28	0	145	1	3	0	0	3	2A	2
2	0	2006	1	28	0	148	1	3	0	0	3	2A	2
1	0	2005	1	28	0	160	1	3	0	0	3	2A	2
1	1	2005	1	28	0	165	1	3	0	0	3	2A	2
0	1	2005	1	28	0	157	1	3	0	0	3	2A	2
1	0	2004	1	28	0	177	1	3	0	0	3	2A	2
1	1	2004	1	28	0	176	1	3	0	0	3	2A	2
1	1	2004	1	28	0	179	1	3	0	0	3	2A	2
2	0	2011	1	28	0	94	1	3	1	0	3	2A	2
1	1	2011	1	28	0	92	1	3	1	0	3	2A	2
1	1	2010	1	28	0	102	1	3	1	0	3	2A	2
1	0	2008	1	28	0	121	1	3	1	0	3	2A	2
1	1	2006	1	28	0	152	1	3	1	0	3	2A	2
1	1	2005	1	28	0	159	1	3	1	0	3	2A	2
2	1	2004	1	28	0	173	1	3	1	0	3	2A	2
1	0	2011	1	28	0	85	1	3	2	0	4	2B	3
2	0	2011	1	28	0	91	1	3	2	0	4	2B	3
1	1	2011	1	28	0	90	1	3	2	0	4	2B	3
1	1	2011	1	28	0	63	1	3	2	0	4	2B	3
1	1	2010	1	28	0	96	1	3	2	0	4	2B	3
1	1	2010	1	28	0	96	1	3	2	0	4	2B	3
1	1	2010	1	28	0	104	1	3	2	0	4	2B	3
1	1	2009	1	28	0	111	1	3	2	0	4	2B	3
2	1	2008	1	28	0	124	1	3	2	0	4	2B	3
1	0	2007	1	28	0	138	1	3	2	0	4	2B	3
1	1	2006	1	28	0	152	1	3	2	0	4	2B	3
0	1	2004	1	28	0	177	1	3	2	0	4	2B	3
1	0	2010	1	28	0	90	3	4	2	0	6	3B	5
2	1	2005	1	28	0	165	3	4	2	0	6	3B	5
2	1	2005	1	28	0	156	3	4	2	0	6	3B	5
1	1	2004	1	28	0	6	4	2	1	1	7	4	6
2	1	2004	1	28	0	176	4	3	2	1	7	4	6
1	1	2010	0	28	1	52	4	4	0	1	7	4	6
1	1	2011	1	29	0	94	1	1	0	0	1	1	1
1	1	2011	1	29	0	91	1	1	0	0	1	1	1
1	1	2011	1	29	0	93	1	1	0	0	1	1	1
1	1	2011	1	29	0	76	1	1	0	0	1	1	1
1	1	2011	1	29	0	84	1	1	0	0	1	1	1
2	1	2011	1	29	0	90	1	1	0	0	1	1	1
0	1	2011	1	29	0	85	1	1	0	0	1	1	1
1	1	2011	1	29	0	84	1	1	0	0	1	1	1
1	1	2011	1	29	0	93	1	1	0	0	1	1	1
1	1	2011	1	29	0	89	1	1	0	0	1	1	1
0	1	2011	1	29	0	90	1	1	0	0	1	1	1
1	1	2010	1	29	0	106	1	1	1	0	1	1	1
1	1	2010	1	29	0	102	1	1	1	0	1	1	1
0	1	2010	1	29	0	97	1	1	0	0	1	1	1
1	0	2010	1	29	0	102	1	1	0	0	1	1	1
2	0	2010	1	29	0	97	1	1	0	0	1	1	1
1	1	2010	1	29	0	71	1	1	0	0	1	1	1
1	1	2010	1	29	0	106	1	1	0	0	1	1	1
1	1	2010	1	29	0	102	1	1	0	0	1	1	1
1	1	2010	1	29	0	97	1	1	0	0	1	1	1
1	1	2010	1	29	0	97	1	1	0	0	1	1	1
1	1	2010	1	29	0	102	1	1	0	0	1	1	1
1	1	2010	1	29	0	104	1	1	0	0	1	1	1
2	1	2010	1	29	0	107	1	1	0	0	1	1	1
1	1	2010	1	29	0	100	1	1	0	0	1	1	1
1	1	2010	1	29	0	98	1	1	0	0	1	1	1
1	1	2010	1	29	0	106	1	1	0	0	1	1	1
1	1	2010	1	29	0	99	1	1	0	0	1	1	1
1	1	2010	1	29	0	33	1	1	0	0	1	1	1
1	1	2010	1	29	0	98	1	1	0	0	1	1	1
2	1	2010	1	29	0	106	1	1	0	0	1	1	1
1	1	2011	1	29	0	88	1	1	2	0	1	2A	2
1	0	2011	1	29	0	92	1	1	1	0	1	1	1
1	1	2011	1	29	0	84	1	1	1	0	1	1	1
2	1	2011	1	29	0	85	1	1	1	0	1	1	1
2	1	2011	1	29	0	37	1	1	1	0	1	1	1
1	0	2011	1	29	0	86	1	1	0	0	1	1	1
1	1	2011	1	29	0	89	1	1	0	0	1	1	1
1	1	2011	0	29	0	94	1	1	0	0	1	1	1
1	1	2011	1	29	0	93	1	1	0	0	1	1	1
1	1	2011	1	29	0	84	1	1	0	0	1	1	1
2	1	2011	1	29	0	87	1	1	0	0	1	1	1
1	1	2011	1	29	0	86	1	1	0	0	1	1	1
0	1	2011	1	29	0	92	1	1	0	0	1	1	1
1	1	2010	1	29	0	98	1	1	1	0	1	1	1
1	0	2010	1	29	0	103	1	1	1	0	1	1	1
1	1	2010	1	29	0	99	1	1	0	0	1	1	1
1	0	2010	1	29	0	97	1	1	0	0	1	1	1
2	0	2010	1	29	0	104	1	1	0	0	1	1	1
0	0	2010	1	29	0	101	1	1	0	0	1	1	1
1	1	2010	1	29	0	25	1	1	0	0	1	1	1
1	1	2010	1	29	0	100	1	1	0	0	1	1	1
1	1	2010	1	29	0	98	1	1	0	0	1	1	1
1	1	2010	1	29	0	103	1	1	0	0	1	1	1
1	1	2010	1	29	0	98	1	1	0	0	1	1	1
2	1	2010	1	29	0	101	1	1	0	0	1	1	1
1	0	2011	1	29	0	89	1	2	0	0	1	1	1
1	1	2011	0	29	0	94	1	2	0	0	1	1	1
1	0	2011	1	29	0	92	1	2	0	0	1	1	1
2	0	2011	1	29	0	87	1	2	0	0	1	1	1
1	1	2011	1	29	0	90	1	2	0	0	1	1	1
1	1	2011	1	29	0	93	1	2	0	0	1	1	1
1	1	2011	1	29	0	15	1	2	0	0	1	1	1
1	1	2011	1	29	0	87	1	2	0	0	1	1	1
1	1	2010	1	29	0	103	1	2	0	0	1	1	1
1	1	2010	1	29	0	100	1	2	0	0	1	1	1
1	1	2010	1	29	0	103	1	2	0	0	1	1	1
2	1	2010	1	29	0	100	1	2	0	0	1	1	1
1	1	2010	1	29	0	104	1	2	0	0	1	1	1
1	1	2010	1	29	0	68	1	2	0	0	1	1	1
1	1	2010	1	29	0	96	1	2	0	0	1	1	1
1	0	2009	1	29	0	115	1	2	0	0	1	1	1
1	1	2009	1	29	0	115	1	2	0	0	1	1	1
1	1	2009	1	29	0	111	1	2	0	0	1	1	1
1	0	2009	0	29	0	114	1	2	0	0	1	1	1
1	1	2009	0	29	0	112	1	2	0	0	1	1	1
2	1	2009	0	29	0	114	1	2	0	0	1	1	1
1	0	2009	1	29	0	116	1	2	0	0	1	1	1
1	1	2009	1	29	0	114	1	2	0	0	1	1	1
2	0	2008	1	29	0	126	1	2	0	0	1	1	1
1	1	2008	1	29	0	124	1	2	0	0	1	1	1
1	1	2008	1	29	0	121	1	2	0	0	1	1	1
1	1	2008	1	29	0	121	1	2	0	0	1	1	1
2	1	2008	1	29	0	130	1	2	0	0	1	1	1
1	1	2008	1	29	0	123	1	2	0	0	1	1	1
1	1	2008	1	29	0	129	1	2	0	0	1	1	1
1	1	2008	1	29	0	123	1	2	0	0	1	1	1
1	1	2008	1	29	0	122	1	2	0	0	1	1	1
0	1	2008	1	29	0	51	1	2	0	0	1	1	1
1	1	2007	1	29	0	132	1	2	0	0	1	1	1
1	1	2007	1	29	0	135	1	2	0	0	1	1	1
1	1	2007	0	29	0	143	1	2	0	0	1	1	1
1	1	2007	0	29	0	142	1	2	0	0	1	1	1
1	1	2007	1	29	0	137	1	2	0	0	1	1	1
2	1	2007	1	29	0	136	1	2	0	0	1	1	1
0	1	2007	1	29	0	139	1	2	0	0	1	1	1
1	1	2006	0	29	0	118	1	2	0	0	1	1	1
2	1	2006	0	29	0	147	1	2	0	0	1	1	1
2	1	2006	0	29	0	153	1	2	0	0	1	1	1
2	1	2006	1	29	0	146	1	2	0	0	1	1	1
0	1	2006	1	29	0	19	1	2	0	0	1	1	1
1	0	2006	0	29	0	144	1	2	0	0	1	1	1
1	1	2005	1	29	0	157	1	2	0	0	1	1	1
1	1	2005	1	29	0	160	1	2	0	0	1	1	1
1	1	2005	0	29	0	156	1	2	0	0	1	1	1
1	1	2005	0	29	0	157	1	2	0	0	1	1	1
1	1	2005	0	29	0	159	1	2	0	0	1	1	1
0	1	2005	0	29	0	158	1	2	0	0	1	1	1
1	1	2005	1	29	0	143	1	2	0	0	1	1	1
1	1	2005	1	29	0	162	1	2	0	0	1	1	1
1	1	2005	1	29	0	163	1	2	0	0	1	1	1
2	1	2005	1	29	0	30	1	2	0	0	1	1	1
1	1	2004	1	29	0	177	1	2	0	0	1	1	1
1	1	2004	1	29	0	179	1	2	0	0	1	1	1
1	1	2004	0	29	0	178	1	2	0	0	1	1	1
1	1	2004	1	29	0	177	1	2	0	0	1	1	1
1	1	2004	1	29	0	170	1	2	0	0	1	1	1
2	1	2004	1	29	0	179	1	2	0	0	1	1	1
1	1	2011	1	29	0	47	1	2	1	0	1	1	1
1	0	2011	1	29	0	87	1	2	1	0	1	1	1
2	1	2011	1	29	0	91	1	2	1	0	1	1	1
1	1	2010	1	29	0	28	1	2	1	0	1	1	1
1	1	2010	1	29	0	102	1	2	1	0	1	1	1
0	1	2010	1	29	0	73	1	2	1	0	1	1	1
1	1	2010	1	29	0	103	1	2	1	0	1	1	1
1	1	2010	1	29	0	97	1	2	1	0	1	1	1
1	1	2010	1	29	0	107	1	2	1	0	1	1	1
1	0	2009	1	29	0	118	1	2	1	0	1	1	1
1	1	2007	1	29	0	132	1	2	1	0	1	1	1
1	1	2007	1	29	0	139	1	2	1	0	1	1	1
1	1	2005	1	29	0	162	1	2	1	0	1	1	1
1	1	2004	1	29	0	172	1	2	1	0	1	1	1
1	1	2010	1	29	0	96	1	1	2	0	2	2A	2
1	1	2010	1	29	0	103	1	1	2	0	2	2A	2
1	0	2010	1	29	0	106	1	1	2	0	2	2A	2
1	1	2011	1	29	0	93	1	2	2	0	2	2A	2
2	1	2011	1	29	0	87	1	2	2	0	2	2A	2
1	1	2010	1	29	0	106	1	2	2	0	2	2A	2
1	1	2009	1	29	0	32	1	2	2	0	2	2A	2
1	0	2008	1	29	0	130	1	2	2	0	2	2A	2
1	1	2008	1	29	0	131	1	2	2	0	2	2A	2
1	1	2007	1	29	0	141	1	2	2	0	2	2A	2
2	1	2006	1	29	0	155	1	2	2	0	2	2A	2
2	1	2006	1	29	0	153	1	2	2	0	2	2A	2
2	1	2010	0	29	1	16	1	3	0	0	3	2A	2
0	1	2011	1	29	0	89	1	3	0	0	3	2A	2
2	0	2011	1	29	0	88	1	3	0	0	3	2A	2
1	1	2011	1	29	0	95	1	3	0	0	3	2A	2
1	1	2011	1	29	0	93	1	3	0	0	3	2A	2
1	1	2011	1	29	0	90	1	3	0	0	3	2A	2
1	1	2011	1	29	0	89	1	3	0	0	3	2A	2
1	1	2011	1	29	0	85	1	3	0	0	3	2A	2
0	1	2011	1	29	0	93	1	3	0	0	3	2A	2
1	1	2009	1	29	0	112	1	3	0	0	3	2A	2
1	0	2009	0	29	0	113	1	3	0	0	3	2A	2
0	0	2009	0	29	0	119	1	3	0	0	3	2A	2
1	0	2009	1	29	0	113	1	3	0	0	3	2A	2
1	1	2009	1	29	0	113	1	3	0	0	3	2A	2
2	1	2009	1	29	0	118	1	3	0	0	3	2A	2
1	0	2009	0	29	0	116	1	3	0	0	3	2A	2
0	0	2008	1	29	0	128	1	3	0	0	3	2A	2
2	1	2008	0	29	0	130	1	3	0	0	3	2A	2
1	1	2008	1	29	0	131	1	3	0	0	3	2A	2
1	1	2008	1	29	0	131	1	3	0	0	3	2A	2
1	1	2007	1	29	0	141	1	3	0	0	3	2A	2
1	0	2007	0	29	0	139	1	3	0	0	3	2A	2
1	1	2007	0	29	0	143	1	3	0	0	3	2A	2
0	1	2007	0	29	0	141	1	3	0	0	3	2A	2
2	1	2007	1	29	0	132	1	3	0	0	3	2A	2
2	1	2006	1	29	0	34	1	3	0	0	3	2A	2
1	1	2006	0	29	0	90	1	3	0	0	3	2A	2
2	0	2006	1	29	0	151	1	3	0	0	3	2A	2
1	1	2006	1	29	0	36	1	3	0	0	3	2A	2
1	1	2005	1	29	0	154	1	3	0	0	3	2A	2
1	1	2005	1	29	0	158	1	3	0	0	3	2A	2
2	0	2005	0	29	0	161	1	3	0	0	3	2A	2
1	0	2004	1	29	0	174	1	3	0	0	3	2A	2
1	1	2004	1	29	0	174	1	3	0	0	3	2A	2
1	1	2004	0	29	0	129	1	3	0	0	3	2A	2
1	1	2004	1	29	0	177	1	3	0	0	3	2A	2
1	1	2014	1	29	1	35	1	3	1	0	3	2A	2
1	1	2011	1	29	0	85	1	3	1	0	3	2A	2
2	0	2011	1	29	0	95	1	3	1	0	3	2A	2
1	1	2011	1	29	0	89	1	3	1	0	3	2A	2
1	1	2010	1	29	0	96	1	3	1	0	3	2A	2
2	0	2009	1	29	0	113	1	3	1	0	3	2A	2
1	1	2009	1	29	0	1	1	3	1	0	3	2A	2
1	1	2009	1	29	0	114	1	3	1	0	3	2A	2
1	1	2009	1	29	0	115	1	3	1	0	3	2A	2
2	1	2008	1	29	0	128	1	3	1	0	3	2A	2
0	1	2008	1	29	0	121	1	3	1	0	3	2A	2
0	0	2007	1	29	0	139	1	3	1	0	3	2A	2
1	1	2007	1	29	0	139	1	3	1	0	3	2A	2
1	1	2006	1	29	0	154	1	3	1	0	3	2A	2
1	1	2006	1	29	0	154	1	3	1	0	3	2A	2
2	1	2006	1	29	0	153	1	3	1	0	3	2A	2
2	1	2006	1	29	0	153	1	3	1	0	3	2A	2
1	1	2011	1	29	0	94	1	3	2	0	4	2B	3
2	1	2011	1	29	0	85	1	3	2	0	4	2B	3
1	1	2011	1	29	0	87	1	3	2	0	4	2B	3
1	1	2011	1	29	0	92	1	3	2	0	4	2B	3
1	1	2011	1	29	0	83	1	3	2	0	4	2B	3
2	1	2011	1	29	0	95	1	3	2	0	4	2B	3
1	1	2010	1	29	0	98	1	3	2	0	4	2B	3
1	1	2010	1	29	0	103	1	3	2	0	4	2B	3
2	1	2010	1	29	0	104	1	3	2	0	4	2B	3
2	1	2009	1	29	0	116	1	3	2	0	4	2B	3
1	0	2008	1	29	0	130	1	3	2	0	4	2B	3
1	0	2008	1	29	0	126	1	3	2	0	4	2B	3
1	1	2008	1	29	0	64	1	3	2	0	4	2B	3
1	1	2008	1	29	0	127	1	3	2	0	4	2B	3
2	1	2008	1	29	0	120	1	3	2	0	4	2B	3
1	1	2007	1	29	0	138	1	3	2	0	4	2B	3
1	1	2007	1	29	0	134	1	3	2	0	4	2B	3
1	0	2006	1	29	0	143	1	3	2	0	4	2B	3
0	0	2004	1	29	0	170	1	3	2	0	4	2B	3
1	1	2004	1	29	0	178	1	3	2	0	4	2B	3
2	1	2004	1	29	0	174	1	3	2	0	4	2B	3
1	1	2011	1	29	0	95	2	4	0	0	5	3A	4
1	1	2010	1	29	0	106	2	4	0	0	5	3A	4
1	1	2010	1	29	0	91	2	4	0	0	5	3A	4
1	1	2009	1	29	0	112	2	4	0	0	5	3A	4
0	1	2009	1	29	0	75	2	4	0	0	5	3A	4
0	1	2011	1	29	0	89	2	4	1	0	5	3A	4
1	1	2010	1	29	0	98	2	4	1	0	5	3A	4
2	1	2010	1	29	0	97	2	4	1	0	5	3A	4
1	0	2007	1	29	0	137	2	4	1	0	5	3A	4
2	1	2011	1	29	0	90	3	4	2	0	6	3B	5
0	0	2008	1	29	0	130	3	4	2	0	6	3B	5
1	1	2006	1	29	0	149	3	4	2	0	6	3B	5
2	1	2006	1	29	0	146	3	4	2	0	6	3B	5
1	0	2004	1	29	0	172	3	4	2	0	6	3B	5
1	0	2011	1	30	0	89	1	1	0	0	1	1	1
1	1	2011	1	30	0	95	1	1	0	0	1	1	1
1	1	2011	1	30	0	93	1	1	0	0	1	1	1
1	1	2011	1	30	0	84	1	1	0	0	1	1	1
1	1	2011	1	30	0	95	1	1	0	0	1	1	1
1	1	2011	1	30	0	60	1	1	0	0	1	1	1
1	1	2011	1	30	0	86	1	1	0	0	1	1	1
2	1	2011	1	30	0	29	1	1	0	0	1	1	1
1	1	2011	1	30	0	50	1	1	0	0	1	1	1
1	1	2011	1	30	0	85	1	1	0	0	1	1	1
1	1	2011	1	30	0	89	1	1	0	0	1	1	1
1	1	2011	1	30	0	92	1	1	0	0	1	1	1
1	1	2010	1	30	0	97	1	1	1	0	1	1	1
1	1	2010	1	30	0	100	1	1	1	0	1	1	1
1	1	2010	1	30	0	105	1	1	0	0	1	1	1
1	1	2010	1	30	0	105	1	1	0	0	1	1	1
1	1	2010	1	30	0	106	1	1	0	0	1	1	1
1	1	2010	1	30	0	102	1	1	0	0	1	1	1
1	1	2010	1	30	0	102	1	1	0	0	1	1	1
1	1	2010	1	30	0	97	1	1	0	0	1	1	1
2	1	2010	1	30	0	48	1	1	0	0	1	1	1
1	1	2010	1	30	0	97	1	1	0	0	1	1	1
1	1	2010	1	30	0	104	1	1	0	0	1	1	1
2	1	2010	1	30	0	100	1	1	0	0	1	1	1
2	1	2010	1	30	0	105	1	1	0	0	1	1	1
0	1	2010	1	30	0	106	1	1	0	0	1	1	1
1	0	2011	1	30	0	85	1	1	1	0	1	1	1
1	1	2011	1	30	0	87	1	1	1	0	1	1	1
2	1	2011	1	30	0	85	1	1	1	0	1	1	1
1	1	2011	1	30	0	90	1	1	1	0	1	1	1
1	1	2011	1	30	0	89	1	1	1	0	1	1	1
1	1	2011	1	30	0	28	1	1	0	0	1	1	1
1	1	2011	0	30	0	93	1	1	0	0	1	1	1
0	1	2011	0	30	0	88	1	1	0	0	1	1	1
1	1	2011	1	30	0	85	1	1	0	0	1	1	1
1	1	2011	1	30	0	84	1	1	0	0	1	1	1
1	1	2011	1	30	0	93	1	1	0	0	1	1	1
1	1	2011	1	30	0	85	1	1	0	0	1	1	1
1	1	2011	1	30	0	94	1	1	0	0	1	1	1
1	1	2011	1	30	0	94	1	1	0	0	1	1	1
1	1	2011	1	30	0	86	1	1	0	0	1	1	1
1	1	2011	1	30	0	40	1	1	0	0	1	1	1
1	1	2011	1	30	0	93	1	1	0	0	1	1	1
1	0	2011	1	30	0	86	1	1	0	0	1	1	1
1	0	2011	1	30	0	95	1	1	0	0	1	1	1
1	1	2011	1	30	0	22	1	1	0	0	1	1	1
2	1	2011	1	30	0	87	1	1	0	0	1	1	1
1	1	2010	1	30	0	103	1	1	1	0	1	1	1
1	1	2010	1	30	0	103	1	1	1	0	1	1	1
1	1	2010	1	30	0	97	1	1	1	0	1	1	1
1	1	2010	1	30	0	105	1	1	1	0	1	1	1
1	0	2010	1	30	0	104	1	1	0	0	1	1	1
1	1	2010	1	30	0	98	1	1	0	0	1	1	1
1	1	2010	1	30	0	96	1	1	0	0	1	1	1
1	1	2010	1	30	0	99	1	1	0	0	1	1	1
1	1	2010	1	30	0	105	1	1	0	0	1	1	1
1	1	2010	1	30	0	100	1	1	0	0	1	1	1
2	1	2010	1	30	0	98	1	1	0	0	1	1	1
2	1	2010	1	30	0	98	1	1	0	0	1	1	1
0	1	2010	1	30	0	100	1	1	0	0	1	1	1
0	1	2010	1	30	0	107	1	1	0	0	1	1	1
1	1	2010	1	30	0	93	1	1	0	0	1	1	1
1	1	2010	1	30	0	100	1	1	0	0	1	1	1
1	1	2010	1	30	0	1	1	1	0	0	1	1	1
0	1	2010	1	30	0	102	1	1	0	0	1	1	1
1	1	2011	1	30	0	94	1	2	0	0	1	1	1
1	1	2011	1	30	0	84	1	2	0	0	1	1	1
1	0	2011	0	30	0	88	1	2	0	0	1	1	1
1	0	2011	0	30	0	84	1	2	0	0	1	1	1
2	0	2011	0	30	0	90	1	2	0	0	1	1	1
1	1	2011	0	30	0	84	1	2	0	0	1	1	1
1	1	2011	0	30	0	92	1	2	0	0	1	1	1
1	0	2011	1	30	0	89	1	2	0	0	1	1	1
1	0	2011	1	30	0	87	1	2	0	0	1	1	1
2	0	2011	1	30	0	86	1	2	0	0	1	1	1
1	1	2011	1	30	0	86	1	2	0	0	1	1	1
2	1	2011	1	30	0	86	1	2	0	0	1	1	1
1	1	2010	1	30	0	96	1	2	0	0	1	1	1
1	1	2010	1	30	0	8	1	2	0	0	1	1	1
1	1	2010	1	30	0	96	1	2	0	0	1	1	1
1	0	2010	1	30	0	105	1	2	0	0	1	1	1
2	0	2010	1	30	0	95	1	2	0	0	1	1	1
1	1	2010	1	30	0	5	1	2	0	0	1	1	1
1	1	2010	0	30	0	96	1	2	0	0	1	1	1
2	1	2009	1	30	0	115	1	2	0	0	1	1	1
0	1	2009	1	30	0	118	1	2	0	0	1	1	1
1	1	2009	0	30	0	108	1	2	0	0	1	1	1
0	1	2009	0	30	0	115	1	2	0	0	1	1	1
1	0	2009	1	30	0	111	1	2	0	0	1	1	1
2	1	2009	1	30	0	114	1	2	0	0	1	1	1
1	0	2008	1	30	0	131	1	2	0	0	1	1	1
1	1	2008	1	30	0	69	1	2	0	0	1	1	1
1	1	2008	0	30	0	102	1	2	0	0	1	1	1
1	1	2008	0	30	0	130	1	2	0	0	1	1	1
1	0	2008	1	30	0	129	1	2	0	0	1	1	1
1	1	2008	1	30	0	124	1	2	0	0	1	1	1
1	1	2007	1	30	0	134	1	2	0	0	1	1	1
1	1	2007	1	30	0	134	1	2	0	0	1	1	1
1	1	2007	1	30	0	134	1	2	0	0	1	1	1
0	1	2007	1	30	0	132	1	2	0	0	1	1	1
1	0	2007	1	30	0	137	1	2	0	0	1	1	1
1	0	2007	1	30	0	137	1	2	0	0	1	1	1
1	1	2007	1	30	0	140	1	2	0	0	1	1	1
0	0	2006	1	30	0	155	1	2	0	0	1	1	1
1	1	2006	1	30	0	150	1	2	0	0	1	1	1
1	1	2006	1	30	0	151	1	2	0	0	1	1	1
0	1	2006	1	30	0	151	1	2	0	0	1	1	1
1	0	2006	1	30	0	146	1	2	0	0	1	1	1
1	1	2006	1	30	0	138	1	2	0	0	1	1	1
1	1	2005	1	30	0	159	1	2	0	0	1	1	1
1	1	2005	1	30	0	158	1	2	0	0	1	1	1
1	1	2005	0	30	0	159	1	2	0	0	1	1	1
1	0	2005	1	30	0	161	1	2	0	0	1	1	1
1	1	2005	1	30	0	165	1	2	0	0	1	1	1
1	1	2004	1	30	0	170	1	2	0	0	1	1	1
1	1	2004	0	30	0	175	1	2	0	0	1	1	1
1	1	2004	1	30	0	132	1	2	0	0	1	1	1
1	1	2004	1	30	0	170	1	2	0	0	1	1	1
1	1	2004	1	30	0	171	1	2	0	0	1	1	1
1	1	2011	1	30	0	86	1	2	1	0	1	1	1
1	1	2011	1	30	0	91	1	2	1	0	1	1	1
2	1	2010	1	30	0	38	1	2	1	0	1	1	1
1	1	2009	1	30	0	118	1	2	1	0	1	1	1
1	1	2009	1	30	0	115	1	2	1	0	1	1	1
1	1	2009	1	30	0	112	1	2	1	0	1	1	1
2	1	2009	1	30	0	109	1	2	1	0	1	1	1
1	1	2008	1	30	0	126	1	2	1	0	1	1	1
1	1	2008	1	30	0	130	1	2	1	0	1	1	1
1	1	2008	1	30	0	129	1	2	1	0	1	1	1
1	1	2007	1	30	0	135	1	2	1	0	1	1	1
2	1	2007	1	30	0	134	1	2	1	0	1	1	1
1	1	2006	1	30	0	146	1	2	1	0	1	1	1
1	1	2006	1	30	0	150	1	2	1	0	1	1	1
1	1	2004	1	30	0	55	1	2	1	0	1	1	1
1	1	2004	1	30	0	173	1	2	1	0	1	1	1
1	1	2011	1	30	0	92	1	1	2	0	2	2A	2
1	1	2010	1	30	0	101	1	1	2	0	2	2A	2
1	1	2010	1	30	0	104	1	1	2	0	2	2A	2
1	1	2010	1	30	0	102	1	1	2	0	2	2A	2
1	1	2010	1	30	0	103	1	1	2	0	2	2A	2
1	1	2010	1	30	0	98	1	1	2	0	2	2A	2
1	1	2011	1	30	0	87	1	2	2	0	2	2A	2
1	1	2010	1	30	0	106	1	2	2	0	2	2A	2
1	1	2010	1	30	0	100	1	2	2	0	2	2A	2
1	0	2010	1	30	0	101	1	2	2	0	2	2A	2
1	0	2009	1	30	0	119	1	2	2	0	2	2A	2
0	1	2007	1	30	0	142	1	2	2	0	2	2A	2
2	1	2011	1	30	0	89	1	3	0	0	3	2A	2
1	1	2011	0	30	0	28	1	3	0	0	3	2A	2
1	1	2011	0	30	0	89	1	3	0	0	3	2A	2
2	1	2011	1	30	0	95	1	3	0	0	3	2A	2
0	1	2011	1	30	0	85	1	3	0	0	3	2A	2
2	0	2010	1	30	0	99	1	3	0	0	3	2A	2
2	0	2010	0	30	0	71	1	3	0	0	3	2A	2
1	1	2010	0	30	0	97	1	3	0	0	3	2A	2
1	1	2010	0	30	0	100	1	3	0	0	3	2A	2
2	1	2010	0	30	0	77	1	3	0	0	3	2A	2
1	1	2010	1	30	0	103	1	3	0	0	3	2A	2
1	1	2010	1	30	0	102	1	3	0	0	3	2A	2
2	1	2010	1	30	0	102	1	3	0	0	3	2A	2
1	1	2010	1	30	0	101	1	3	0	0	3	2A	2
0	1	2010	1	30	0	97	1	3	0	0	3	2A	2
0	1	2009	0	30	0	114	1	3	0	0	3	2A	2
1	1	2009	1	30	0	116	1	3	0	0	3	2A	2
1	1	2009	1	30	0	115	1	3	0	0	3	2A	2
1	1	2009	1	30	0	116	1	3	0	0	3	2A	2
2	1	2009	1	30	0	114	1	3	0	0	3	2A	2
0	1	2008	1	30	0	124	1	3	0	0	3	2A	2
0	1	2008	0	30	0	129	1	3	0	0	3	2A	2
1	1	2007	1	30	0	128	1	3	0	0	3	2A	2
0	1	2007	1	30	0	140	1	3	0	0	3	2A	2
1	0	2007	0	30	0	135	1	3	0	0	3	2A	2
1	0	2007	1	30	0	142	1	3	0	0	3	2A	2
1	1	2007	1	30	0	143	1	3	0	0	3	2A	2
1	1	2007	1	30	0	78	1	3	0	0	3	2A	2
1	1	2007	1	30	0	141	1	3	0	0	3	2A	2
1	1	2006	1	30	0	147	1	3	0	0	3	2A	2
0	1	2006	1	30	0	154	1	3	0	0	3	2A	2
1	1	2006	1	30	0	145	1	3	0	0	3	2A	2
0	1	2006	1	30	0	155	1	3	0	0	3	2A	2
1	1	2005	1	30	0	164	1	3	0	0	3	2A	2
2	1	2004	0	30	0	174	1	3	0	0	3	2A	2
1	1	2004	1	30	0	172	1	3	0	0	3	2A	2
1	1	2011	1	30	0	84	1	3	1	0	3	2A	2
1	1	2011	1	30	0	86	1	3	1	0	3	2A	2
1	1	2011	1	30	0	87	1	3	1	0	3	2A	2
2	1	2011	1	30	0	89	1	3	1	0	3	2A	2
1	1	2010	1	30	0	0	1	3	1	0	3	2A	2
1	1	2010	1	30	0	99	1	3	1	0	3	2A	2
1	1	2009	1	30	0	113	1	3	1	0	3	2A	2
1	1	2008	1	30	0	131	1	3	1	0	3	2A	2
1	1	2008	1	30	0	128	1	3	1	0	3	2A	2
2	1	2008	1	30	0	126	1	3	1	0	3	2A	2
1	1	2007	1	30	0	143	1	3	1	0	3	2A	2
1	1	2007	1	30	0	137	1	3	1	0	3	2A	2
2	1	2007	1	30	0	140	1	3	1	0	3	2A	2
1	0	2006	1	30	0	147	1	3	1	0	3	2A	2
2	1	2006	1	30	0	146	1	3	1	0	3	2A	2
1	0	2006	0	30	0	151	1	3	1	0	3	2A	2
1	0	2005	1	30	0	162	1	3	1	0	3	2A	2
1	1	2004	1	30	0	172	1	3	1	0	3	2A	2
1	0	2011	1	30	0	92	1	3	2	0	4	2B	3
1	1	2011	1	30	0	94	1	3	2	0	4	2B	3
1	1	2010	1	30	0	91	1	3	2	0	4	2B	3
0	0	2010	1	30	0	99	1	3	2	0	4	2B	3
1	1	2010	1	30	0	105	1	3	2	0	4	2B	3
1	1	2009	1	30	0	8	1	3	2	0	4	2B	3
1	1	2009	1	30	0	116	1	3	2	0	4	2B	3
1	1	2008	1	30	0	125	1	3	2	0	4	2B	3
1	1	2008	1	30	0	122	1	3	2	0	4	2B	3
1	1	2008	1	30	0	126	1	3	2	0	4	2B	3
1	0	2006	1	30	0	154	1	3	2	0	4	2B	3
1	0	2006	1	30	0	144	1	3	2	0	4	2B	3
2	1	2006	1	30	0	151	1	3	2	0	4	2B	3
2	1	2005	1	30	0	166	1	3	2	0	4	2B	3
1	1	2004	1	30	0	173	1	3	2	0	4	2B	3
1	0	2011	1	30	0	94	2	4	0	0	5	3A	4
1	1	2010	1	30	0	102	2	4	1	0	5	3A	4
1	0	2010	1	30	0	101	2	4	1	0	5	3A	4
1	1	2009	1	30	0	117	3	4	2	0	6	3B	5
1	1	2007	1	30	0	135	3	4	2	0	6	3B	5
2	1	2008	1	30	0	131	4	3	2	1	7	4	6
1	1	2011	1	30	0	1	4	4	1	1	7	4	6
1	0	2011	1	31	0	90	1	1	1	0	1	1	1
1	1	2011	1	31	0	84	1	1	1	0	1	1	1
2	0	2011	1	31	0	84	1	1	0	0	1	1	1
1	1	2011	1	31	0	87	1	1	0	0	1	1	1
1	1	2011	1	31	0	85	1	1	0	0	1	1	1
1	1	2011	1	31	0	88	1	1	0	0	1	1	1
1	1	2011	1	31	0	95	1	1	0	0	1	1	1
1	0	2011	1	31	0	92	1	1	0	0	1	1	1
2	1	2011	1	31	0	91	1	1	0	0	1	1	1
0	1	2010	1	31	0	98	1	1	0	0	1	1	1
0	1	2010	1	31	0	103	1	1	0	0	1	1	1
0	1	2010	1	31	0	105	1	1	0	0	1	1	1
1	1	2010	1	31	0	104	1	1	0	0	1	1	1
1	1	2010	1	31	0	102	1	1	0	0	1	1	1
1	1	2010	1	31	0	87	1	1	0	0	1	1	1
1	1	2010	1	31	0	100	1	1	0	0	1	1	1
1	1	2010	1	31	0	22	1	1	0	0	1	1	1
1	1	2010	1	31	0	104	1	1	0	0	1	1	1
1	1	2010	1	31	0	96	1	1	0	0	1	1	1
1	1	2010	1	31	0	107	1	1	0	0	1	1	1
2	1	2010	1	31	0	81	1	1	0	0	1	1	1
1	1	2010	0	31	0	104	1	1	0	0	1	1	1
1	1	2010	1	31	0	96	1	1	0	0	1	1	1
1	1	2010	1	31	0	98	1	1	0	0	1	1	1
2	1	2011	1	31	0	86	1	1	2	0	1	2A	2
1	1	2011	1	31	0	92	1	1	1	0	1	1	1
1	0	2011	1	31	0	92	1	1	0	0	1	1	1
1	1	2011	1	31	0	94	1	1	0	0	1	1	1
1	1	2011	1	31	0	82	1	1	0	0	1	1	1
1	1	2011	1	31	0	43	1	1	0	0	1	1	1
0	1	2011	1	31	0	95	1	1	0	0	1	1	1
1	1	2011	1	31	0	92	1	1	0	0	1	1	1
1	1	2010	1	31	0	106	1	1	1	0	1	1	1
1	1	2010	1	31	0	106	1	1	1	0	1	1	1
1	1	2010	1	31	0	101	1	1	1	0	1	1	1
1	1	2010	1	31	0	100	1	1	0	0	1	1	1
1	1	2010	1	31	0	96	1	1	0	0	1	1	1
0	1	2010	1	31	0	100	1	1	0	0	1	1	1
0	1	2010	0	31	0	107	1	1	0	0	1	1	1
1	1	2010	1	31	0	99	1	1	0	0	1	1	1
1	1	2010	1	31	0	101	1	1	0	0	1	1	1
2	1	2010	1	31	0	75	1	1	0	0	1	1	1
2	1	2010	1	31	0	102	1	1	0	0	1	1	1
0	1	2010	1	31	0	100	1	1	0	0	1	1	1
1	1	2011	1	31	0	94	1	2	0	0	1	1	1
2	1	2011	1	31	0	85	1	2	0	0	1	1	1
1	1	2011	0	31	0	84	1	2	0	0	1	1	1
1	1	2011	0	31	0	86	1	2	0	0	1	1	1
1	1	2011	1	31	0	85	1	2	0	0	1	1	1
1	1	2011	1	31	0	89	1	2	0	0	1	1	1
1	1	2011	1	31	0	66	1	2	0	0	1	1	1
1	1	2011	1	31	0	87	1	2	0	0	1	1	1
1	1	2011	1	31	0	87	1	2	0	0	1	1	1
1	1	2011	1	31	0	88	1	2	0	0	1	1	1
1	1	2011	1	31	0	51	1	2	0	0	1	1	1
1	0	2010	1	31	0	100	1	2	0	0	1	1	1
1	1	2010	1	31	0	96	1	2	0	0	1	1	1
2	1	2010	0	31	0	105	1	2	0	0	1	1	1
1	1	2010	1	31	0	98	1	2	0	0	1	1	1
1	1	2010	1	31	0	96	1	2	0	0	1	1	1
2	1	2010	1	31	0	97	1	2	0	0	1	1	1
1	1	2010	1	31	0	102	1	2	0	0	1	1	1
1	0	2009	1	31	0	114	1	2	0	0	1	1	1
1	1	2009	1	31	0	112	1	2	0	0	1	1	1
1	1	2009	1	31	0	110	1	2	0	0	1	1	1
1	1	2009	1	31	0	116	1	2	0	0	1	1	1
1	1	2009	1	31	0	112	1	2	0	0	1	1	1
1	1	2009	1	31	0	110	1	2	0	0	1	1	1
0	1	2009	1	31	0	109	1	2	0	0	1	1	1
0	1	2009	1	31	0	111	1	2	0	0	1	1	1
0	1	2009	1	31	0	114	1	2	0	0	1	1	1
1	1	2009	1	31	0	115	1	2	0	0	1	1	1
1	1	2009	1	31	0	114	1	2	0	0	1	1	1
1	1	2009	1	31	0	108	1	2	0	0	1	1	1
1	1	2009	1	31	0	112	1	2	0	0	1	1	1
1	1	2009	0	31	0	115	1	2	0	0	1	1	1
1	1	2008	1	31	0	117	1	2	0	0	1	1	1
0	1	2008	1	31	0	131	1	2	0	0	1	1	1
1	0	2008	1	31	0	130	1	2	0	0	1	1	1
1	1	2008	1	31	0	120	1	2	0	0	1	1	1
1	1	2008	1	31	0	119	1	2	0	0	1	1	1
1	0	2007	1	31	0	139	1	2	0	0	1	1	1
1	1	2007	1	31	0	137	1	2	0	0	1	1	1
1	1	2007	1	31	0	133	1	2	0	0	1	1	1
1	0	2007	0	31	0	135	1	2	0	0	1	1	1
1	1	2007	0	31	0	136	1	2	0	0	1	1	1
2	1	2007	0	31	0	132	1	2	0	0	1	1	1
1	1	2007	1	31	0	133	1	2	0	0	1	1	1
1	1	2007	1	31	0	142	1	2	0	0	1	1	1
0	1	2007	1	31	0	143	1	2	0	0	1	1	1
1	1	2006	1	31	0	152	1	2	0	0	1	1	1
1	1	2006	1	31	0	148	1	2	0	0	1	1	1
1	1	2005	0	31	0	156	1	2	0	0	1	1	1
2	0	2005	1	31	0	96	1	2	0	0	1	1	1
1	1	2005	1	31	0	161	1	2	0	0	1	1	1
1	1	2005	1	31	0	167	1	2	0	0	1	1	1
2	1	2005	1	31	0	4	1	2	0	0	1	1	1
1	1	2004	1	31	0	175	1	2	0	0	1	1	1
2	1	2004	0	31	0	48	1	2	0	0	1	1	1
1	1	2004	1	31	0	171	1	2	0	0	1	1	1
1	1	2004	1	31	0	176	1	2	0	0	1	1	1
1	1	2004	1	31	0	166	1	2	0	0	1	1	1
2	1	2004	1	31	0	178	1	2	0	0	1	1	1
1	0	2011	1	31	0	86	1	2	1	0	1	1	1
1	1	2011	1	31	0	89	1	2	1	0	1	1	1
1	1	2011	1	31	0	90	1	2	1	0	1	1	1
1	1	2010	1	31	0	101	1	2	1	0	1	1	1
1	1	2009	1	31	0	113	1	2	1	0	1	1	1
1	1	2009	1	31	0	113	1	2	1	0	1	1	1
1	1	2009	1	31	0	28	1	2	1	0	1	1	1
1	1	2008	1	31	0	127	1	2	1	0	1	1	1
1	1	2007	1	31	0	142	1	2	1	0	1	1	1
1	1	2007	1	31	0	140	1	2	1	0	1	1	1
1	1	2007	1	31	0	133	1	2	1	0	1	1	1
1	1	2011	1	31	0	90	1	1	2	0	2	2A	2
1	1	2011	1	31	0	85	1	2	2	0	2	2A	2
1	1	2010	1	31	0	99	1	2	2	0	2	2A	2
1	1	2006	1	31	0	144	1	2	2	0	2	2A	2
1	1	2005	1	31	0	164	1	2	2	0	2	2A	2
1	0	2004	1	31	0	170	1	2	2	0	2	2A	2
2	1	2004	1	31	0	179	1	2	2	0	2	2A	2
0	1	2011	1	31	0	91	1	3	0	0	3	2A	2
0	0	2011	1	31	0	89	1	3	0	0	3	2A	2
1	1	2011	1	31	0	95	1	3	0	0	3	2A	2
1	0	2011	1	31	0	91	1	3	0	0	3	2A	2
1	1	2011	1	31	0	86	1	3	0	0	3	2A	2
1	1	2011	1	31	0	86	1	3	0	0	3	2A	2
0	1	2011	1	31	0	85	1	3	0	0	3	2A	2
2	1	2010	1	31	0	103	1	3	0	0	3	2A	2
2	1	2010	1	31	0	106	1	3	0	0	3	2A	2
2	1	2010	1	31	0	103	1	3	0	0	3	2A	2
2	1	2010	1	31	0	103	1	3	0	0	3	2A	2
1	1	2009	0	31	0	112	1	3	0	0	3	2A	2
1	1	2009	1	31	0	46	1	3	0	0	3	2A	2
0	1	2009	1	31	0	110	1	3	0	0	3	2A	2
1	0	2008	1	31	0	125	1	3	0	0	3	2A	2
1	1	2008	1	31	0	71	1	3	0	0	3	2A	2
[truncated: 7,243 more rows]

## Sheet: PTC
Race 1	gender1	Year diagnosis	Pathology subtype	Age	CSS	Survival months	new-TNM	T stage	N stage	M stage	unnew-stage	TNM stage	TNM stage1
1	0	2011	1	50	0	84	1	1	1	0	1	1	1
1	0	2011	1	52	0	93	1	1	1	0	1	1	1
1	1	2011	1	41	0	94	1	1	1	0	1	1	1
1	0	2011	1	25	0	87	1	1	1	0	1	1	1
1	0	2011	1	31	0	90	1	1	1	0	1	1	1
1	0	2011	1	39	0	51	1	1	1	0	1	1	1
1	0	2011	1	43	0	92	1	1	1	0	1	1	1
1	0	2011	1	47	0	89	1	1	1	0	1	1	1
1	0	2011	1	50	0	86	1	1	1	0	1	1	1
1	0	2011	1	50	0	94	1	1	1	0	1	1	1
1	0	2011	1	53	0	91	1	1	1	0	1	1	1
2	0	2011	1	28	0	88	1	1	1	0	1	1	1
1	1	2011	1	22	0	92	1	1	1	0	1	1	1
1	1	2011	1	24	0	91	1	1	1	0	1	1	1
1	1	2011	1	27	0	84	1	1	1	0	1	1	1
1	1	2011	1	35	0	85	1	1	1	0	1	1	1
1	1	2011	1	40	0	90	1	1	1	0	1	1	1
1	1	2011	1	41	0	89	1	1	1	0	1	1	1
1	1	2011	1	42	0	86	1	1	1	0	1	1	1
1	1	2011	1	43	0	95	1	1	1	0	1	1	1
1	1	2011	1	44	0	88	1	1	1	0	1	1	1
1	1	2011	1	46	0	91	1	1	1	0	1	1	1
1	1	2011	1	49	0	5	1	1	1	0	1	1	1
1	1	2011	1	51	0	95	1	1	1	0	1	1	1
1	1	2011	1	52	0	91	1	1	1	0	1	1	1
1	1	2011	1	53	0	87	1	1	1	0	1	1	1
1	1	2011	1	53	0	93	1	1	1	0	1	1	1
1	1	2011	1	53	0	88	1	1	1	0	1	1	1
1	1	2011	1	53	0	94	1	1	1	0	1	1	1
2	1	2011	1	37	0	86	1	1	1	0	1	1	1
0	1	2011	1	40	0	87	1	1	1	0	1	1	1
0	1	2011	1	42	0	88	1	1	1	0	1	1	1
1	1	2011	1	31	0	84	1	1	1	0	1	1	1
1	1	2011	1	49	0	84	1	1	1	0	1	1	1
1	1	2011	1	53	0	52	1	1	1	0	1	1	1
1	0	2011	1	22	0	90	1	1	1	0	1	1	1
1	0	2011	1	27	0	93	1	1	1	0	1	1	1
1	0	2011	1	28	0	92	1	1	1	0	1	1	1
1	0	2011	1	37	0	95	1	1	1	0	1	1	1
1	0	2011	1	40	0	95	1	1	1	0	1	1	1
1	0	2011	1	40	0	86	1	1	1	0	1	1	1
1	0	2011	1	41	0	85	1	1	1	0	1	1	1
1	0	2011	1	43	0	92	1	1	1	0	1	1	1
1	0	2011	1	47	0	12	1	1	1	0	1	1	1
1	0	2011	1	49	0	88	1	1	1	0	1	1	1
1	0	2011	1	53	0	84	1	1	1	0	1	1	1
1	0	2011	1	54	0	91	1	1	1	0	1	1	1
1	1	2011	1	19	0	95	1	1	1	0	1	1	1
1	1	2011	1	27	0	90	1	1	1	0	1	1	1
1	1	2011	1	28	0	92	1	1	1	0	1	1	1
1	1	2011	1	35	0	89	1	1	1	0	1	1	1
1	1	2011	1	35	0	94	1	1	1	0	1	1	1
1	1	2011	1	37	0	90	1	1	1	0	1	1	1
1	1	2011	1	41	0	90	1	1	1	0	1	1	1
1	1	2011	1	43	0	85	1	1	1	0	1	1	1
1	1	2011	1	44	0	86	1	1	1	0	1	1	1
1	1	2011	1	44	0	92	1	1	1	0	1	1	1
1	1	2011	1	47	0	93	1	1	1	0	1	1	1
1	1	2011	1	49	0	89	1	1	1	0	1	1	1
1	1	2011	1	49	0	94	1	1	1	0	1	1	1
1	1	2011	1	51	0	79	1	1	1	0	1	1	1
1	1	2011	1	52	0	94	1	1	1	0	1	1	1
1	1	2011	1	52	0	93	1	1	1	0	1	1	1
1	1	2011	1	53	0	87	1	1	1	0	1	1	1
1	1	2011	1	54	0	85	1	1	1	0	1	1	1
1	1	2011	1	54	0	85	1	1	1	0	1	1	1
2	1	2011	1	45	0	90	1	1	1	0	1	1	1
1	0	2011	1	32	0	87	1	1	0	0	1	1	1
1	0	2011	1	33	0	93	1	1	0	0	1	1	1
1	0	2011	1	36	0	87	1	1	0	0	1	1	1
1	0	2011	1	37	0	81	1	1	0	0	1	1	1
1	0	2011	1	39	0	85	1	1	0	0	1	1	1
1	0	2011	1	40	0	88	1	1	0	0	1	1	1
1	0	2011	1	45	0	94	1	1	0	0	1	1	1
1	0	2011	1	45	0	84	1	1	0	0	1	1	1
1	0	2011	1	46	0	30	1	1	0	0	1	1	1
1	0	2011	1	50	0	85	1	1	0	0	1	1	1
1	0	2011	1	51	0	87	1	1	0	0	1	1	1
1	0	2011	1	52	0	62	1	1	0	0	1	1	1
1	0	2011	1	52	0	89	1	1	0	0	1	1	1
1	0	2011	1	53	0	84	1	1	0	0	1	1	1
1	0	2011	1	54	0	90	1	1	0	0	1	1	1
0	0	2011	1	49	0	0	1	1	0	0	1	1	1
0	0	2011	1	50	0	84	1	1	0	0	1	1	1
1	1	2011	1	18	0	93	1	1	0	0	1	1	1
1	1	2011	1	21	0	84	1	1	0	0	1	1	1
1	1	2011	1	24	0	88	1	1	0	0	1	1	1
1	1	2011	1	25	0	92	1	1	0	0	1	1	1
1	1	2011	1	26	0	94	1	1	0	0	1	1	1
1	1	2011	1	28	0	85	1	1	0	0	1	1	1
1	1	2011	1	28	0	0	1	1	0	0	1	1	1
1	1	2011	1	32	0	92	1	1	0	0	1	1	1
1	1	2011	1	32	0	14	1	1	0	0	1	1	1
1	1	2011	1	32	0	86	1	1	0	0	1	1	1
1	1	2011	1	32	0	95	1	1	0	0	1	1	1
1	1	2011	1	32	0	84	1	1	0	0	1	1	1
1	1	2011	1	34	0	91	1	1	0	0	1	1	1
1	1	2011	1	34	0	91	1	1	0	0	1	1	1
1	1	2011	1	35	0	94	1	1	0	0	1	1	1
1	1	2011	1	35	0	90	1	1	0	0	1	1	1
1	1	2011	1	36	0	87	1	1	0	0	1	1	1
1	1	2011	1	36	0	94	1	1	0	0	1	1	1
1	1	2011	1	37	0	87	1	1	0	0	1	1	1
1	1	2011	1	38	0	90	1	1	0	0	1	1	1
1	1	2011	1	39	0	92	1	1	0	0	1	1	1
1	1	2011	1	39	0	94	1	1	0	0	1	1	1
1	1	2011	1	39	0	86	1	1	0	0	1	1	1
1	1	2011	1	40	0	87	1	1	0	0	1	1	1
1	1	2011	1	40	0	93	1	1	0	0	1	1	1
1	1	2011	1	40	0	94	1	1	0	0	1	1	1
1	1	2011	1	40	0	89	1	1	0	0	1	1	1
1	1	2011	1	41	0	85	1	1	0	0	1	1	1
1	1	2011	1	41	0	92	1	1	0	0	1	1	1
1	1	2011	1	41	0	89	1	1	0	0	1	1	1
1	1	2011	1	42	0	91	1	1	0	0	1	1	1
1	1	2011	1	42	0	89	1	1	0	0	1	1	1
1	1	2011	1	42	0	85	1	1	0	0	1	1	1
1	1	2011	1	42	0	90	1	1	0	0	1	1	1
1	1	2011	1	43	0	91	1	1	0	0	1	1	1
1	1	2011	1	43	0	94	1	1	0	0	1	1	1
1	1	2011	1	43	0	93	1	1	0	0	1	1	1
1	1	2011	1	43	0	93	1	1	0	0	1	1	1
1	1	2011	1	43	0	86	1	1	0	0	1	1	1
1	1	2011	1	44	0	94	1	1	0	0	1	1	1
1	1	2011	1	44	0	87	1	1	0	0	1	1	1
1	1	2011	1	44	0	91	1	1	0	0	1	1	1
1	1	2011	1	44	0	86	1	1	0	0	1	1	1
1	1	2011	1	45	0	87	1	1	0	0	1	1	1
1	1	2011	1	45	0	94	1	1	0	0	1	1	1
1	1	2011	1	45	0	87	1	1	0	0	1	1	1
1	1	2011	1	45	0	86	1	1	0	0	1	1	1
1	1	2011	1	45	0	91	1	1	0	0	1	1	1
1	1	2011	1	46	0	95	1	1	0	0	1	1	1
1	1	2011	1	46	0	90	1	1	0	0	1	1	1
1	1	2011	1	46	0	93	1	1	0	0	1	1	1
1	1	2011	1	47	0	95	1	1	0	0	1	1	1
1	1	2011	1	48	0	86	1	1	0	0	1	1	1
1	1	2011	1	48	0	84	1	1	0	0	1	1	1
1	1	2011	1	48	0	86	1	1	0	0	1	1	1
1	1	2011	1	49	0	94	1	1	0	0	1	1	1
1	1	2011	1	49	0	93	1	1	0	0	1	1	1
1	1	2011	1	49	0	91	1	1	0	0	1	1	1
1	1	2011	1	49	0	87	1	1	0	0	1	1	1
1	1	2011	1	50	0	66	1	1	0	0	1	1	1
1	1	2011	1	50	0	85	1	1	0	0	1	1	1
1	1	2011	1	50	0	91	1	1	0	0	1	1	1
1	1	2011	1	50	0	88	1	1	0	0	1	1	1
1	1	2011	1	50	0	88	1	1	0	0	1	1	1
1	1	2011	1	51	0	87	1	1	0	0	1	1	1
1	1	2011	1	51	0	86	1	1	0	0	1	1	1
1	1	2011	1	51	0	92	1	1	0	0	1	1	1
1	1	2011	1	51	0	93	1	1	0	0	1	1	1
1	1	2011	1	51	0	92	1	1	0	0	1	1	1
1	1	2011	1	52	0	90	1	1	0	0	1	1	1
1	1	2011	1	52	0	92	1	1	0	0	1	1	1
1	1	2011	1	52	0	85	1	1	0	0	1	1	1
1	1	2011	1	52	0	36	1	1	0	0	1	1	1
1	1	2011	1	52	0	94	1	1	0	0	1	1	1
1	1	2011	1	52	0	89	1	1	0	0	1	1	1
1	1	2011	1	52	0	90	1	1	0	0	1	1	1
1	1	2011	1	52	0	89	1	1	0	0	1	1	1
1	1	2011	1	52	0	94	1	1	0	0	1	1	1
1	1	2011	1	52	0	84	1	1	0	0	1	1	1
1	1	2011	1	52	0	85	1	1	0	0	1	1	1
1	1	2011	1	52	0	88	1	1	0	0	1	1	1
1	1	2011	1	53	0	54	1	1	0	0	1	1	1
1	1	2011	1	53	0	86	1	1	0	0	1	1	1
1	1	2011	1	53	0	93	1	1	0	0	1	1	1
1	1	2011	1	53	0	83	1	1	0	0	1	1	1
1	1	2011	1	53	0	86	1	1	0	0	1	1	1
1	1	2011	1	54	0	92	1	1	0	0	1	1	1
1	1	2011	1	54	0	90	1	1	0	0	1	1	1
1	1	2011	1	54	0	84	1	1	0	0	1	1	1
1	1	2011	1	54	0	85	1	1	0	0	1	1	1
1	1	2011	1	54	0	84	1	1	0	0	1	1	1
1	1	2011	1	54	0	87	1	1	0	0	1	1	1
1	1	2011	1	54	0	86	1	1	0	0	1	1	1
2	1	2011	1	28	0	91	1	1	0	0	1	1	1
2	1	2011	1	33	0	0	1	1	0	0	1	1	1
2	1	2011	1	38	0	86	1	1	0	0	1	1	1
2	1	2011	1	44	0	89	1	1	0	0	1	1	1
2	1	2011	1	45	0	93	1	1	0	0	1	1	1
2	1	2011	1	50	0	86	1	1	0	0	1	1	1
2	1	2011	1	50	0	88	1	1	0	0	1	1	1
2	1	2011	1	53	0	91	1	1	0	0	1	1	1
2	1	2011	1	54	0	86	1	1	0	0	1	1	1
0	1	2011	1	35	0	91	1	1	0	0	1	1	1
0	1	2011	1	38	0	88	1	1	0	0	1	1	1
0	1	2011	1	39	0	90	1	1	0	0	1	1	1
0	1	2011	1	39	0	94	1	1	0	0	1	1	1
0	1	2011	1	41	0	15	1	1	0	0	1	1	1
0	1	2011	1	42	0	89	1	1	0	0	1	1	1
0	1	2011	1	43	0	95	1	1	0	0	1	1	1
0	1	2011	1	47	0	89	1	1	0	0	1	1	1
0	1	2011	1	48	0	94	1	1	0	0	1	1	1
0	1	2011	1	49	0	86	1	1	0	0	1	1	1
0	1	2011	1	51	0	87	1	1	0	0	1	1	1
1	0	2011	1	21	0	84	1	1	0	0	1	1	1
1	0	2011	1	25	0	84	1	1	0	0	1	1	1
1	0	2011	1	30	0	89	1	1	0	0	1	1	1
1	0	2011	1	33	0	90	1	1	0	0	1	1	1
1	0	2011	1	33	0	92	1	1	0	0	1	1	1
1	0	2011	1	35	0	88	1	1	0	0	1	1	1
1	0	2011	1	37	0	70	1	1	0	0	1	1	1
1	0	2011	1	37	0	92	1	1	0	0	1	1	1
1	0	2011	1	38	0	85	1	1	0	0	1	1	1
1	0	2011	1	38	0	87	1	1	0	0	1	1	1
1	0	2011	1	38	0	90	1	1	0	0	1	1	1
1	0	2011	1	40	0	92	1	1	0	0	1	1	1
1	0	2011	1	41	0	86	1	1	0	0	1	1	1
1	0	2011	1	41	0	89	1	1	0	0	1	1	1
1	0	2011	1	41	0	87	1	1	0	0	1	1	1
1	0	2011	1	43	0	92	1	1	0	0	1	1	1
1	0	2011	1	44	0	89	1	1	0	0	1	1	1
1	0	2011	1	44	0	90	1	1	0	0	1	1	1
1	0	2011	1	45	0	87	1	1	0	0	1	1	1
1	0	2011	1	45	0	87	1	1	0	0	1	1	1
1	0	2011	1	45	0	58	1	1	0	0	1	1	1
1	0	2011	1	45	0	85	1	1	0	0	1	1	1
1	0	2011	1	45	0	94	1	1	0	0	1	1	1
1	0	2011	1	45	0	87	1	1	0	0	1	1	1
1	0	2011	1	47	0	86	1	1	0	0	1	1	1
1	0	2011	1	47	0	23	1	1	0	0	1	1	1
1	0	2011	1	47	0	92	1	1	0	0	1	1	1
1	0	2011	1	48	0	95	1	1	0	0	1	1	1
1	0	2011	1	48	0	94	1	1	0	0	1	1	1
1	0	2011	1	48	0	92	1	1	0	0	1	1	1
1	0	2011	1	48	0	84	1	1	0	0	1	1	1
1	0	2011	1	49	0	92	1	1	0	0	1	1	1
1	0	2011	1	49	0	85	1	1	0	0	1	1	1
1	0	2011	1	50	0	91	1	1	0	0	1	1	1
1	0	2011	1	50	0	91	1	1	0	0	1	1	1
1	0	2011	1	51	0	85	1	1	0	0	1	1	1
1	0	2011	1	51	0	89	1	1	0	0	1	1	1
1	0	2011	1	52	0	86	1	1	0	0	1	1	1
1	0	2011	1	52	0	92	1	1	0	0	1	1	1
1	0	2011	1	53	0	90	1	1	0	0	1	1	1
1	0	2011	1	53	0	86	1	1	0	0	1	1	1
1	0	2011	1	53	0	85	1	1	0	0	1	1	1
1	0	2011	1	53	0	87	1	1	0	0	1	1	1
1	0	2011	1	54	0	92	1	1	0	0	1	1	1
1	0	2011	1	54	0	86	1	1	0	0	1	1	1
1	0	2011	1	54	0	90	1	1	0	0	1	1	1
2	0	2011	1	31	0	84	1	1	0	0	1	1	1
2	0	2011	1	40	0	84	1	1	0	0	1	1	1
2	0	2011	1	44	0	94	1	1	0	0	1	1	1
2	0	2011	1	47	0	23	1	1	0	0	1	1	1
2	0	2011	1	52	0	88	1	1	0	0	1	1	1
2	0	2011	1	53	0	94	1	1	0	0	1	1	1
2	0	2011	1	54	0	67	1	1	0	0	1	1	1
0	0	2011	1	44	0	83	1	1	0	0	1	1	1
0	0	2011	1	44	0	94	1	1	0	0	1	1	1
0	0	2011	1	46	0	83	1	1	0	0	1	1	1
0	0	2011	1	47	0	86	1	1	0	0	1	1	1
1	1	2011	1	14	0	87	1	1	0	0	1	1	1
1	1	2011	1	15	0	95	1	1	0	0	1	1	1
1	1	2011	1	17	0	92	1	1	0	0	1	1	1
1	1	2011	1	18	0	94	1	1	0	0	1	1	1
1	1	2011	1	19	0	90	1	1	0	0	1	1	1
1	1	2011	1	20	0	94	1	1	0	0	1	1	1
1	1	2011	1	21	0	84	1	1	0	0	1	1	1
1	1	2011	1	21	0	92	1	1	0	0	1	1	1
1	1	2011	1	22	0	84	1	1	0	0	1	1	1
1	1	2011	1	23	0	91	1	1	0	0	1	1	1
1	1	2011	1	23	0	86	1	1	0	0	1	1	1
1	1	2011	1	23	0	89	1	1	0	0	1	1	1
1	1	2011	1	24	0	91	1	1	0	0	1	1	1
1	1	2011	1	24	0	85	1	1	0	0	1	1	1
1	1	2011	1	24	0	84	1	1	0	0	1	1	1
1	1	2011	1	25	0	9	1	1	0	0	1	1	1
1	1	2011	1	26	0	87	1	1	0	0	1	1	1
1	1	2011	1	26	0	85	1	1	0	0	1	1	1
1	1	2011	1	26	0	95	1	1	0	0	1	1	1
1	1	2011	1	26	0	91	1	1	0	0	1	1	1
1	1	2011	1	26	0	91	1	1	0	0	1	1	1
1	1	2011	1	27	0	89	1	1	0	0	1	1	1
1	1	2011	1	27	0	85	1	1	0	0	1	1	1
1	1	2011	1	27	0	84	1	1	0	0	1	1	1
1	1	2011	1	27	0	91	1	1	0	0	1	1	1
1	1	2011	1	27	0	89	1	1	0	0	1	1	1
1	1	2011	1	27	0	84	1	1	0	0	1	1	1
1	1	2011	1	27	0	85	1	1	0	0	1	1	1
1	1	2011	1	28	0	84	1	1	0	0	1	1	1
1	1	2011	1	28	0	87	1	1	0	0	1	1	1
1	1	2011	1	28	0	93	1	1	0	0	1	1	1
1	1	2011	1	28	0	88	1	1	0	0	1	1	1
1	1	2011	1	28	0	84	1	1	0	0	1	1	1
1	1	2011	1	29	0	94	1	1	0	0	1	1	1
1	1	2011	1	29	0	91	1	1	0	0	1	1	1
1	1	2011	1	29	0	93	1	1	0	0	1	1	1
1	1	2011	1	29	0	76	1	1	0	0	1	1	1
1	1	2011	1	29	0	84	1	1	0	0	1	1	1
1	1	2011	1	30	0	95	1	1	0	0	1	1	1
1	1	2011	1	30	0	93	1	1	0	0	1	1	1
1	1	2011	1	30	0	84	1	1	0	0	1	1	1
1	1	2011	1	30	0	95	1	1	0	0	1	1	1
1	1	2011	1	30	0	60	1	1	0	0	1	1	1
1	1	2011	1	30	0	86	1	1	0	0	1	1	1
1	1	2011	1	31	0	87	1	1	0	0	1	1	1
1	1	2011	1	31	0	85	1	1	0	0	1	1	1
1	1	2011	1	32	0	93	1	1	0	0	1	1	1
1	1	2011	1	32	0	95	1	1	0	0	1	1	1
1	1	2011	1	32	0	90	1	1	0	0	1	1	1
1	1	2011	1	32	0	95	1	1	0	0	1	1	1
1	1	2011	1	32	0	86	1	1	0	0	1	1	1
1	1	2011	1	32	0	86	1	1	0	0	1	1	1
1	1	2011	1	32	0	89	1	1	0	0	1	1	1
1	1	2011	1	32	0	88	1	1	0	0	1	1	1
1	1	2011	1	33	0	95	1	1	0	0	1	1	1
1	1	2011	1	33	0	90	1	1	0	0	1	1	1
1	1	2011	1	33	0	92	1	1	0	0	1	1	1
1	1	2011	1	33	0	86	1	1	0	0	1	1	1
1	1	2011	1	33	0	88	1	1	0	0	1	1	1
1	1	2011	1	33	0	84	1	1	0	0	1	1	1
1	1	2011	1	34	0	90	1	1	0	0	1	1	1
1	1	2011	1	34	0	90	1	1	0	0	1	1	1
1	1	2011	1	34	0	92	1	1	0	0	1	1	1
1	1	2011	1	34	0	93	1	1	0	0	1	1	1
1	1	2011	1	34	0	86	1	1	0	0	1	1	1
1	1	2011	1	34	0	91	1	1	0	0	1	1	1
1	1	2011	1	35	0	86	1	1	0	0	1	1	1
1	1	2011	1	35	0	92	1	1	0	0	1	1	1
1	1	2011	1	35	0	95	1	1	0	0	1	1	1
1	1	2011	1	35	0	85	1	1	0	0	1	1	1
1	1	2011	1	36	0	95	1	1	0	0	1	1	1
1	1	2011	1	36	0	87	1	1	0	0	1	1	1
1	1	2011	1	36	0	95	1	1	0	0	1	1	1
1	1	2011	1	36	0	89	1	1	0	0	1	1	1
1	1	2011	1	36	0	85	1	1	0	0	1	1	1
1	1	2011	1	36	0	93	1	1	0	0	1	1	1
1	1	2011	1	36	0	89	1	1	0	0	1	1	1
1	1	2011	1	36	0	85	1	1	0	0	1	1	1
1	1	2011	1	37	0	88	1	1	0	0	1	1	1
1	1	2011	1	37	0	85	1	1	0	0	1	1	1
1	1	2011	1	37	0	87	1	1	0	0	1	1	1
1	1	2011	1	37	0	90	1	1	0	0	1	1	1
1	1	2011	1	37	0	91	1	1	0	0	1	1	1
1	1	2011	1	37	0	86	1	1	0	0	1	1	1
1	1	2011	1	37	0	87	1	1	0	0	1	1	1
1	1	2011	1	37	0	85	1	1	0	0	1	1	1
1	1	2011	1	37	0	85	1	1	0	0	1	1	1
1	1	2011	1	37	0	93	1	1	0	0	1	1	1
1	1	2011	1	38	0	89	1	1	0	0	1	1	1
1	1	2011	1	38	0	94	1	1	0	0	1	1	1
1	1	2011	1	38	0	90	1	1	0	0	1	1	1
1	1	2011	1	38	0	35	1	1	0	0	1	1	1
1	1	2011	1	38	0	89	1	1	0	0	1	1	1
1	1	2011	1	38	0	86	1	1	0	0	1	1	1
1	1	2011	1	38	0	11	1	1	0	0	1	1	1
1	1	2011	1	38	0	89	1	1	0	0	1	1	1
1	1	2011	1	38	0	84	1	1	0	0	1	1	1
1	1	2011	1	38	0	91	1	1	0	0	1	1	1
1	1	2011	1	39	0	95	1	1	0	0	1	1	1
1	1	2011	1	39	0	35	1	1	0	0	1	1	1
1	1	2011	1	39	0	94	1	1	0	0	1	1	1
1	1	2011	1	39	0	91	1	1	0	0	1	1	1
1	1	2011	1	39	0	91	1	1	0	0	1	1	1
1	1	2011	1	39	0	92	1	1	0	0	1	1	1
1	1	2011	1	39	0	89	1	1	0	0	1	1	1
1	1	2011	1	39	0	59	1	1	0	0	1	1	1
1	1	2011	1	40	0	88	1	1	0	0	1	1	1
1	1	2011	1	40	0	94	1	1	0	0	1	1	1
1	1	2011	1	40	0	88	1	1	0	0	1	1	1
1	1	2011	1	40	0	87	1	1	0	0	1	1	1
1	1	2011	1	40	0	89	1	1	0	0	1	1	1
1	1	2011	1	40	0	16	1	1	0	0	1	1	1
1	1	2011	1	40	0	89	1	1	0	0	1	1	1
1	1	2011	1	41	0	89	1	1	0	0	1	1	1
1	1	2011	1	41	0	94	1	1	0	0	1	1	1
1	1	2011	1	41	0	93	1	1	0	0	1	1	1
1	1	2011	1	41	0	36	1	1	0	0	1	1	1
1	1	2011	1	41	0	84	1	1	0	0	1	1	1
1	1	2011	1	41	0	85	1	1	0	0	1	1	1
1	1	2011	1	41	0	92	1	1	0	0	1	1	1
1	1	2011	1	41	0	84	1	1	0	0	1	1	1
1	1	2011	1	42	0	41	1	1	0	0	1	1	1
1	1	2011	1	42	0	88	1	1	0	0	1	1	1
1	1	2011	1	42	0	14	1	1	0	0	1	1	1
1	1	2011	1	42	0	85	1	1	0	0	1	1	1
1	1	2011	1	42	0	87	1	1	0	0	1	1	1
1	1	2011	1	42	0	92	1	1	0	0	1	1	1
1	1	2011	1	42	0	86	1	1	0	0	1	1	1
1	1	2011	1	42	0	91	1	1	0	0	1	1	1
1	1	2011	1	42	0	94	1	1	0	0	1	1	1
1	1	2011	1	42	0	89	1	1	0	0	1	1	1
1	1	2011	1	43	0	90	1	1	0	0	1	1	1
1	1	2011	1	43	0	95	1	1	0	0	1	1	1
1	1	2011	1	43	0	89	1	1	0	0	1	1	1
1	1	2011	1	43	0	87	1	1	0	0	1	1	1
1	1	2011	1	43	0	67	1	1	0	0	1	1	1
1	1	2011	1	43	0	87	1	1	0	0	1	1	1
1	1	2011	1	43	0	85	1	1	0	0	1	1	1
1	1	2011	1	43	0	86	1	1	0	0	1	1	1
1	1	2011	1	44	0	88	1	1	0	0	1	1	1
1	1	2011	1	44	0	85	1	1	0	0	1	1	1
1	1	2011	1	44	0	94	1	1	0	0	1	1	1
1	1	2011	1	44	0	88	1	1	0	0	1	1	1
1	1	2011	1	44	0	94	1	1	0	0	1	1	1
1	1	2011	1	44	0	93	1	1	0	0	1	1	1
1	1	2011	1	44	0	89	1	1	0	0	1	1	1
1	1	2011	1	44	0	89	1	1	0	0	1	1	1
1	1	2011	1	44	0	84	1	1	0	0	1	1	1
1	1	2011	1	45	0	84	1	1	0	0	1	1	1
1	1	2011	1	45	0	95	1	1	0	0	1	1	1
1	1	2011	1	46	0	95	1	1	0	0	1	1	1
1	1	2011	1	46	0	71	1	1	0	0	1	1	1
1	1	2011	1	46	0	88	1	1	0	0	1	1	1
1	1	2011	1	46	0	95	1	1	0	0	1	1	1
1	1	2011	1	46	0	84	1	1	0	0	1	1	1
1	1	2011	1	46	0	92	1	1	0	0	1	1	1
1	1	2011	1	46	0	87	1	1	0	0	1	1	1
1	1	2011	1	47	0	70	1	1	0	0	1	1	1
1	1	2011	1	47	0	93	1	1	0	0	1	1	1
1	1	2011	1	47	0	92	1	1	0	0	1	1	1
1	1	2011	1	47	0	85	1	1	0	0	1	1	1
1	1	2011	1	47	0	85	1	1	0	0	1	1	1
1	1	2011	1	47	0	85	1	1	0	0	1	1	1
1	1	2011	1	47	0	95	1	1	0	0	1	1	1
1	1	2011	1	48	0	91	1	1	0	0	1	1	1
1	1	2011	1	48	0	71	1	1	0	0	1	1	1
1	1	2011	1	48	0	90	1	1	0	0	1	1	1
1	1	2011	1	48	0	87	1	1	0	0	1	1	1
1	1	2011	1	48	0	85	1	1	0	0	1	1	1
1	1	2011	1	48	0	91	1	1	0	0	1	1	1
1	1	2011	1	48	0	94	1	1	0	0	1	1	1
1	1	2011	1	48	0	87	1	1	0	0	1	1	1
1	1	2011	1	48	0	84	1	1	0	0	1	1	1
1	1	2011	1	48	0	86	1	1	0	0	1	1	1
1	1	2011	1	48	0	84	1	1	0	0	1	1	1
1	1	2011	1	48	0	90	1	1	0	0	1	1	1
1	1	2011	1	49	0	85	1	1	0	0	1	1	1
1	1	2011	1	49	0	91	1	1	0	0	1	1	1
1	1	2011	1	49	0	84	1	1	0	0	1	1	1
1	1	2011	1	49	0	88	1	1	0	0	1	1	1
1	1	2011	1	49	0	93	1	1	0	0	1	1	1
1	1	2011	1	49	0	92	1	1	0	0	1	1	1
1	1	2011	1	49	0	91	1	1	0	0	1	1	1
1	1	2011	1	49	0	87	1	1	0	0	1	1	1
1	1	2011	1	49	0	91	1	1	0	0	1	1	1
1	1	2011	1	49	0	84	1	1	0	0	1	1	1
1	1	2011	1	50	0	88	1	1	0	0	1	1	1
1	1	2011	1	50	0	86	1	1	0	0	1	1	1
1	1	2011	1	50	0	86	1	1	0	0	1	1	1
1	1	2011	1	50	0	88	1	1	0	0	1	1	1
1	1	2011	1	50	0	86	1	1	0	0	1	1	1
1	1	2011	1	50	0	88	1	1	0	0	1	1	1
1	1	2011	1	50	0	93	1	1	0	0	1	1	1
1	1	2011	1	50	0	36	1	1	0	0	1	1	1
1	1	2011	1	50	0	89	1	1	0	0	1	1	1
1	1	2011	1	50	0	86	1	1	0	0	1	1	1
1	1	2011	1	50	0	85	1	1	0	0	1	1	1
1	1	2011	1	50	0	93	1	1	0	0	1	1	1
1	1	2011	1	50	0	93	1	1	0	0	1	1	1
1	1	2011	1	50	0	93	1	1	0	0	1	1	1
1	1	2011	1	50	0	87	1	1	0	0	1	1	1
1	1	2011	1	51	0	86	1	1	0	0	1	1	1
1	1	2011	1	51	0	93	1	1	0	0	1	1	1
1	1	2011	1	51	0	92	1	1	0	0	1	1	1
1	1	2011	1	51	0	72	1	1	0	0	1	1	1
1	1	2011	1	51	0	91	1	1	0	0	1	1	1
1	1	2011	1	51	0	90	1	1	0	0	1	1	1
1	1	2011	1	51	0	84	1	1	0	0	1	1	1
1	1	2011	1	51	0	91	1	1	0	0	1	1	1
1	1	2011	1	51	0	90	1	1	0	0	1	1	1
1	1	2011	1	51	0	88	1	1	0	0	1	1	1
1	1	2011	1	51	0	20	1	1	0	0	1	1	1
1	1	2011	1	51	0	92	1	1	0	0	1	1	1
1	1	2011	1	51	0	85	1	1	0	0	1	1	1
1	1	2011	1	51	0	88	1	1	0	0	1	1	1
1	1	2011	1	52	0	90	1	1	0	0	1	1	1
1	1	2011	1	52	0	95	1	1	0	0	1	1	1
1	1	2011	1	52	0	93	1	1	0	0	1	1	1
1	1	2011	1	52	0	4	1	1	0	0	1	1	1
1	1	2011	1	52	0	89	1	1	0	0	1	1	1
1	1	2011	1	52	0	89	1	1	0	0	1	1	1
1	1	2011	1	52	0	92	1	1	0	0	1	1	1
1	1	2011	1	52	0	89	1	1	0	0	1	1	1
1	1	2011	1	52	0	89	1	1	0	0	1	1	1
1	1	2011	1	52	0	85	1	1	0	0	1	1	1
1	1	2011	1	52	0	90	1	1	0	0	1	1	1
1	1	2011	1	53	0	94	1	1	0	0	1	1	1
1	1	2011	1	53	0	52	1	1	0	0	1	1	1
1	1	2011	1	53	0	85	1	1	0	0	1	1	1
1	1	2011	1	53	0	86	1	1	0	0	1	1	1
1	1	2011	1	53	0	92	1	1	0	0	1	1	1
1	1	2011	1	53	0	84	1	1	0	0	1	1	1
1	1	2011	1	53	0	86	1	1	0	0	1	1	1
1	1	2011	1	53	0	87	1	1	0	0	1	1	1
1	1	2011	1	53	0	93	1	1	0	0	1	1	1
1	1	2011	1	53	0	94	1	1	0	0	1	1	1
1	1	2011	1	53	0	69	1	1	0	0	1	1	1
1	1	2011	1	53	0	85	1	1	0	0	1	1	1
1	1	2011	1	53	0	86	1	1	0	0	1	1	1
1	1	2011	1	53	0	87	1	1	0	0	1	1	1
1	1	2011	1	53	0	59	1	1	0	0	1	1	1
1	1	2011	1	54	0	93	1	1	0	0	1	1	1
1	1	2011	1	54	0	85	1	1	0	0	1	1	1
1	1	2011	1	54	0	79	1	1	0	0	1	1	1
1	1	2011	1	54	0	90	1	1	0	0	1	1	1
1	1	2011	1	54	0	84	1	1	0	0	1	1	1
1	1	2011	1	54	0	85	1	1	0	0	1	1	1
1	1	2011	1	54	0	93	1	1	0	0	1	1	1
1	1	2011	1	54	0	86	1	1	0	0	1	1	1
1	1	2011	1	54	0	90	1	1	0	0	1	1	1
1	1	2011	1	54	0	86	1	1	0	0	1	1	1
1	1	2011	1	54	0	95	1	1	0	0	1	1	1
1	1	2011	1	54	0	0	1	1	0	0	1	1	1
1	1	2011	1	54	0	87	1	1	0	0	1	1	1
1	1	2011	1	54	0	86	1	1	0	0	1	1	1
1	1	2011	1	54	0	85	1	1	0	0	1	1	1
1	1	2011	1	54	0	93	1	1	0	0	1	1	1
1	1	2011	1	54	0	87	1	1	0	0	1	1	1
2	1	2011	1	15	0	87	1	1	0	0	1	1	1
2	1	2011	1	23	0	88	1	1	0	0	1	1	1
2	1	2011	1	24	0	95	1	1	0	0	1	1	1
2	1	2011	1	24	0	93	1	1	0	0	1	1	1
2	1	2011	1	25	0	89	1	1	0	0	1	1	1
2	1	2011	1	25	0	88	1	1	0	0	1	1	1
2	1	2011	1	26	0	87	1	1	0	0	1	1	1
2	1	2011	1	28	0	84	1	1	0	0	1	1	1
2	1	2011	1	28	0	91	1	1	0	0	1	1	1
2	1	2011	1	29	0	90	1	1	0	0	1	1	1
2	1	2011	1	30	0	29	1	1	0	0	1	1	1
2	1	2011	1	35	0	84	1	1	0	0	1	1	1
2	1	2011	1	36	0	89	1	1	0	0	1	1	1
2	1	2011	1	37	0	86	1	1	0	0	1	1	1
2	1	2011	1	38	0	93	1	1	0	0	1	1	1
2	1	2011	1	39	0	92	1	1	0	0	1	1	1
2	1	2011	1	39	0	86	1	1	0	0	1	1	1
2	1	2011	1	41	0	90	1	1	0	0	1	1	1
2	1	2011	1	43	0	92	1	1	0	0	1	1	1
2	1	2011	1	45	0	84	1	1	0	0	1	1	1
2	1	2011	1	46	0	86	1	1	0	0	1	1	1
2	1	2011	1	46	0	94	1	1	0	0	1	1	1
2	1	2011	1	46	0	87	1	1	0	0	1	1	1
2	1	2011	1	47	0	78	1	1	0	0	1	1	1
2	1	2011	1	48	0	90	1	1	0	0	1	1	1
2	1	2011	1	48	0	90	1	1	0	0	1	1	1
2	1	2011	1	48	0	83	1	1	0	0	1	1	1
2	1	2011	1	48	0	94	1	1	0	0	1	1	1
2	1	2011	1	49	0	85	1	1	0	0	1	1	1
2	1	2011	1	49	0	85	1	1	0	0	1	1	1
2	1	2011	1	49	0	85	1	1	0	0	1	1	1
2	1	2011	1	50	0	84	1	1	0	0	1	1	1
2	1	2011	1	51	0	0	1	1	0	0	1	1	1
2	1	2011	1	51	0	8	1	1	0	0	1	1	1
2	1	2011	1	51	0	16	1	1	0	0	1	1	1
2	1	2011	1	52	0	95	1	1	0	0	1	1	1
2	1	2011	1	53	0	95	1	1	0	0	1	1	1
2	1	2011	1	53	0	86	1	1	0	0	1	1	1
2	1	2011	1	54	0	87	1	1	0	0	1	1	1
2	1	2011	1	54	0	93	1	1	0	0	1	1	1
2	1	2011	1	54	0	93	1	1	0	0	1	1	1
2	1	2011	1	54	0	90	1	1	0	0	1	1	1
2	1	2011	1	54	0	87	1	1	0	0	1	1	1
0	1	2011	1	21	0	93	1	1	0	0	1	1	1
0	1	2011	1	21	0	93	1	1	0	0	1	1	1
0	1	2011	1	26	0	92	1	1	0	0	1	1	1
0	1	2011	1	29	0	85	1	1	0	0	1	1	1
0	1	2011	1	33	0	92	1	1	0	0	1	1	1
0	1	2011	1	34	0	84	1	1	0	0	1	1	1
0	1	2011	1	37	0	86	1	1	0	0	1	1	1
0	1	2011	1	37	0	92	1	1	0	0	1	1	1
0	1	2011	1	38	0	69	1	1	0	0	1	1	1
0	1	2011	1	39	0	84	1	1	0	0	1	1	1
0	1	2011	1	41	0	92	1	1	0	0	1	1	1
0	1	2011	1	43	0	88	1	1	0	0	1	1	1
0	1	2011	1	43	0	84	1	1	0	0	1	1	1
0	1	2011	1	43	0	86	1	1	0	0	1	1	1
0	1	2011	1	44	0	95	1	1	0	0	1	1	1
0	1	2011	1	45	0	91	1	1	0	0	1	1	1
0	1	2011	1	46	0	12	1	1	0	0	1	1	1
0	1	2011	1	47	0	90	1	1	0	0	1	1	1
0	1	2011	1	48	0	82	1	1	0	0	1	1	1
0	1	2011	1	49	0	31	1	1	0	0	1	1	1
0	1	2011	1	50	0	85	1	1	0	0	1	1	1
0	1	2011	1	51	0	85	1	1	0	0	1	1	1
0	1	2011	1	51	0	41	1	1	0	0	1	1	1
0	1	2011	1	51	0	85	1	1	0	0	1	1	1
0	1	2011	1	52	0	90	1	1	0	0	1	1	1
1	0	2011	1	34	0	93	1	1	0	0	1	1	1
1	0	2011	1	34	0	85	1	1	0	0	1	1	1
1	0	2011	1	36	0	1	1	1	0	0	1	1	1
1	0	2011	1	42	0	89	1	1	0	0	1	1	1
1	0	2011	1	45	0	89	1	1	0	0	1	1	1
1	0	2011	1	47	0	90	1	1	0	0	1	1	1
1	0	2011	1	48	0	85	1	1	0	0	1	1	1
1	0	2011	1	53	0	84	1	1	0	0	1	1	1
1	0	2011	1	53	0	95	1	1	0	0	1	1	1
1	0	2011	1	54	0	89	1	1	0	0	1	1	1
0	0	2011	1	43	0	91	1	1	0	0	1	1	1
0	0	2011	1	43	0	86	1	1	0	0	1	1	1
1	1	2011	1	25	0	94	1	1	0	0	1	1	1
1	1	2011	1	26	0	94	1	1	0	0	1	1	1
1	1	2011	1	26	0	81	1	1	0	0	1	1	1
1	1	2011	1	28	0	91	1	1	0	0	1	1	1
1	1	2011	1	28	0	37	1	1	0	0	1	1	1
1	1	2011	1	29	0	84	1	1	0	0	1	1	1
1	1	2011	1	29	0	93	1	1	0	0	1	1	1
1	1	2011	1	30	0	50	1	1	0	0	1	1	1
1	1	2011	1	31	0	88	1	1	0	0	1	1	1
1	1	2011	1	31	0	95	1	1	0	0	1	1	1
1	1	2011	1	32	0	86	1	1	0	0	1	1	1
1	1	2011	1	33	0	40	1	1	0	0	1	1	1
1	1	2011	1	34	0	85	1	1	0	0	1	1	1
1	1	2011	1	34	0	91	1	1	0	0	1	1	1
1	1	2011	1	37	0	86	1	1	0	0	1	1	1
1	1	2011	1	37	0	93	1	1	0	0	1	1	1
1	1	2011	1	38	0	92	1	1	0	0	1	1	1
1	1	2011	1	38	0	94	1	1	0	0	1	1	1
1	1	2011	1	38	0	93	1	1	0	0	1	1	1
1	1	2011	1	39	0	94	1	1	0	0	1	1	1
1	1	2011	1	39	0	85	1	1	0	0	1	1	1
1	1	2011	1	41	0	89	1	1	0	0	1	1	1
1	1	2011	1	41	0	91	1	1	0	0	1	1	1
1	1	2011	1	41	0	78	1	1	0	0	1	1	1
1	1	2011	1	42	0	93	1	1	0	0	1	1	1
1	1	2011	1	42	0	93	1	1	0	0	1	1	1
1	1	2011	1	45	0	88	1	1	0	0	1	1	1
1	1	2011	1	45	0	91	1	1	0	0	1	1	1
1	1	2011	1	47	0	93	1	1	0	0	1	1	1
1	1	2011	1	47	0	91	1	1	0	0	1	1	1
1	1	2011	1	47	0	87	1	1	0	0	1	1	1
1	1	2011	1	48	0	66	1	1	0	0	1	1	1
1	1	2011	1	48	0	92	1	1	0	0	1	1	1
1	1	2011	1	48	0	93	1	1	0	0	1	1	1
1	1	2011	1	48	0	86	1	1	0	0	1	1	1
1	1	2011	1	50	0	87	1	1	0	0	1	1	1
1	1	2011	1	50	0	92	1	1	0	0	1	1	1
1	1	2011	1	50	0	90	1	1	0	0	1	1	1
1	1	2011	1	50	0	84	1	1	0	0	1	1	1
1	1	2011	1	51	0	95	1	1	0	0	1	1	1
1	1	2011	1	51	0	91	1	1	0	0	1	1	1
1	1	2011	1	51	0	61	1	1	0	0	1	1	1
1	1	2011	1	51	0	84	1	1	0	0	1	1	1
1	1	2011	1	52	0	85	1	1	0	0	1	1	1
1	1	2011	1	52	0	94	1	1	0	0	1	1	1
1	1	2011	1	52	0	88	1	1	0	0	1	1	1
1	1	2011	1	52	0	94	1	1	0	0	1	1	1
1	1	2011	1	53	0	89	1	1	0	0	1	1	1
1	1	2011	1	53	0	94	1	1	0	0	1	1	1
1	1	2011	1	53	0	93	1	1	0	0	1	1	1
1	1	2011	1	54	0	89	1	1	0	0	1	1	1
1	1	2011	1	54	0	94	1	1	0	0	1	1	1
1	1	2011	1	54	0	86	1	1	0	0	1	1	1
1	1	2011	1	54	0	85	1	1	0	0	1	1	1
1	1	2011	1	54	0	89	1	1	0	0	1	1	1
2	1	2011	1	34	0	91	1	1	0	0	1	1	1
2	1	2011	1	37	0	17	1	1	0	0	1	1	1
2	1	2011	1	38	0	88	1	1	0	0	1	1	1
2	1	2011	1	41	0	15	1	1	0	0	1	1	1
2	1	2011	1	44	0	93	1	1	0	0	1	1	1
2	1	2011	1	47	0	87	1	1	0	0	1	1	1
2	1	2011	1	47	0	92	1	1	0	0	1	1	1
2	1	2011	1	54	0	91	1	1	0	0	1	1	1
0	1	2011	1	26	0	90	1	1	0	0	1	1	1
0	1	2011	1	44	0	86	1	1	0	0	1	1	1
0	1	2011	1	46	0	94	1	1	0	0	1	1	1
0	1	2011	1	48	0	85	1	1	0	0	1	1	1
1	0	2011	1	26	0	94	1	1	0	0	1	1	1
1	0	2011	1	27	0	85	1	1	0	0	1	1	1
1	0	2011	1	28	0	91	1	1	0	0	1	1	1
1	0	2011	1	31	0	92	1	1	0	0	1	1	1
1	0	2011	1	40	0	91	1	1	0	0	1	1	1
1	0	2011	1	46	0	87	1	1	0	0	1	1	1
1	0	2011	1	48	0	42	1	1	0	0	1	1	1
1	0	2011	1	48	0	95	1	1	0	0	1	1	1
1	0	2011	1	48	0	87	1	1	0	0	1	1	1
1	0	2011	1	49	0	87	1	1	0	0	1	1	1
1	0	2011	1	50	0	87	1	1	0	0	1	1	1
1	0	2011	1	53	0	89	1	1	0	0	1	1	1
1	0	2011	1	54	0	85	1	1	0	0	1	1	1
2	0	2011	1	42	0	95	1	1	0	0	1	1	1
1	1	2011	1	16	0	90	1	1	0	0	1	1	1
1	1	2011	1	17	0	86	1	1	0	0	1	1	1
1	1	2011	1	19	0	84	1	1	0	0	1	1	1
1	1	2011	1	20	0	87	1	1	0	0	1	1	1
1	1	2011	1	24	0	84	1	1	0	0	1	1	1
1	1	2011	1	25	0	90	1	1	0	0	1	1	1
1	1	2011	1	25	0	91	1	1	0	0	1	1	1
1	1	2011	1	27	0	91	1	1	0	0	1	1	1
1	1	2011	1	27	0	84	1	1	0	0	1	1	1
1	1	2011	1	28	0	85	1	1	0	0	1	1	1
1	1	2011	1	29	0	89	1	1	0	0	1	1	1
1	1	2011	1	30	0	85	1	1	0	0	1	1	1
1	1	2011	1	30	0	89	1	1	0	0	1	1	1
1	1	2011	1	30	0	92	1	1	0	0	1	1	1
1	1	2011	1	32	0	93	1	1	0	0	1	1	1
1	1	2011	1	32	0	84	1	1	0	0	1	1	1
1	1	2011	1	32	0	95	1	1	0	0	1	1	1
1	1	2011	1	32	0	95	1	1	0	0	1	1	1
1	1	2011	1	34	0	70	1	1	0	0	1	1	1
1	1	2011	1	34	0	89	1	1	0	0	1	1	1
1	1	2011	1	34	0	95	1	1	0	0	1	1	1
1	1	2011	1	34	0	86	1	1	0	0	1	1	1
1	1	2011	1	34	0	93	1	1	0	0	1	1	1
1	1	2011	1	34	0	87	1	1	0	0	1	1	1
1	1	2011	1	34	0	91	1	1	0	0	1	1	1
1	1	2011	1	34	0	86	1	1	0	0	1	1	1
1	1	2011	1	34	0	88	1	1	0	0	1	1	1
1	1	2011	1	35	0	89	1	1	0	0	1	1	1
1	1	2011	1	35	0	85	1	1	0	0	1	1	1
1	1	2011	1	35	0	85	1	1	0	0	1	1	1
1	1	2011	1	36	0	89	1	1	0	0	1	1	1
1	1	2011	1	36	0	94	1	1	0	0	1	1	1
1	1	2011	1	36	0	93	1	1	0	0	1	1	1
1	1	2011	1	36	0	86	1	1	0	0	1	1	1
1	1	2011	1	37	0	90	1	1	0	0	1	1	1
1	1	2011	1	38	0	95	1	1	0	0	1	1	1
1	1	2011	1	38	0	74	1	1	0	0	1	1	1
1	1	2011	1	38	0	94	1	1	0	0	1	1	1
1	1	2011	1	38	0	84	1	1	0	0	1	1	1
1	1	2011	1	39	0	91	1	1	0	0	1	1	1
1	1	2011	1	39	0	86	1	1	0	0	1	1	1
1	1	2011	1	39	0	40	1	1	0	0	1	1	1
1	1	2011	1	39	0	89	1	1	0	0	1	1	1
1	1	2011	1	40	0	88	1	1	0	0	1	1	1
1	1	2011	1	40	0	84	1	1	0	0	1	1	1
1	1	2011	1	40	0	94	1	1	0	0	1	1	1
1	1	2011	1	40	0	91	1	1	0	0	1	1	1
1	1	2011	1	40	0	7	1	1	0	0	1	1	1
1	1	2011	1	40	0	92	1	1	0	0	1	1	1
1	1	2011	1	41	0	85	1	1	0	0	1	1	1
1	1	2011	1	41	0	90	1	1	0	0	1	1	1
1	1	2011	1	41	0	81	1	1	0	0	1	1	1
1	1	2011	1	41	0	93	1	1	0	0	1	1	1
1	1	2011	1	41	0	87	1	1	0	0	1	1	1
1	1	2011	1	41	0	57	1	1	0	0	1	1	1
1	1	2011	1	41	0	85	1	1	0	0	1	1	1
1	1	2011	1	41	0	89	1	1	0	0	1	1	1
1	1	2011	1	41	0	94	1	1	0	0	1	1	1
1	1	2011	1	42	0	95	1	1	0	0	1	1	1
1	1	2011	1	42	0	41	1	1	0	0	1	1	1
1	1	2011	1	42	0	86	1	1	0	0	1	1	1
1	1	2011	1	43	0	90	1	1	0	0	1	1	1
1	1	2011	1	43	0	86	1	1	0	0	1	1	1
1	1	2011	1	43	0	86	1	1	0	0	1	1	1
1	1	2011	1	44	0	94	1	1	0	0	1	1	1
1	1	2011	1	44	0	85	1	1	0	0	1	1	1
1	1	2011	1	45	0	85	1	1	0	0	1	1	1
1	1	2011	1	45	0	94	1	1	0	0	1	1	1
1	1	2011	1	45	0	88	1	1	0	0	1	1	1
1	1	2011	1	45	0	90	1	1	0	0	1	1	1
1	1	2011	1	45	0	90	1	1	0	0	1	1	1
1	1	2011	1	45	0	92	1	1	0	0	1	1	1
1	1	2011	1	45	0	86	1	1	0	0	1	1	1
1	1	2011	1	45	0	95	1	1	0	0	1	1	1
1	1	2011	1	45	0	89	1	1	0	0	1	1	1
1	1	2011	1	45	0	94	1	1	0	0	1	1	1
1	1	2011	1	45	0	92	1	1	0	0	1	1	1
1	1	2011	1	45	0	0	1	1	0	0	1	1	1
1	1	2011	1	45	0	85	1	1	0	0	1	1	1
1	1	2011	1	46	0	87	1	1	0	0	1	1	1
1	1	2011	1	46	0	90	1	1	0	0	1	1	1
1	1	2011	1	46	0	94	1	1	0	0	1	1	1
1	1	2011	1	47	0	85	1	1	0	0	1	1	1
1	1	2011	1	47	0	93	1	1	0	0	1	1	1
1	1	2011	1	47	0	0	1	1	0	0	1	1	1
1	1	2011	1	47	0	90	1	1	0	0	1	1	1
1	1	2011	1	47	0	84	1	1	0	0	1	1	1
1	1	2011	1	47	0	84	1	1	0	0	1	1	1
1	1	2011	1	48	0	15	1	1	0	0	1	1	1
1	1	2011	1	48	0	89	1	1	0	0	1	1	1
1	1	2011	1	48	0	88	1	1	0	0	1	1	1
1	1	2011	1	48	0	93	1	1	0	0	1	1	1
1	1	2011	1	48	0	93	1	1	0	0	1	1	1
1	1	2011	1	48	0	92	1	1	0	0	1	1	1
1	1	2011	1	48	0	79	1	1	0	0	1	1	1
1	1	2011	1	48	0	64	1	1	0	0	1	1	1
1	1	2011	1	49	0	90	1	1	0	0	1	1	1
1	1	2011	1	49	0	93	1	1	0	0	1	1	1
1	1	2011	1	49	0	93	1	1	0	0	1	1	1
1	1	2011	1	49	0	87	1	1	0	0	1	1	1
1	1	2011	1	50	0	87	1	1	0	0	1	1	1
1	1	2011	1	50	0	84	1	1	0	0	1	1	1
1	1	2011	1	50	0	91	1	1	0	0	1	1	1
1	1	2011	1	50	0	89	1	1	0	0	1	1	1
1	1	2011	1	50	0	6	1	1	0	0	1	1	1
1	1	2011	1	51	0	55	1	1	0	0	1	1	1
1	1	2011	1	51	0	15	1	1	0	0	1	1	1
1	1	2011	1	51	0	87	1	1	0	0	1	1	1
1	1	2011	1	51	0	95	1	1	0	0	1	1	1
1	1	2011	1	52	0	83	1	1	0	0	1	1	1
1	1	2011	1	52	0	95	1	1	0	0	1	1	1
1	1	2011	1	52	0	88	1	1	0	0	1	1	1
1	1	2011	1	52	0	86	1	1	0	0	1	1	1
1	1	2011	1	52	0	64	1	1	0	0	1	1	1
1	1	2011	1	52	0	85	1	1	0	0	1	1	1
1	1	2011	1	53	0	84	1	1	0	0	1	1	1
1	1	2011	1	53	0	90	1	1	0	0	1	1	1
1	1	2011	1	53	0	85	1	1	0	0	1	1	1
1	1	2011	1	53	0	84	1	1	0	0	1	1	1
1	1	2011	1	53	0	89	1	1	0	0	1	1	1
1	1	2011	1	53	0	90	1	1	0	0	1	1	1
1	1	2011	1	54	0	91	1	1	0	0	1	1	1
1	1	2011	1	54	0	87	1	1	0	0	1	1	1
1	1	2011	1	54	0	92	1	1	0	0	1	1	1
1	1	2011	1	54	0	88	1	1	0	0	1	1	1
1	1	2011	1	54	0	93	1	1	0	0	1	1	1
1	1	2011	1	54	0	87	1	1	0	0	1	1	1
2	1	2011	1	31	0	91	1	1	0	0	1	1	1
2	1	2011	1	33	0	90	1	1	0	0	1	1	1
2	1	2011	1	33	0	88	1	1	0	0	1	1	1
2	1	2011	1	34	0	89	1	1	0	0	1	1	1
2	1	2011	1	35	0	94	1	1	0	0	1	1	1
2	1	2011	1	37	0	91	1	1	0	0	1	1	1
2	1	2011	1	40	0	5	1	1	0	0	1	1	1
2	1	2011	1	42	0	92	1	1	0	0	1	1	1
2	1	2011	1	42	0	93	1	1	0	0	1	1	1
2	1	2011	1	44	0	90	1	1	0	0	1	1	1
2	1	2011	1	45	0	88	1	1	0	0	1	1	1
2	1	2011	1	48	0	94	1	1	0	0	1	1	1
2	1	2011	1	50	0	91	1	1	0	0	1	1	1
2	1	2011	1	53	0	89	1	1	0	0	1	1	1
2	1	2011	1	53	0	88	1	1	0	0	1	1	1
2	1	2011	1	53	0	90	1	1	0	0	1	1	1
2	1	2011	1	54	0	90	1	1	0	0	1	1	1
0	1	2011	1	29	0	90	1	1	0	0	1	1	1
0	1	2011	1	37	0	90	1	1	0	0	1	1	1
0	1	2011	1	40	0	86	1	1	0	0	1	1	1
0	1	2011	1	44	0	88	1	1	0	0	1	1	1
0	1	2011	1	48	0	86	1	1	0	0	1	1	1
0	1	2011	1	48	0	84	1	1	0	0	1	1	1
0	1	2011	1	52	0	91	1	1	0	0	1	1	1
2	1	2011	1	39	0	90	1	1	0	0	1	1	1
1	1	2011	1	39	0	91	1	1	0	0	1	1	1
1	1	2011	1	48	0	85	1	1	0	0	1	1	1
1	1	2011	1	54	0	84	1	1	0	0	1	1	1
2	1	2011	1	32	0	93	1	1	0	0	1	1	1
1	0	2010	1	54	0	100	1	1	1	0	1	1	1
1	1	2010	1	34	0	102	1	1	1	0	1	1	1
1	1	2010	1	35	0	96	1	1	1	0	1	1	1
1	1	2010	1	54	0	99	1	1	1	0	1	1	1
0	1	2010	1	45	0	104	1	1	1	0	1	1	1
1	0	2010	1	46	0	98	1	1	1	0	1	1	1
1	1	2010	1	22	0	105	1	1	1	0	1	1	1
1	1	2010	1	26	0	72	1	1	1	0	1	1	1
1	1	2010	1	28	0	99	1	1	1	0	1	1	1
1	1	2010	1	29	0	106	1	1	1	0	1	1	1
1	1	2010	1	30	0	97	1	1	1	0	1	1	1
1	1	2010	1	33	0	100	1	1	1	0	1	1	1
1	1	2010	1	36	0	96	1	1	1	0	1	1	1
1	1	2010	1	37	0	106	1	1	1	0	1	1	1
1	1	2010	1	37	0	100	1	1	1	0	1	1	1
1	1	2010	1	41	0	106	1	1	1	0	1	1	1
1	1	2010	1	42	0	95	1	1	1	0	1	1	1
1	1	2010	1	43	0	105	1	1	1	0	1	1	1
1	1	2010	1	46	0	106	1	1	1	0	1	1	1
1	1	2010	1	46	0	101	1	1	1	0	1	1	1
1	1	2010	1	47	0	102	1	1	1	0	1	1	1
1	1	2010	1	49	0	85	1	1	1	0	1	1	1
1	1	2010	1	49	0	100	1	1	1	0	1	1	1
1	1	2010	1	50	0	96	1	1	1	0	1	1	1
1	1	2010	1	50	0	102	1	1	1	0	1	1	1
1	1	2010	1	50	0	102	1	1	1	0	1	1	1
1	1	2010	1	51	0	105	1	1	1	0	1	1	1
1	1	2010	1	52	0	97	1	1	1	0	1	1	1
1	1	2010	1	53	0	96	1	1	1	0	1	1	1
1	1	2010	1	53	0	96	1	1	1	0	1	1	1
1	1	2010	1	53	0	106	1	1	1	0	1	1	1
1	1	2010	1	54	0	98	1	1	1	0	1	1	1
2	1	2010	1	35	0	106	1	1	1	0	1	1	1
0	1	2010	1	43	0	96	1	1	1	0	1	1	1
0	1	2010	1	46	0	102	1	1	1	0	1	1	1
1	0	2010	1	54	0	97	1	1	1	0	1	1	1
1	1	2010	1	20	0	49	1	1	1	0	1	1	1
1	1	2010	1	47	0	95	1	1	1	0	1	1	1
1	0	2010	1	23	0	98	1	1	1	0	1	1	1
1	0	2010	1	44	0	98	1	1	1	0	1	1	1
1	0	2010	1	46	0	97	1	1	1	0	1	1	1
1	0	2010	1	49	0	50	1	1	1	0	1	1	1
1	1	2010	1	24	0	96	1	1	1	0	1	1	1
1	1	2010	1	24	0	98	1	1	1	0	1	1	1
1	1	2010	1	28	0	104	1	1	1	0	1	1	1
1	1	2010	1	29	0	102	1	1	1	0	1	1	1
1	1	2010	1	30	0	100	1	1	1	0	1	1	1
1	1	2010	1	35	0	104	1	1	1	0	1	1	1
1	1	2010	1	37	0	106	1	1	1	0	1	1	1
1	1	2010	1	40	0	96	1	1	1	0	1	1	1
1	1	2010	1	43	0	98	1	1	1	0	1	1	1
1	1	2010	1	51	0	97	1	1	1	0	1	1	1
1	1	2010	1	52	0	102	1	1	1	0	1	1	1
1	1	2010	1	52	0	102	1	1	1	0	1	1	1
1	1	2010	1	54	0	103	1	1	1	0	1	1	1
1	1	2010	1	54	0	96	1	1	1	0	1	1	1
2	1	2010	1	50	0	98	1	1	1	0	1	1	1
2	1	2010	1	39	0	96	1	1	1	0	1	1	1
1	0	2010	1	35	0	101	1	1	0	0	1	1	1
1	0	2010	1	36	0	89	1	1	0	0	1	1	1
1	0	2010	1	38	0	97	1	1	0	0	1	1	1
1	0	2010	1	40	0	3	1	1	0	0	1	1	1
1	0	2010	1	42	0	100	1	1	0	0	1	1	1
1	0	2010	1	48	0	103	1	1	0	0	1	1	1
1	0	2010	1	48	0	98	1	1	0	0	1	1	1
1	0	2010	1	49	0	105	1	1	0	0	1	1	1
1	0	2010	1	51	0	96	1	1	0	0	1	1	1
1	0	2010	1	53	0	100	1	1	0	0	1	1	1
1	0	2010	1	53	0	99	1	1	0	0	1	1	1
2	0	2010	1	34	0	105	1	1	0	0	1	1	1
0	0	2010	1	32	0	100	1	1	0	0	1	1	1
0	0	2010	1	34	0	104	1	1	0	0	1	1	1
1	1	2010	1	18	0	100	1	1	0	0	1	1	1
1	1	2010	1	20	0	98	1	1	0	0	1	1	1
1	1	2010	1	24	0	100	1	1	0	0	1	1	1
1	1	2010	1	25	0	107	1	1	0	0	1	1	1
1	1	2010	1	26	0	103	1	1	0	0	1	1	1
1	1	2010	1	26	0	101	1	1	0	0	1	1	1
1	1	2010	1	26	0	107	1	1	0	0	1	1	1
1	1	2010	1	27	0	106	1	1	0	0	1	1	1
1	1	2010	1	28	0	97	1	1	0	0	1	1	1
1	1	2010	1	28	0	105	1	1	0	0	1	1	1
1	1	2010	1	30	0	105	1	1	0	0	1	1	1
1	1	2010	1	30	0	105	1	1	0	0	1	1	1
1	1	2010	1	30	0	106	1	1	0	0	1	1	1
1	1	2010	1	32	0	102	1	1	0	0	1	1	1
1	1	2010	1	32	0	100	1	1	0	0	1	1	1
1	1	2010	1	32	0	97	1	1	0	0	1	1	1
1	1	2010	1	33	0	100	1	1	0	0	1	1	1
1	1	2010	1	35	0	99	1	1	0	0	1	1	1
1	1	2010	1	35	0	96	1	1	0	0	1	1	1
1	1	2010	1	35	0	106	1	1	0	0	1	1	1
1	1	2010	1	35	0	101	1	1	0	0	1	1	1
1	1	2010	1	35	0	99	1	1	0	0	1	1	1
1	1	2010	1	36	0	107	1	1	0	0	1	1	1
1	1	2010	1	36	0	96	1	1	0	0	1	1	1
1	1	2010	1	37	0	104	1	1	0	0	1	1	1
1	1	2010	1	37	0	102	1	1	0	0	1	1	1
1	1	2010	1	37	0	96	1	1	0	0	1	1	1
1	1	2010	1	38	0	107	1	1	0	0	1	1	1
1	1	2010	1	38	0	105	1	1	0	0	1	1	1
1	1	2010	1	39	0	97	1	1	0	0	1	1	1
1	1	2010	1	39	0	77	1	1	0	0	1	1	1
1	1	2010	1	39	0	98	1	1	0	0	1	1	1
1	1	2010	1	40	0	98	1	1	0	0	1	1	1
1	1	2010	1	40	0	105	1	1	0	0	1	1	1
1	1	2010	1	41	0	99	1	1	0	0	1	1	1
1	1	2010	1	41	0	104	1	1	0	0	1	1	1
1	1	2010	1	41	0	98	1	1	0	0	1	1	1
1	1	2010	1	41	0	102	1	1	0	0	1	1	1
1	1	2010	1	41	0	105	1	1	0	0	1	1	1
1	1	2010	1	42	0	102	1	1	0	0	1	1	1
1	1	2010	1	42	0	75	1	1	0	0	1	1	1
1	1	2010	1	42	0	106	1	1	0	0	1	1	1
1	1	2010	1	42	0	79	1	1	0	0	1	1	1
1	1	2010	1	43	0	96	1	1	0	0	1	1	1
1	1	2010	1	43	0	102	1	1	0	0	1	1	1
1	1	2010	1	43	0	101	1	1	0	0	1	1	1
1	1	2010	1	43	0	102	1	1	0	0	1	1	1
1	1	2010	1	43	0	100	1	1	0	0	1	1	1
1	1	2010	1	44	0	105	1	1	0	0	1	1	1
1	1	2010	1	44	0	102	1	1	0	0	1	1	1
1	1	2010	1	44	0	99	1	1	0	0	1	1	1
1	1	2010	1	45	0	107	1	1	0	0	1	1	1
1	1	2010	1	46	0	107	1	1	0	0	1	1	1
1	1	2010	1	46	0	101	1	1	0	0	1	1	1
1	1	2010	1	46	0	100	1	1	0	0	1	1	1
1	1	2010	1	47	0	101	1	1	0	0	1	1	1
1	1	2010	1	47	0	102	1	1	0	0	1	1	1
1	1	2010	1	47	0	100	1	1	0	0	1	1	1
1	1	2010	1	48	0	105	1	1	0	0	1	1	1
1	1	2010	1	48	0	103	1	1	0	0	1	1	1
1	1	2010	1	49	0	97	1	1	0	0	1	1	1
1	1	2010	1	49	0	107	1	1	0	0	1	1	1
1	1	2010	1	49	0	105	1	1	0	0	1	1	1
1	1	2010	1	49	0	104	1	1	0	0	1	1	1
1	1	2010	1	49	0	105	1	1	0	0	1	1	1
1	1	2010	1	49	0	104	1	1	0	0	1	1	1
1	1	2010	1	49	0	97	1	1	0	0	1	1	1
1	1	2010	1	49	0	96	1	1	0	0	1	1	1
1	1	2010	1	50	0	97	1	1	0	0	1	1	1
1	1	2010	1	50	0	106	1	1	0	0	1	1	1
1	1	2010	1	51	0	103	1	1	0	0	1	1	1
1	1	2010	1	52	0	102	1	1	0	0	1	1	1
1	1	2010	1	52	0	50	1	1	0	0	1	1	1
1	1	2010	1	53	0	103	1	1	0	0	1	1	1
1	1	2010	1	53	0	1	1	1	0	0	1	1	1
1	1	2010	1	53	0	102	1	1	0	0	1	1	1
1	1	2010	1	53	0	97	1	1	0	0	1	1	1
1	1	2010	1	53	0	73	1	1	0	0	1	1	1
1	1	2010	1	54	0	104	1	1	0	0	1	1	1
1	1	2010	1	54	0	104	1	1	0	0	1	1	1
1	1	2010	1	54	0	105	1	1	0	0	1	1	1
1	1	2010	1	54	0	98	1	1	0	0	1	1	1
1	1	2010	1	54	0	95	1	1	0	0	1	1	1
2	1	2010	1	33	0	102	1	1	0	0	1	1	1
2	1	2010	1	33	0	106	1	1	0	0	1	1	1
2	1	2010	1	34	0	102	1	1	0	0	1	1	1
2	1	2010	1	37	0	99	1	1	0	0	1	1	1
2	1	2010	1	41	0	97	1	1	0	0	1	1	1
2	1	2010	1	42	0	107	1	1	0	0	1	1	1
2	1	2010	1	43	0	106	1	1	0	0	1	1	1
2	1	2010	1	49	0	97	1	1	0	0	1	1	1
2	1	2010	1	52	0	106	1	1	0	0	1	1	1
0	1	2010	1	29	0	97	1	1	0	0	1	1	1
0	1	2010	1	31	0	98	1	1	0	0	1	1	1
0	1	2010	1	31	0	103	1	1	0	0	1	1	1
0	1	2010	1	31	0	105	1	1	0	0	1	1	1
0	1	2010	1	32	0	99	1	1	0	0	1	1	1
0	1	2010	1	35	0	99	1	1	0	0	1	1	1
0	1	2010	1	35	0	96	1	1	0	0	1	1	1
0	1	2010	1	40	0	105	1	1	0	0	1	1	1
0	1	2010	1	40	0	101	1	1	0	0	1	1	1
0	1	2010	1	41	0	104	1	1	0	0	1	1	1
0	1	2010	1	41	0	103	1	1	0	0	1	1	1
0	1	2010	1	44	0	96	1	1	0	0	1	1	1
0	1	2010	1	45	0	100	1	1	0	0	1	1	1
0	1	2010	1	48	0	101	1	1	0	0	1	1	1
0	1	2010	1	51	0	105	1	1	0	0	1	1	1
0	1	2010	1	51	0	97	1	1	0	0	1	1	1
1	0	2010	1	17	0	97	1	1	0	0	1	1	1
1	0	2010	1	23	0	80	1	1	0	0	1	1	1
1	0	2010	1	26	0	102	1	1	0	0	1	1	1
1	0	2010	1	29	0	102	1	1	0	0	1	1	1
1	0	2010	1	32	0	104	1	1	0	0	1	1	1
1	0	2010	1	33	0	104	1	1	0	0	1	1	1
1	0	2010	1	35	0	104	1	1	0	0	1	1	1
1	0	2010	1	35	0	99	1	1	0	0	1	1	1
1	0	2010	1	37	0	103	1	1	0	0	1	1	1
1	0	2010	1	39	0	107	1	1	0	0	1	1	1
1	0	2010	1	39	0	107	1	1	0	0	1	1	1
1	0	2010	1	39	0	107	1	1	0	0	1	1	1
1	0	2010	1	41	0	102	1	1	0	0	1	1	1
1	0	2010	1	41	0	99	1	1	0	0	1	1	1
1	0	2010	1	41	0	105	1	1	0	0	1	1	1
1	0	2010	1	42	0	89	1	1	0	0	1	1	1
1	0	2010	1	42	0	104	1	1	0	0	1	1	1
1	0	2010	1	43	0	97	1	1	0	0	1	1	1
1	0	2010	1	43	0	103	1	1	0	0	1	1	1
1	0	2010	1	43	0	99	1	1	0	0	1	1	1
1	0	2010	1	44	0	107	1	1	0	0	1	1	1
1	0	2010	1	45	0	103	1	1	0	0	1	1	1
1	0	2010	1	45	0	101	1	1	0	0	1	1	1
1	0	2010	1	45	0	101	1	1	0	0	1	1	1
1	0	2010	1	45	0	106	1	1	0	0	1	1	1
1	0	2010	1	46	0	105	1	1	0	0	1	1	1
1	0	2010	1	46	0	104	1	1	0	0	1	1	1
1	0	2010	1	46	0	98	1	1	0	0	1	1	1
1	0	2010	1	46	0	103	1	1	0	0	1	1	1
1	0	2010	1	46	0	97	1	1	0	0	1	1	1
1	0	2010	1	47	0	103	1	1	0	0	1	1	1
1	0	2010	1	47	0	104	1	1	0	0	1	1	1
1	0	2010	1	48	0	107	1	1	0	0	1	1	1
1	0	2010	1	49	0	99	1	1	0	0	1	1	1
1	0	2010	1	49	0	106	1	1	0	0	1	1	1
1	0	2010	1	49	0	104	1	1	0	0	1	1	1
1	0	2010	1	50	0	107	1	1	0	0	1	1	1
1	0	2010	1	50	0	101	1	1	0	0	1	1	1
1	0	2010	1	50	0	96	1	1	0	0	1	1	1
1	0	2010	1	51	0	69	1	1	0	0	1	1	1
1	0	2010	1	51	0	95	1	1	0	0	1	1	1
1	0	2010	1	51	0	104	1	1	0	0	1	1	1
1	0	2010	1	51	0	99	1	1	0	0	1	1	1
1	0	2010	1	52	0	102	1	1	0	0	1	1	1
1	0	2010	1	52	0	103	1	1	0	0	1	1	1
1	0	2010	1	52	0	101	1	1	0	0	1	1	1
1	0	2010	1	52	0	47	1	1	0	0	1	1	1
1	0	2010	1	53	0	107	1	1	0	0	1	1	1
1	0	2010	1	54	0	16	1	1	0	0	1	1	1
2	0	2010	1	19	0	100	1	1	0	0	1	1	1
2	0	2010	1	29	0	97	1	1	0	0	1	1	1
2	0	2010	1	32	0	97	1	1	0	0	1	1	1
2	0	2010	1	32	0	105	1	1	0	0	1	1	1
2	0	2010	1	32	0	99	1	1	0	0	1	1	1
2	0	2010	1	45	0	82	1	1	0	0	1	1	1
2	0	2010	1	53	0	0	1	1	0	0	1	1	1
2	0	2010	1	54	0	105	1	1	0	0	1	1	1
2	0	2010	1	54	0	101	1	1	0	0	1	1	1
0	0	2010	1	25	0	99	1	1	0	0	1	1	1
0	0	2010	1	47	0	35	1	1	0	0	1	1	1
1	1	2010	1	18	0	96	1	1	0	0	1	1	1
1	1	2010	1	18	0	105	1	1	0	0	1	1	1
1	1	2010	1	18	0	94	1	1	0	0	1	1	1
1	1	2010	1	19	0	103	1	1	0	0	1	1	1
1	1	2010	1	19	0	101	1	1	0	0	1	1	1
1	1	2010	1	20	0	102	1	1	0	0	1	1	1
1	1	2010	1	20	0	99	1	1	0	0	1	1	1
1	1	2010	1	20	0	107	1	1	0	0	1	1	1
1	1	2010	1	22	0	98	1	1	0	0	1	1	1
1	1	2010	1	23	0	99	1	1	0	0	1	1	1
1	1	2010	1	23	0	107	1	1	0	0	1	1	1
1	1	2010	1	24	0	99	1	1	0	0	1	1	1
1	1	2010	1	24	0	102	1	1	0	0	1	1	1
1	1	2010	1	25	0	101	1	1	0	0	1	1	1
1	1	2010	1	25	0	105	1	1	0	0	1	1	1
1	1	2010	1	25	0	102	1	1	0	0	1	1	1
1	1	2010	1	25	0	101	1	1	0	0	1	1	1
1	1	2010	1	26	0	98	1	1	0	0	1	1	1
1	1	2010	1	26	0	102	1	1	0	0	1	1	1
1	1	2010	1	28	0	101	1	1	0	0	1	1	1
1	1	2010	1	28	0	99	1	1	0	0	1	1	1
1	1	2010	1	28	0	96	1	1	0	0	1	1	1
1	1	2010	1	28	0	103	1	1	0	0	1	1	1
1	1	2010	1	28	0	100	1	1	0	0	1	1	1
1	1	2010	1	29	0	71	1	1	0	0	1	1	1
1	1	2010	1	29	0	106	1	1	0	0	1	1	1
1	1	2010	1	29	0	102	1	1	0	0	1	1	1
1	1	2010	1	29	0	97	1	1	0	0	1	1	1
1	1	2010	1	29	0	97	1	1	0	0	1	1	1
1	1	2010	1	29	0	102	1	1	0	0	1	1	1
1	1	2010	1	29	0	104	1	1	0	0	1	1	1
1	1	2010	1	30	0	102	1	1	0	0	1	1	1
1	1	2010	1	30	0	102	1	1	0	0	1	1	1
1	1	2010	1	30	0	97	1	1	0	0	1	1	1
1	1	2010	1	31	0	104	1	1	0	0	1	1	1
1	1	2010	1	31	0	102	1	1	0	0	1	1	1
1	1	2010	1	31	0	87	1	1	0	0	1	1	1
1	1	2010	1	31	0	100	1	1	0	0	1	1	1
1	1	2010	1	31	0	22	1	1	0	0	1	1	1
1	1	2010	1	31	0	104	1	1	0	0	1	1	1
1	1	2010	1	31	0	96	1	1	0	0	1	1	1
1	1	2010	1	31	0	107	1	1	0	0	1	1	1
1	1	2010	1	32	0	89	1	1	0	0	1	1	1
1	1	2010	1	32	0	102	1	1	0	0	1	1	1
1	1	2010	1	32	0	102	1	1	0	0	1	1	1
1	1	2010	1	32	0	106	1	1	0	0	1	1	1
1	1	2010	1	32	0	107	1	1	0	0	1	1	1
1	1	2010	1	32	0	100	1	1	0	0	1	1	1
1	1	2010	1	32	0	101	1	1	0	0	1	1	1
1	1	2010	1	32	0	97	1	1	0	0	1	1	1
1	1	2010	1	32	0	98	1	1	0	0	1	1	1
1	1	2010	1	33	0	98	1	1	0	0	1	1	1
1	1	2010	1	33	0	101	1	1	0	0	1	1	1
1	1	2010	1	33	0	96	1	1	0	0	1	1	1
1	1	2010	1	33	0	104	1	1	0	0	1	1	1
1	1	2010	1	33	0	3	1	1	0	0	1	1	1
1	1	2010	1	34	0	99	1	1	0	0	1	1	1
1	1	2010	1	34	0	46	1	1	0	0	1	1	1
1	1	2010	1	34	0	96	1	1	0	0	1	1	1
1	1	2010	1	34	0	99	1	1	0	0	1	1	1
1	1	2010	1	35	0	100	1	1	0	0	1	1	1
1	1	2010	1	35	0	103	1	1	0	0	1	1	1
1	1	2010	1	35	0	107	1	1	0	0	1	1	1
1	1	2010	1	35	0	106	1	1	0	0	1	1	1
1	1	2010	1	35	0	101	1	1	0	0	1	1	1
1	1	2010	1	35	0	102	1	1	0	0	1	1	1
1	1	2010	1	35	0	106	1	1	0	0	1	1	1
1	1	2010	1	35	0	107	1	1	0	0	1	1	1
1	1	2010	1	35	0	103	1	1	0	0	1	1	1
1	1	2010	1	35	0	97	1	1	0	0	1	1	1
1	1	2010	1	35	0	105	1	1	0	0	1	1	1
1	1	2010	1	36	0	105	1	1	0	0	1	1	1
1	1	2010	1	36	0	106	1	1	0	0	1	1	1
1	1	2010	1	36	0	100	1	1	0	0	1	1	1
1	1	2010	1	36	0	106	1	1	0	0	1	1	1
1	1	2010	1	36	0	101	1	1	0	0	1	1	1
1	1	2010	1	36	0	98	1	1	0	0	1	1	1
1	1	2010	1	37	0	105	1	1	0	0	1	1	1
1	1	2010	1	37	0	96	1	1	0	0	1	1	1
1	1	2010	1	37	0	98	1	1	0	0	1	1	1
1	1	2010	1	37	0	97	1	1	0	0	1	1	1
1	1	2010	1	37	0	100	1	1	0	0	1	1	1
1	1	2010	1	38	0	104	1	1	0	0	1	1	1
1	1	2010	1	38	0	107	1	1	0	0	1	1	1
1	1	2010	1	38	0	98	1	1	0	0	1	1	1
1	1	2010	1	38	0	97	1	1	0	0	1	1	1
1	1	2010	1	38	0	82	1	1	0	0	1	1	1
1	1	2010	1	38	0	107	1	1	0	0	1	1	1
1	1	2010	1	38	0	99	1	1	0	0	1	1	1
1	1	2010	1	38	0	100	1	1	0	0	1	1	1
1	1	2010	1	38	0	96	1	1	0	0	1	1	1
1	1	2010	1	38	0	102	1	1	0	0	1	1	1
1	1	2010	1	38	0	107	1	1	0	0	1	1	1
1	1	2010	1	39	0	96	1	1	0	0	1	1	1
1	1	2010	1	39	0	101	1	1	0	0	1	1	1
1	1	2010	1	39	0	96	1	1	0	0	1	1	1
1	1	2010	1	39	0	106	1	1	0	0	1	1	1
1	1	2010	1	39	0	101	1	1	0	0	1	1	1
1	1	2010	1	39	0	106	1	1	0	0	1	1	1
1	1	2010	1	39	0	97	1	1	0	0	1	1	1
1	1	2010	1	40	0	106	1	1	0	0	1	1	1
1	1	2010	1	40	0	106	1	1	0	0	1	1	1
1	1	2010	1	40	0	105	1	1	0	0	1	1	1
1	1	2010	1	41	0	101	1	1	0	0	1	1	1
1	1	2010	1	41	0	102	1	1	0	0	1	1	1
1	1	2010	1	41	0	97	1	1	0	0	1	1	1
1	1	2010	1	41	0	100	1	1	0	0	1	1	1
1	1	2010	1	41	0	107	1	1	0	0	1	1	1
1	1	2010	1	41	0	104	1	1	0	0	1	1	1
1	1	2010	1	41	0	104	1	1	0	0	1	1	1
1	1	2010	1	41	0	103	1	1	0	0	1	1	1
1	1	2010	1	41	0	98	1	1	0	0	1	1	1
1	1	2010	1	41	0	14	1	1	0	0	1	1	1
1	1	2010	1	42	0	103	1	1	0	0	1	1	1
1	1	2010	1	42	0	98	1	1	0	0	1	1	1
1	1	2010	1	42	0	98	1	1	0	0	1	1	1
1	1	2010	1	42	0	98	1	1	0	0	1	1	1
1	1	2010	1	42	0	101	1	1	0	0	1	1	1
1	1	2010	1	42	0	98	1	1	0	0	1	1	1
1	1	2010	1	42	0	104	1	1	0	0	1	1	1
1	1	2010	1	42	0	96	1	1	0	0	1	1	1
1	1	2010	1	42	0	96	1	1	0	0	1	1	1
1	1	2010	1	42	0	105	1	1	0	0	1	1	1
1	1	2010	1	43	0	96	1	1	0	0	1	1	1
1	1	2010	1	43	0	103	1	1	0	0	1	1	1
1	1	2010	1	43	0	102	1	1	0	0	1	1	1
1	1	2010	1	43	0	81	1	1	0	0	1	1	1
1	1	2010	1	43	0	101	1	1	0	0	1	1	1
1	1	2010	1	43	0	103	1	1	0	0	1	1	1
1	1	2010	1	43	0	97	1	1	0	0	1	1	1
1	1	2010	1	43	0	46	1	1	0	0	1	1	1
1	1	2010	1	43	0	104	1	1	0	0	1	1	1
1	1	2010	1	43	0	105	1	1	0	0	1	1	1
1	1	2010	1	43	0	101	1	1	0	0	1	1	1
1	1	2010	1	43	0	99	1	1	0	0	1	1	1
1	1	2010	1	44	0	100	1	1	0	0	1	1	1
1	1	2010	1	44	0	97	1	1	0	0	1	1	1
1	1	2010	1	44	0	23	1	1	0	0	1	1	1
1	1	2010	1	44	0	70	1	1	0	0	1	1	1
1	1	2010	1	44	0	99	1	1	0	0	1	1	1
1	1	2010	1	44	0	105	1	1	0	0	1	1	1
1	1	2010	1	44	0	99	1	1	0	0	1	1	1
1	1	2010	1	45	0	99	1	1	0	0	1	1	1
1	1	2010	1	45	0	96	1	1	0	0	1	1	1
1	1	2010	1	45	0	99	1	1	0	0	1	1	1
1	1	2010	1	45	0	106	1	1	0	0	1	1	1
1	1	2010	1	45	0	100	1	1	0	0	1	1	1
1	1	2010	1	45	0	103	1	1	0	0	1	1	1
1	1	2010	1	45	0	104	1	1	0	0	1	1	1
1	1	2010	1	45	0	96	1	1	0	0	1	1	1
1	1	2010	1	46	0	62	1	1	0	0	1	1	1
1	1	2010	1	46	0	99	1	1	0	0	1	1	1
1	1	2010	1	46	0	103	1	1	0	0	1	1	1
1	1	2010	1	46	0	97	1	1	0	0	1	1	1
1	1	2010	1	46	0	101	1	1	0	0	1	1	1
1	1	2010	1	46	0	101	1	1	0	0	1	1	1
1	1	2010	1	46	0	98	1	1	0	0	1	1	1
1	1	2010	1	46	0	96	1	1	0	0	1	1	1
1	1	2010	1	46	0	102	1	1	0	0	1	1	1
1	1	2010	1	46	0	98	1	1	0	0	1	1	1
1	1	2010	1	47	0	102	1	1	0	0	1	1	1
1	1	2010	1	47	0	96	1	1	0	0	1	1	1
1	1	2010	1	47	0	107	1	1	0	0	1	1	1
1	1	2010	1	47	0	102	1	1	0	0	1	1	1
1	1	2010	1	47	0	105	1	1	0	0	1	1	1
1	1	2010	1	47	0	98	1	1	0	0	1	1	1
1	1	2010	1	47	0	98	1	1	0	0	1	1	1
1	1	2010	1	47	0	101	1	1	0	0	1	1	1
1	1	2010	1	47	0	101	1	1	0	0	1	1	1
1	1	2010	1	47	0	98	1	1	0	0	1	1	1
1	1	2010	1	47	0	101	1	1	0	0	1	1	1
1	1	2010	1	48	0	98	1	1	0	0	1	1	1
1	1	2010	1	48	0	98	1	1	0	0	1	1	1
1	1	2010	1	48	0	102	1	1	0	0	1	1	1
1	1	2010	1	48	0	107	1	1	0	0	1	1	1
1	1	2010	1	48	0	100	1	1	0	0	1	1	1
1	1	2010	1	48	0	64	1	1	0	0	1	1	1
1	1	2010	1	48	0	104	1	1	0	0	1	1	1
1	1	2010	1	48	0	88	1	1	0	0	1	1	1
1	1	2010	1	48	0	102	1	1	0	0	1	1	1
1	1	2010	1	48	0	95	1	1	0	0	1	1	1
1	1	2010	1	48	0	97	1	1	0	0	1	1	1
1	1	2010	1	48	0	103	1	1	0	0	1	1	1
1	1	2010	1	49	0	100	1	1	0	0	1	1	1
1	1	2010	1	49	0	96	1	1	0	0	1	1	1
1	1	2010	1	49	0	102	1	1	0	0	1	1	1
1	1	2010	1	49	0	50	1	1	0	0	1	1	1
1	1	2010	1	49	0	100	1	1	0	0	1	1	1
1	1	2010	1	49	0	96	1	1	0	0	1	1	1
1	1	2010	1	49	0	102	1	1	0	0	1	1	1
1	1	2010	1	49	0	105	1	1	0	0	1	1	1
1	1	2010	1	49	0	105	1	1	0	0	1	1	1
1	1	2010	1	49	0	102	1	1	0	0	1	1	1
1	1	2010	1	49	0	103	1	1	0	0	1	1	1
1	1	2010	1	49	0	26	1	1	0	0	1	1	1
1	1	2010	1	49	0	102	1	1	0	0	1	1	1
1	1	2010	1	49	0	102	1	1	0	0	1	1	1
1	1	2010	1	49	0	107	1	1	0	0	1	1	1
1	1	2010	1	49	0	56	1	1	0	0	1	1	1
1	1	2010	1	49	0	97	1	1	0	0	1	1	1
1	1	2010	1	49	0	2	1	1	0	0	1	1	1
1	1	2010	1	50	0	99	1	1	0	0	1	1	1
1	1	2010	1	50	0	97	1	1	0	0	1	1	1
1	1	2010	1	50	0	96	1	1	0	0	1	1	1
1	1	2010	1	50	0	96	1	1	0	0	1	1	1
1	1	2010	1	50	0	106	1	1	0	0	1	1	1
1	1	2010	1	50	0	99	1	1	0	0	1	1	1
1	1	2010	1	50	0	96	1	1	0	0	1	1	1
1	1	2010	1	50	0	101	1	1	0	0	1	1	1
1	1	2010	1	50	0	103	1	1	0	0	1	1	1
1	1	2010	1	50	0	107	1	1	0	0	1	1	1
1	1	2010	1	50	0	107	1	1	0	0	1	1	1
1	1	2010	1	50	0	91	1	1	0	0	1	1	1
1	1	2010	1	50	0	104	1	1	0	0	1	1	1
1	1	2010	1	50	0	101	1	1	0	0	1	1	1
1	1	2010	1	51	0	102	1	1	0	0	1	1	1
1	1	2010	1	51	0	99	1	1	0	0	1	1	1
1	1	2010	1	51	0	104	1	1	0	0	1	1	1
1	1	2010	1	51	0	100	1	1	0	0	1	1	1
1	1	2010	1	51	0	96	1	1	0	0	1	1	1
1	1	2010	1	51	0	102	1	1	0	0	1	1	1
1	1	2010	1	51	0	97	1	1	0	0	1	1	1
1	1	2010	1	51	0	105	1	1	0	0	1	1	1
1	1	2010	1	51	0	105	1	1	0	0	1	1	1
1	1	2010	1	51	0	96	1	1	0	0	1	1	1
1	1	2010	1	52	0	106	1	1	0	0	1	1	1
1	1	2010	1	52	0	104	1	1	0	0	1	1	1
1	1	2010	1	52	0	102	1	1	0	0	1	1	1
1	1	2010	1	52	0	105	1	1	0	0	1	1	1
1	1	2010	1	52	0	103	1	1	0	0	1	1	1
1	1	2010	1	52	0	105	1	1	0	0	1	1	1
1	1	2010	1	52	0	103	1	1	0	0	1	1	1
1	1	2010	1	52	0	100	1	1	0	0	1	1	1
1	1	2010	1	52	0	96	1	1	0	0	1	1	1
1	1	2010	1	52	0	98	1	1	0	0	1	1	1
1	1	2010	1	53	0	100	1	1	0	0	1	1	1
1	1	2010	1	53	0	97	1	1	0	0	1	1	1
1	1	2010	1	53	0	104	1	1	0	0	1	1	1
1	1	2010	1	53	0	43	1	1	0	0	1	1	1
1	1	2010	1	53	0	104	1	1	0	0	1	1	1
1	1	2010	1	53	0	98	1	1	0	0	1	1	1
1	1	2010	1	53	0	101	1	1	0	0	1	1	1
1	1	2010	1	53	0	101	1	1	0	0	1	1	1
1	1	2010	1	53	0	105	1	1	0	0	1	1	1
1	1	2010	1	53	0	106	1	1	0	0	1	1	1
1	1	2010	1	53	0	104	1	1	0	0	1	1	1
1	1	2010	1	54	0	54	1	1	0	0	1	1	1
1	1	2010	1	54	0	90	1	1	0	0	1	1	1
1	1	2010	1	54	0	106	1	1	0	0	1	1	1
1	1	2010	1	54	0	96	1	1	0	0	1	1	1
1	1	2010	1	54	0	98	1	1	0	0	1	1	1
1	1	2010	1	54	0	106	1	1	0	0	1	1	1
1	1	2010	1	54	0	89	1	1	0	0	1	1	1
1	1	2010	1	54	0	104	1	1	0	0	1	1	1
1	1	2010	1	54	0	103	1	1	0	0	1	1	1
1	1	2010	1	54	0	105	1	1	0	0	1	1	1
1	1	2010	1	54	0	93	1	1	0	0	1	1	1
1	1	2010	1	54	0	104	1	1	0	0	1	1	1
1	1	2010	1	54	0	107	1	1	0	0	1	1	1
1	1	2010	1	54	0	104	1	1	0	0	1	1	1
1	1	2010	1	54	0	97	1	1	0	0	1	1	1
1	1	2010	1	54	0	102	1	1	0	0	1	1	1
1	1	2010	1	54	0	99	1	1	0	0	1	1	1
1	1	2010	1	54	0	96	1	1	0	0	1	1	1
1	1	2010	1	54	0	96	1	1	0	0	1	1	1
1	1	2010	1	54	0	101	1	1	0	0	1	1	1
2	1	2010	1	29	0	107	1	1	0	0	1	1	1
2	1	2010	1	30	0	48	1	1	0	0	1	1	1
2	1	2010	1	31	0	81	1	1	0	0	1	1	1
2	1	2010	1	33	0	96	1	1	0	0	1	1	1
2	1	2010	1	35	0	102	1	1	0	0	1	1	1
2	1	2010	1	35	0	99	1	1	0	0	1	1	1
2	1	2010	1	35	0	98	1	1	0	0	1	1	1
2	1	2010	1	35	0	102	1	1	0	0	1	1	1
2	1	2010	1	37	0	105	1	1	0	0	1	1	1
2	1	2010	1	37	0	99	1	1	0	0	1	1	1
2	1	2010	1	38	0	103	1	1	0	0	1	1	1
2	1	2010	1	38	0	97	1	1	0	0	1	1	1
2	1	2010	1	38	0	96	1	1	0	0	1	1	1
2	1	2010	1	39	0	101	1	1	0	0	1	1	1
2	1	2010	1	40	0	100	1	1	0	0	1	1	1
2	1	2010	1	40	0	105	1	1	0	0	1	1	1
2	1	2010	1	40	0	107	1	1	0	0	1	1	1
2	1	2010	1	43	0	4	1	1	0	0	1	1	1
2	1	2010	1	43	0	102	1	1	0	0	1	1	1
2	1	2010	1	46	0	105	1	1	0	0	1	1	1
2	1	2010	1	47	0	103	1	1	0	0	1	1	1
2	1	2010	1	48	0	98	1	1	0	0	1	1	1
2	1	2010	1	48	0	100	1	1	0	0	1	1	1
2	1	2010	1	48	0	62	1	1	0	0	1	1	1
2	1	2010	1	49	0	106	1	1	0	0	1	1	1
2	1	2010	1	49	0	104	1	1	0	0	1	1	1
2	1	2010	1	49	0	98	1	1	0	0	1	1	1
2	1	2010	1	50	0	85	1	1	0	0	1	1	1
2	1	2010	1	50	0	102	1	1	0	0	1	1	1
2	1	2010	1	50	0	105	1	1	0	0	1	1	1
2	1	2010	1	50	0	101	1	1	0	0	1	1	1
2	1	2010	1	51	0	100	1	1	0	0	1	1	1
2	1	2010	1	52	0	98	1	1	0	0	1	1	1
2	1	2010	1	53	0	98	1	1	0	0	1	1	1
2	1	2010	1	53	0	102	1	1	0	0	1	1	1
2	1	2010	1	53	0	107	1	1	0	0	1	1	1
2	1	2010	1	53	0	105	1	1	0	0	1	1	1
2	1	2010	1	54	0	107	1	1	0	0	1	1	1
2	1	2010	1	54	0	18	1	1	0	0	1	1	1
2	1	2010	1	54	0	104	1	1	0	0	1	1	1
2	1	2010	1	54	0	100	1	1	0	0	1	1	1
0	1	2010	1	33	0	8	1	1	0	0	1	1	1
0	1	2010	1	33	0	100	1	1	0	0	1	1	1
0	1	2010	1	34	0	71	1	1	0	0	1	1	1
0	1	2010	1	39	0	101	1	1	0	0	1	1	1
0	1	2010	1	40	0	105	1	1	0	0	1	1	1
0	1	2010	1	40	0	96	1	1	0	0	1	1	1
0	1	2010	1	46	0	105	1	1	0	0	1	1	1
0	1	2010	1	46	0	100	1	1	0	0	1	1	1
0	1	2010	1	51	0	98	1	1	0	0	1	1	1
0	1	2010	1	52	0	65	1	1	0	0	1	1	1
0	1	2010	1	52	0	96	1	1	0	0	1	1	1
0	1	2010	1	53	0	98	1	1	0	0	1	1	1
0	1	2010	1	54	0	97	1	1	0	0	1	1	1
0	1	2010	1	54	0	102	1	1	0	0	1	1	1
0	1	2010	1	54	0	103	1	1	0	0	1	1	1
1	0	2010	1	33	0	102	1	1	0	0	1	1	1
1	0	2010	1	37	0	98	1	1	0	0	1	1	1
1	0	2010	1	39	0	106	1	1	0	0	1	1	1
1	0	2010	1	41	0	106	1	1	0	0	1	1	1
1	0	2010	1	42	0	96	1	1	0	0	1	1	1
1	0	2010	1	45	0	101	1	1	0	0	1	1	1
1	0	2010	1	46	0	105	1	1	0	0	1	1	1
1	0	2010	1	46	0	98	1	1	0	0	1	1	1
1	0	2010	1	48	0	100	1	1	0	0	1	1	1
1	0	2010	1	50	0	105	1	1	0	0	1	1	1
1	0	2010	1	50	0	103	1	1	0	0	1	1	1
1	0	2010	1	53	0	2	1	1	0	0	1	1	1
1	0	2010	1	53	0	100	1	1	0	0	1	1	1
2	0	2010	1	32	0	101	1	1	0	0	1	1	1
2	0	2010	1	49	0	99	1	1	0	0	1	1	1
1	1	2010	1	19	0	105	1	1	0	0	1	1	1
1	1	2010	1	28	0	103	1	1	0	0	1	1	1
1	1	2010	1	29	0	100	1	1	0	0	1	1	1
1	1	2010	1	29	0	98	1	1	0	0	1	1	1
1	1	2010	1	29	0	106	1	1	0	0	1	1	1
1	1	2010	1	30	0	97	1	1	0	0	1	1	1
1	1	2010	1	32	0	104	1	1	0	0	1	1	1
1	1	2010	1	33	0	99	1	1	0	0	1	1	1
1	1	2010	1	34	0	107	1	1	0	0	1	1	1
1	1	2010	1	35	0	106	1	1	0	0	1	1	1
1	1	2010	1	35	0	97	1	1	0	0	1	1	1
1	1	2010	1	35	0	100	1	1	0	0	1	1	1
1	1	2010	1	35	0	104	1	1	0	0	1	1	1
1	1	2010	1	35	0	1	1	1	0	0	1	1	1
1	1	2010	1	36	0	97	1	1	0	0	1	1	1
1	1	2010	1	36	0	99	1	1	0	0	1	1	1
1	1	2010	1	38	0	102	1	1	0	0	1	1	1
1	1	2010	1	38	0	101	1	1	0	0	1	1	1
1	1	2010	1	38	0	76	1	1	0	0	1	1	1
1	1	2010	1	38	0	98	1	1	0	0	1	1	1
1	1	2010	1	39	0	101	1	1	0	0	1	1	1
1	1	2010	1	39	0	18	1	1	0	0	1	1	1
1	1	2010	1	39	0	96	1	1	0	0	1	1	1
1	1	2010	1	40	0	1	1	1	0	0	1	1	1
1	1	2010	1	40	0	105	1	1	0	0	1	1	1
1	1	2010	1	40	0	97	1	1	0	0	1	1	1
1	1	2010	1	40	0	94	1	1	0	0	1	1	1
1	1	2010	1	40	0	96	1	1	0	0	1	1	1
1	1	2010	1	41	0	87	1	1	0	0	1	1	1
1	1	2010	1	41	0	101	1	1	0	0	1	1	1
1	1	2010	1	42	0	101	1	1	0	0	1	1	1
1	1	2010	1	42	0	97	1	1	0	0	1	1	1
1	1	2010	1	42	0	98	1	1	0	0	1	1	1
1	1	2010	1	43	0	96	1	1	0	0	1	1	1
1	1	2010	1	44	0	101	1	1	0	0	1	1	1
1	1	2010	1	44	0	75	1	1	0	0	1	1	1
1	1	2010	1	44	0	105	1	1	0	0	1	1	1
1	1	2010	1	44	0	100	1	1	0	0	1	1	1
1	1	2010	1	44	0	102	1	1	0	0	1	1	1
1	1	2010	1	44	0	89	1	1	0	0	1	1	1
1	1	2010	1	44	0	100	1	1	0	0	1	1	1
1	1	2010	1	45	0	105	1	1	0	0	1	1	1
1	1	2010	1	45	0	102	1	1	0	0	1	1	1
1	1	2010	1	45	0	98	1	1	0	0	1	1	1
1	1	2010	1	48	0	102	1	1	0	0	1	1	1
1	1	2010	1	48	0	103	1	1	0	0	1	1	1
1	1	2010	1	48	0	97	1	1	0	0	1	1	1
1	1	2010	1	48	0	96	1	1	0	0	1	1	1
1	1	2010	1	49	0	104	1	1	0	0	1	1	1
1	1	2010	1	50	0	103	1	1	0	0	1	1	1
1	1	2010	1	50	0	96	1	1	0	0	1	1	1
1	1	2010	1	51	0	82	1	1	0	0	1	1	1
1	1	2010	1	51	0	103	1	1	0	0	1	1	1
1	1	2010	1	52	0	105	1	1	0	0	1	1	1
1	1	2010	1	52	0	97	1	1	0	0	1	1	1
1	1	2010	1	52	0	98	1	1	0	0	1	1	1
1	1	2010	1	53	0	95	1	1	0	0	1	1	1
1	1	2010	1	53	0	105	1	1	0	0	1	1	1
1	1	2010	1	53	0	102	1	1	0	0	1	1	1
1	1	2010	1	53	0	100	1	1	0	0	1	1	1
1	1	2010	1	53	0	100	1	1	0	0	1	1	1
1	1	2010	1	54	0	103	1	1	0	0	1	1	1
1	1	2010	1	54	0	100	1	1	0	0	1	1	1
1	1	2010	1	54	0	105	1	1	0	0	1	1	1
2	1	2010	1	27	0	96	1	1	0	0	1	1	1
2	1	2010	1	40	0	100	1	1	0	0	1	1	1
2	1	2010	1	45	0	98	1	1	0	0	1	1	1
2	1	2010	1	48	0	103	1	1	0	0	1	1	1
2	1	2010	1	49	0	98	1	1	0	0	1	1	1
2	1	2010	1	54	0	99	1	1	0	0	1	1	1
0	1	2010	1	28	0	105	1	1	0	0	1	1	1
0	1	2010	1	39	0	99	1	1	0	0	1	1	1
0	1	2010	1	40	0	102	1	1	0	0	1	1	1
0	1	2010	1	49	0	101	1	1	0	0	1	1	1
0	1	2010	1	54	0	102	1	1	0	0	1	1	1
1	0	2010	1	34	0	103	1	1	0	0	1	1	1
1	0	2010	1	34	0	104	1	1	0	0	1	1	1
1	0	2010	1	37	0	103	1	1	0	0	1	1	1
1	0	2010	1	38	0	107	1	1	0	0	1	1	1
1	0	2010	1	39	0	98	1	1	0	0	1	1	1
1	0	2010	1	47	0	104	1	1	0	0	1	1	1
1	0	2010	1	47	0	100	1	1	0	0	1	1	1
1	0	2010	1	49	0	104	1	1	0	0	1	1	1
1	0	2010	1	49	0	103	1	1	0	0	1	1	1
1	0	2010	1	51	0	103	1	1	0	0	1	1	1
1	0	2010	1	51	0	62	1	1	0	0	1	1	1
1	0	2010	1	52	0	96	1	1	0	0	1	1	1
1	0	2010	1	54	0	102	1	1	0	0	1	1	1
1	0	2010	1	54	0	102	1	1	0	0	1	1	1
2	0	2010	1	53	0	104	1	1	0	0	1	1	1
1	1	2010	1	21	0	101	1	1	0	0	1	1	1
1	1	2010	1	23	0	105	1	1	0	0	1	1	1
1	1	2010	1	24	0	107	1	1	0	0	1	1	1
1	1	2010	1	24	0	101	1	1	0	0	1	1	1
1	1	2010	1	25	0	98	1	1	0	0	1	1	1
1	1	2010	1	26	0	104	1	1	0	0	1	1	1
1	1	2010	1	26	0	102	1	1	0	0	1	1	1
1	1	2010	1	28	0	104	1	1	0	0	1	1	1
1	1	2010	1	28	0	96	1	1	0	0	1	1	1
1	1	2010	1	28	0	105	1	1	0	0	1	1	1
1	1	2010	1	29	0	99	1	1	0	0	1	1	1
1	1	2010	1	29	0	33	1	1	0	0	1	1	1
1	1	2010	1	29	0	98	1	1	0	0	1	1	1
1	1	2010	1	30	0	104	1	1	0	0	1	1	1
1	1	2010	1	31	0	96	1	1	0	0	1	1	1
1	1	2010	1	31	0	98	1	1	0	0	1	1	1
1	1	2010	1	32	0	107	1	1	0	0	1	1	1
1	1	2010	1	32	0	97	1	1	0	0	1	1	1
1	1	2010	1	32	0	100	1	1	0	0	1	1	1
1	1	2010	1	32	0	106	1	1	0	0	1	1	1
1	1	2010	1	33	0	102	1	1	0	0	1	1	1
1	1	2010	1	33	0	99	1	1	0	0	1	1	1
1	1	2010	1	33	0	96	1	1	0	0	1	1	1
1	1	2010	1	33	0	100	1	1	0	0	1	1	1
1	1	2010	1	33	0	102	1	1	0	0	1	1	1
1	1	2010	1	33	0	97	1	1	0	0	1	1	1
1	1	2010	1	34	0	97	1	1	0	0	1	1	1
1	1	2010	1	35	0	100	1	1	0	0	1	1	1
1	1	2010	1	35	0	103	1	1	0	0	1	1	1
1	1	2010	1	35	0	103	1	1	0	0	1	1	1
1	1	2010	1	35	0	96	1	1	0	0	1	1	1
1	1	2010	1	36	0	103	1	1	0	0	1	1	1
1	1	2010	1	36	0	98	1	1	0	0	1	1	1
1	1	2010	1	36	0	101	1	1	0	0	1	1	1
1	1	2010	1	36	0	97	1	1	0	0	1	1	1
1	1	2010	1	37	0	102	1	1	0	0	1	1	1
1	1	2010	1	37	0	99	1	1	0	0	1	1	1
1	1	2010	1	37	0	102	1	1	0	0	1	1	1
1	1	2010	1	38	0	15	1	1	0	0	1	1	1
1	1	2010	1	38	0	105	1	1	0	0	1	1	1
1	1	2010	1	38	0	107	1	1	0	0	1	1	1
1	1	2010	1	39	0	100	1	1	0	0	1	1	1
1	1	2010	1	39	0	97	1	1	0	0	1	1	1
1	1	2010	1	39	0	88	1	1	0	0	1	1	1
1	1	2010	1	39	0	101	1	1	0	0	1	1	1
1	1	2010	1	39	0	99	1	1	0	0	1	1	1
1	1	2010	1	40	0	102	1	1	0	0	1	1	1
1	1	2010	1	40	0	104	1	1	0	0	1	1	1
1	1	2010	1	40	0	99	1	1	0	0	1	1	1
1	1	2010	1	40	0	96	1	1	0	0	1	1	1
1	1	2010	1	41	0	98	1	1	0	0	1	1	1
1	1	2010	1	42	0	93	1	1	0	0	1	1	1
1	1	2010	1	42	0	96	1	1	0	0	1	1	1
1	1	2010	1	42	0	100	1	1	0	0	1	1	1
1	1	2010	1	42	0	107	1	1	0	0	1	1	1
1	1	2010	1	42	0	107	1	1	0	0	1	1	1
1	1	2010	1	42	0	99	1	1	0	0	1	1	1
1	1	2010	1	43	0	105	1	1	0	0	1	1	1
1	1	2010	1	43	0	107	1	1	0	0	1	1	1
1	1	2010	1	43	0	105	1	1	0	0	1	1	1
1	1	2010	1	43	0	81	1	1	0	0	1	1	1
1	1	2010	1	43	0	100	1	1	0	0	1	1	1
1	1	2010	1	43	0	98	1	1	0	0	1	1	1
1	1	2010	1	43	0	97	1	1	0	0	1	1	1
1	1	2010	1	43	0	98	1	1	0	0	1	1	1
1	1	2010	1	43	0	105	1	1	0	0	1	1	1
1	1	2010	1	43	0	97	1	1	0	0	1	1	1
1	1	2010	1	44	0	104	1	1	0	0	1	1	1
1	1	2010	1	44	0	97	1	1	0	0	1	1	1
1	1	2010	1	44	0	99	1	1	0	0	1	1	1
1	1	2010	1	44	0	106	1	1	0	0	1	1	1
1	1	2010	1	44	0	104	1	1	0	0	1	1	1
1	1	2010	1	44	0	103	1	1	0	0	1	1	1
1	1	2010	1	44	0	106	1	1	0	0	1	1	1
1	1	2010	1	45	0	104	1	1	0	0	1	1	1
1	1	2010	1	45	0	103	1	1	0	0	1	1	1
1	1	2010	1	45	0	107	1	1	0	0	1	1	1
1	1	2010	1	45	0	96	1	1	0	0	1	1	1
1	1	2010	1	45	0	106	1	1	0	0	1	1	1
1	1	2010	1	45	0	101	1	1	0	0	1	1	1
1	1	2010	1	45	0	100	1	1	0	0	1	1	1
1	1	2010	1	45	0	97	1	1	0	0	1	1	1
1	1	2010	1	45	0	85	1	1	0	0	1	1	1
1	1	2010	1	46	0	1	1	1	0	0	1	1	1
1	1	2010	1	46	0	97	1	1	0	0	1	1	1
1	1	2010	1	46	0	97	1	1	0	0	1	1	1
1	1	2010	1	46	0	74	1	1	0	0	1	1	1
1	1	2010	1	46	0	97	1	1	0	0	1	1	1
1	1	2010	1	46	0	97	1	1	0	0	1	1	1
1	1	2010	1	47	0	97	1	1	0	0	1	1	1
1	1	2010	1	47	0	104	1	1	0	0	1	1	1
1	1	2010	1	47	0	97	1	1	0	0	1	1	1
1	1	2010	1	47	0	99	1	1	0	0	1	1	1
1	1	2010	1	47	0	99	1	1	0	0	1	1	1
1	1	2010	1	48	0	96	1	1	0	0	1	1	1
1	1	2010	1	48	0	101	1	1	0	0	1	1	1
1	1	2010	1	48	0	106	1	1	0	0	1	1	1
1	1	2010	1	48	0	96	1	1	0	0	1	1	1
1	1	2010	1	48	0	94	1	1	0	0	1	1	1
1	1	2010	1	49	0	97	1	1	0	0	1	1	1
1	1	2010	1	49	0	107	1	1	0	0	1	1	1
1	1	2010	1	50	0	101	1	1	0	0	1	1	1
1	1	2010	1	50	0	96	1	1	0	0	1	1	1
1	1	2010	1	50	0	96	1	1	0	0	1	1	1
1	1	2010	1	50	0	105	1	1	0	0	1	1	1
1	1	2010	1	50	0	101	1	1	0	0	1	1	1
1	1	2010	1	50	0	98	1	1	0	0	1	1	1
1	1	2010	1	50	0	98	1	1	0	0	1	1	1
1	1	2010	1	51	0	101	1	1	0	0	1	1	1
1	1	2010	1	51	0	97	1	1	0	0	1	1	1
1	1	2010	1	51	0	86	1	1	0	0	1	1	1
1	1	2010	1	51	0	97	1	1	0	0	1	1	1
1	1	2010	1	51	0	99	1	1	0	0	1	1	1
1	1	2010	1	52	0	104	1	1	0	0	1	1	1
1	1	2010	1	52	0	101	1	1	0	0	1	1	1
1	1	2010	1	52	0	106	1	1	0	0	1	1	1
1	1	2010	1	52	0	99	1	1	0	0	1	1	1
1	1	2010	1	52	0	98	1	1	0	0	1	1	1
1	1	2010	1	52	0	96	1	1	0	0	1	1	1
1	1	2010	1	53	0	101	1	1	0	0	1	1	1
1	1	2010	1	53	0	107	1	1	0	0	1	1	1
1	1	2010	1	53	0	98	1	1	0	0	1	1	1
1	1	2010	1	53	0	97	1	1	0	0	1	1	1
1	1	2010	1	53	0	101	1	1	0	0	1	1	1
1	1	2010	1	53	0	97	1	1	0	0	1	1	1
1	1	2010	1	53	0	107	1	1	0	0	1	1	1
1	1	2010	1	54	0	101	1	1	0	0	1	1	1
1	1	2010	1	54	0	102	1	1	0	0	1	1	1
1	1	2010	1	54	0	98	1	1	0	0	1	1	1
1	1	2010	1	54	0	96	1	1	0	0	1	1	1
1	1	2010	1	54	0	96	1	1	0	0	1	1	1
1	1	2010	1	54	0	98	1	1	0	0	1	1	1
1	1	2010	1	54	0	105	1	1	0	0	1	1	1
1	1	2010	1	54	0	101	1	1	0	0	1	1	1
1	1	2010	1	54	0	107	1	1	0	0	1	1	1
2	1	2010	1	29	0	106	1	1	0	0	1	1	1
2	1	2010	1	30	0	100	1	1	0	0	1	1	1
2	1	2010	1	30	0	105	1	1	0	0	1	1	1
2	1	2010	1	34	0	107	1	1	0	0	1	1	1
2	1	2010	1	34	0	104	1	1	0	0	1	1	1
2	1	2010	1	37	0	105	1	1	0	0	1	1	1
2	1	2010	1	42	0	100	1	1	0	0	1	1	1
2	1	2010	1	42	0	105	1	1	0	0	1	1	1
2	1	2010	1	43	0	100	1	1	0	0	1	1	1
2	1	2010	1	43	0	101	1	1	0	0	1	1	1
2	1	2010	1	44	0	102	1	1	0	0	1	1	1
2	1	2010	1	44	0	107	1	1	0	0	1	1	1
2	1	2010	1	44	0	103	1	1	0	0	1	1	1
2	1	2010	1	44	0	42	1	1	0	0	1	1	1
2	1	2010	1	49	0	96	1	1	0	0	1	1	1
2	1	2010	1	50	0	106	1	1	0	0	1	1	1
2	1	2010	1	50	0	96	1	1	0	0	1	1	1
2	1	2010	1	53	0	103	1	1	0	0	1	1	1
0	1	2010	1	19	0	96	1	1	0	0	1	1	1
0	1	2010	1	30	0	106	1	1	0	0	1	1	1
0	1	2010	1	34	0	98	1	1	0	0	1	1	1
0	1	2010	1	40	0	107	1	1	0	0	1	1	1
0	1	2010	1	42	0	106	1	1	0	0	1	1	1
0	1	2010	1	45	0	98	1	1	0	0	1	1	1
0	1	2010	1	50	0	97	1	1	0	0	1	1	1
0	1	2010	1	52	0	102	1	1	0	0	1	1	1
2	0	2010	1	43	0	104	1	1	0	0	1	1	1
1	1	2010	1	46	0	22	1	1	0	0	1	1	1
1	1	2010	1	52	0	100	1	1	0	0	1	1	1
1	1	2010	1	27	0	98	1	1	0	0	1	1	1
1	1	2010	1	28	0	106	1	1	0	0	1	1	1
1	1	2010	1	32	0	1	1	1	0	0	1	1	1
2	1	2010	1	32	0	105	1	1	0	0	1	1	1
1	1	2011	1	11	0	95	1	1	2	0	1	2A	2
1	1	2011	1	16	0	91	1	1	2	0	1	2A	2
1	1	2011	1	38	0	63	1	1	2	0	1	2A	2
1	1	2011	1	40	0	91	1	1	2	0	1	2A	2
1	1	2011	1	53	0	91	1	1	2	0	1	2A	2
2	1	2011	1	53	0	93	1	1	2	0	1	2A	2
1	0	2011	1	33	0	90	1	1	2	0	1	2A	2
1	0	2011	1	35	0	84	1	1	2	0	1	2A	2
1	0	2011	1	51	0	37	1	1	2	0	1	2A	2
1	1	2011	1	20	0	93	1	1	2	0	1	2A	2
1	1	2011	1	27	0	42	1	1	2	0	1	2A	2
1	1	2011	1	28	0	88	1	1	2	0	1	2A	2
1	1	2011	1	45	0	87	1	1	2	0	1	2A	2
1	1	2011	1	49	0	84	1	1	2	0	1	2A	2
1	1	2011	1	52	0	87	1	1	2	0	1	2A	2
2	1	2011	1	19	0	67	1	1	2	0	1	2A	2
2	1	2011	1	31	0	86	1	1	2	0	1	2A	2
1	0	2011	1	41	0	80	1	1	2	0	1	2A	2
1	1	2011	1	41	0	89	1	1	2	0	1	2A	2
1	1	2011	1	45	0	93	1	1	2	0	1	2A	2
1	0	2011	1	17	0	87	1	1	2	0	1	2A	2
1	0	2011	1	28	0	87	1	1	2	0	1	2A	2
1	0	2011	1	38	0	92	1	1	2	0	1	2A	2
1	0	2011	1	38	0	93	1	1	2	0	1	2A	2
1	0	2011	1	46	0	92	1	1	2	0	1	2A	2
1	0	2011	1	47	0	90	1	1	2	0	1	2A	2
1	0	2011	1	53	0	89	1	1	2	0	1	2A	2
2	0	2011	1	39	0	53	1	1	2	0	1	2A	2
1	1	2011	1	20	0	95	1	1	2	0	1	2A	2
1	1	2011	1	25	0	92	1	1	2	0	1	2A	2
1	1	2011	1	29	0	88	1	1	2	0	1	2A	2
1	1	2011	1	32	0	7	1	1	2	0	1	2A	2
1	1	2011	1	36	0	39	1	1	2	0	1	2A	2
1	1	2011	1	41	0	85	1	1	2	0	1	2A	2
1	1	2011	1	46	0	85	1	1	2	0	1	2A	2
1	1	2011	1	51	0	93	1	1	2	0	1	2A	2
2	1	2011	1	26	0	95	1	1	2	0	1	2A	2
1	1	2011	1	23	0	88	1	1	1	0	1	1	1
1	1	2011	1	32	0	91	1	1	1	0	1	1	1
1	1	2011	1	51	0	95	1	1	1	0	1	1	1
1	0	2011	1	29	0	92	1	1	1	0	1	1	1
1	0	2011	1	30	0	85	1	1	1	0	1	1	1
1	0	2011	1	36	0	90	1	1	1	0	1	1	1
1	0	2011	1	38	0	90	1	1	1	0	1	1	1
1	0	2011	1	42	0	90	1	1	1	0	1	1	1
1	0	2011	1	42	0	85	1	1	1	0	1	1	1
1	0	2011	1	46	0	89	1	1	1	0	1	1	1
1	0	2011	1	48	0	95	1	1	1	0	1	1	1
1	0	2011	1	53	0	84	1	1	1	0	1	1	1
1	1	2011	1	15	0	92	1	1	1	0	1	1	1
1	1	2011	1	16	0	87	1	1	1	0	1	1	1
1	1	2011	1	20	0	93	1	1	1	0	1	1	1
1	1	2011	1	23	0	92	1	1	1	0	1	1	1
1	1	2011	1	25	0	85	1	1	1	0	1	1	1
1	1	2011	1	25	0	95	1	1	1	0	1	1	1
1	1	2011	1	25	0	87	1	1	1	0	1	1	1
1	1	2011	1	26	0	87	1	1	1	0	1	1	1
1	1	2011	1	27	0	90	1	1	1	0	1	1	1
1	1	2011	1	28	0	84	1	1	1	0	1	1	1
1	1	2011	1	29	0	84	1	1	1	0	1	1	1
1	1	2011	1	30	0	87	1	1	1	0	1	1	1
1	1	2011	1	31	0	92	1	1	1	0	1	1	1
1	1	2011	1	32	0	66	1	1	1	0	1	1	1
1	1	2011	1	32	0	84	1	1	1	0	1	1	1
1	1	2011	1	33	0	84	1	1	1	0	1	1	1
1	1	2011	1	36	0	88	1	1	1	0	1	1	1
1	1	2011	1	36	0	95	1	1	1	0	1	1	1
1	1	2011	1	37	0	93	1	1	1	0	1	1	1
1	1	2011	1	37	0	91	1	1	1	0	1	1	1
1	1	2011	1	37	0	84	1	1	1	0	1	1	1
1	1	2011	1	37	0	89	1	1	1	0	1	1	1
1	1	2011	1	38	0	85	1	1	1	0	1	1	1
1	1	2011	1	38	0	94	1	1	1	0	1	1	1
1	1	2011	1	39	0	94	1	1	1	0	1	1	1
1	1	2011	1	41	0	84	1	1	1	0	1	1	1
1	1	2011	1	41	0	89	1	1	1	0	1	1	1
1	1	2011	1	41	0	86	1	1	1	0	1	1	1
1	1	2011	1	42	0	78	1	1	1	0	1	1	1
1	1	2011	1	42	0	87	1	1	1	0	1	1	1
1	1	2011	1	42	0	84	1	1	1	0	1	1	1
1	1	2011	1	47	0	92	1	1	1	0	1	1	1
1	1	2011	1	47	0	88	1	1	1	0	1	1	1
1	1	2011	1	48	0	95	1	1	1	0	1	1	1
1	1	2011	1	53	0	95	1	1	1	0	1	1	1
2	1	2011	1	25	0	84	1	1	1	0	1	1	1
2	1	2011	1	29	0	85	1	1	1	0	1	1	1
2	1	2011	1	30	0	85	1	1	1	0	1	1	1
2	1	2011	1	33	0	4	1	1	1	0	1	1	1
2	1	2011	1	36	0	92	1	1	1	0	1	1	1
2	1	2011	1	37	0	84	1	1	1	0	1	1	1
2	1	2011	1	38	0	90	1	1	1	0	1	1	1
2	1	2011	1	38	0	85	1	1	1	0	1	1	1
2	1	2011	1	38	0	29	1	1	1	0	1	1	1
2	1	2011	1	43	0	87	1	1	1	0	1	1	1
0	1	2011	1	46	0	84	1	1	1	0	1	1	1
0	1	2011	1	52	0	84	1	1	1	0	1	1	1
0	1	2011	1	53	0	91	1	1	1	0	1	1	1
1	0	2011	1	49	0	94	1	1	1	0	1	1	1
1	0	2011	1	50	0	95	1	1	1	0	1	1	1
1	1	2011	1	23	0	93	1	1	1	0	1	1	1
1	1	2011	1	38	0	85	1	1	1	0	1	1	1
1	1	2011	1	39	0	36	1	1	1	0	1	1	1
1	1	2011	1	40	0	85	1	1	1	0	1	1	1
1	1	2011	1	47	0	93	1	1	1	0	1	1	1
1	1	2011	1	47	0	86	1	1	1	0	1	1	1
1	1	2011	1	47	0	84	1	1	1	0	1	1	1
1	1	2011	1	47	0	94	1	1	1	0	1	1	1
1	0	2011	1	19	0	92	1	1	1	0	1	1	1
1	0	2011	1	22	0	84	1	1	1	0	1	1	1
1	0	2011	1	34	0	90	1	1	1	0	1	1	1
1	0	2011	1	34	0	74	1	1	1	0	1	1	1
1	0	2011	1	38	0	87	1	1	1	0	1	1	1
1	0	2011	1	40	0	85	1	1	1	0	1	1	1
1	0	2011	1	41	0	93	1	1	1	0	1	1	1
1	0	2011	1	42	0	85	1	1	1	0	1	1	1
1	0	2011	1	43	0	93	1	1	1	0	1	1	1
1	0	2011	1	53	0	90	1	1	1	0	1	1	1
1	1	2011	1	12	0	89	1	1	1	0	1	1	1
1	1	2011	1	14	0	86	1	1	1	0	1	1	1
1	1	2011	1	20	0	74	1	1	1	0	1	1	1
1	1	2011	1	23	0	0	1	1	1	0	1	1	1
1	1	2011	1	26	0	87	1	1	1	0	1	1	1
1	1	2011	1	27	0	95	1	1	1	0	1	1	1
1	1	2011	1	30	0	90	1	1	1	0	1	1	1
1	1	2011	1	30	0	89	1	1	1	0	1	1	1
1	1	2011	1	33	0	92	1	1	1	0	1	1	1
1	1	2011	1	34	0	93	1	1	1	0	1	1	1
1	1	2011	1	34	0	91	1	1	1	0	1	1	1
1	1	2011	1	38	0	86	1	1	1	0	1	1	1
1	1	2011	1	38	0	84	1	1	1	0	1	1	1
1	1	2011	1	38	0	86	1	1	1	0	1	1	1
1	1	2011	1	39	0	84	1	1	1	0	1	1	1
1	1	2011	1	40	0	90	1	1	1	0	1	1	1
1	1	2011	1	41	0	93	1	1	1	0	1	1	1
1	1	2011	1	42	0	95	1	1	1	0	1	1	1
1	1	2011	1	42	0	91	1	1	1	0	1	1	1
1	1	2011	1	44	0	84	1	1	1	0	1	1	1
1	1	2011	1	47	0	84	1	1	1	0	1	1	1
1	1	2011	1	47	0	90	1	1	1	0	1	1	1
1	1	2011	1	47	0	95	1	1	1	0	1	1	1
1	1	2011	1	50	0	89	1	1	1	0	1	1	1
1	1	2011	1	50	0	95	1	1	1	0	1	1	1
1	1	2011	1	52	0	87	1	1	1	0	1	1	1
1	1	2011	1	53	0	26	1	1	1	0	1	1	1
2	1	2011	1	29	0	37	1	1	1	0	1	1	1
2	1	2011	1	41	0	89	1	1	1	0	1	1	1
2	1	2011	1	48	0	90	1	1	1	0	1	1	1
2	1	2011	1	53	0	90	1	1	1	0	1	1	1
1	0	2011	1	19	0	95	1	1	0	0	1	1	1
1	0	2011	1	29	0	86	1	1	0	0	1	1	1
1	0	2011	1	31	0	92	1	1	0	0	1	1	1
1	0	2011	1	35	0	93	1	1	0	0	1	1	1
1	0	2011	1	36	0	88	1	1	0	0	1	1	1
1	0	2011	1	40	0	91	1	1	0	0	1	1	1
1	0	2011	1	42	0	94	1	1	0	0	1	1	1
1	0	2011	1	47	0	94	1	1	0	0	1	1	1
1	0	2011	1	49	0	92	1	1	0	0	1	1	1
1	0	2011	1	51	0	92	1	1	0	0	1	1	1
1	0	2011	1	52	0	89	1	1	0	0	1	1	1
1	0	2011	1	53	0	90	1	1	0	0	1	1	1
2	0	2011	1	35	0	90	1	1	0	0	1	1	1
2	0	2011	1	37	0	83	1	1	0	0	1	1	1
0	0	2011	1	36	0	86	1	1	0	0	1	1	1
0	0	2011	1	41	0	84	1	1	0	0	1	1	1
0	0	2011	1	50	0	94	1	1	0	0	1	1	1
0	0	2011	1	53	0	85	1	1	0	0	1	1	1
1	1	2011	1	7	0	86	1	1	0	0	1	1	1
1	1	2011	1	20	0	86	1	1	0	0	1	1	1
1	1	2011	1	25	0	90	1	1	0	0	1	1	1
1	1	2011	1	25	0	93	1	1	0	0	1	1	1
1	1	2011	1	26	0	85	1	1	0	0	1	1	1
1	1	2011	1	26	0	90	1	1	0	0	1	1	1
1	1	2011	1	29	0	89	1	1	0	0	1	1	1
1	1	2011	1	30	0	28	1	1	0	0	1	1	1
1	1	2011	1	31	0	94	1	1	0	0	1	1	1
1	1	2011	1	33	0	86	1	1	0	0	1	1	1
1	1	2011	1	33	0	94	1	1	0	0	1	1	1
1	1	2011	1	34	0	86	1	1	0	0	1	1	1
1	1	2011	1	35	0	88	1	1	0	0	1	1	1
1	1	2011	1	37	0	85	1	1	0	0	1	1	1
1	1	2011	1	37	0	94	1	1	0	0	1	1	1
1	1	2011	1	37	0	87	1	1	0	0	1	1	1
1	1	2011	1	38	0	94	1	1	0	0	1	1	1
1	1	2011	1	38	0	38	1	1	0	0	1	1	1
1	1	2011	1	39	0	68	1	1	0	0	1	1	1
1	1	2011	1	39	0	90	1	1	0	0	1	1	1
1	1	2011	1	40	0	85	1	1	0	0	1	1	1
1	1	2011	1	41	0	87	1	1	0	0	1	1	1
1	1	2011	1	41	0	89	1	1	0	0	1	1	1
1	1	2011	1	41	0	94	1	1	0	0	1	1	1
1	1	2011	1	42	0	89	1	1	0	0	1	1	1
1	1	2011	1	43	0	87	1	1	0	0	1	1	1
1	1	2011	1	44	0	4	1	1	0	0	1	1	1
1	1	2011	1	44	0	88	1	1	0	0	1	1	1
1	1	2011	1	45	0	89	1	1	0	0	1	1	1
1	1	2011	1	46	0	88	1	1	0	0	1	1	1
1	1	2011	1	46	0	85	1	1	0	0	1	1	1
1	1	2011	1	47	0	90	1	1	0	0	1	1	1
1	1	2011	1	47	0	85	1	1	0	0	1	1	1
1	1	2011	1	47	0	90	1	1	0	0	1	1	1
1	1	2011	1	47	0	94	1	1	0	0	1	1	1
1	1	2011	1	48	0	80	1	1	0	0	1	1	1
1	1	2011	1	48	0	86	1	1	0	0	1	1	1
1	1	2011	1	48	0	93	1	1	0	0	1	1	1
1	1	2011	1	49	0	94	1	1	0	0	1	1	1
1	1	2011	1	49	0	86	1	1	0	0	1	1	1
1	1	2011	1	50	0	91	1	1	0	0	1	1	1
1	1	2011	1	50	0	95	1	1	0	0	1	1	1
1	1	2011	1	50	0	86	1	1	0	0	1	1	1
1	1	2011	1	50	0	87	1	1	0	0	1	1	1
1	1	2011	1	52	0	93	1	1	0	0	1	1	1
1	1	2011	1	52	0	86	1	1	0	0	1	1	1
1	1	2011	1	52	0	92	1	1	0	0	1	1	1
1	1	2011	1	53	0	51	1	1	0	0	1	1	1
1	1	2011	1	54	0	30	1	1	0	0	1	1	1
1	1	2011	1	54	0	86	1	1	0	0	1	1	1
2	1	2011	1	24	0	88	1	1	0	0	1	1	1
2	1	2011	1	28	0	90	1	1	0	0	1	1	1
2	1	2011	1	49	0	84	1	1	0	0	1	1	1
0	1	2011	1	15	0	92	1	1	0	0	1	1	1
0	1	2011	1	22	0	91	1	1	0	0	1	1	1
0	1	2011	1	35	0	89	1	1	0	0	1	1	1
0	1	2011	1	37	0	88	1	1	0	0	1	1	1
0	1	2011	1	39	0	88	1	1	0	0	1	1	1
0	1	2011	1	41	0	92	1	1	0	0	1	1	1
0	1	2011	1	43	0	92	1	1	0	0	1	1	1
0	1	2011	1	45	0	90	1	1	0	0	1	1	1
0	1	2011	1	48	0	89	1	1	0	0	1	1	1
0	1	2011	1	49	0	95	1	1	0	0	1	1	1
0	1	2011	1	50	0	91	1	1	0	0	1	1	1
1	0	2011	1	15	0	91	1	1	0	0	1	1	1
1	0	2011	1	25	0	95	1	1	0	0	1	1	1
1	0	2011	1	27	0	92	1	1	0	0	1	1	1
1	0	2011	1	27	0	92	1	1	0	0	1	1	1
1	0	2011	1	27	0	89	1	1	0	0	1	1	1
1	0	2011	1	33	0	94	1	1	0	0	1	1	1
1	0	2011	1	35	0	84	1	1	0	0	1	1	1
1	0	2011	1	35	0	87	1	1	0	0	1	1	1
1	0	2011	1	37	0	90	1	1	0	0	1	1	1
1	0	2011	1	37	0	85	1	1	0	0	1	1	1
1	0	2011	1	37	0	59	1	1	0	0	1	1	1
1	0	2011	1	39	0	93	1	1	0	0	1	1	1
1	0	2011	1	40	0	90	1	1	0	0	1	1	1
1	0	2011	1	41	0	83	1	1	0	0	1	1	1
1	0	2011	1	41	0	53	1	1	0	0	1	1	1
1	0	2011	1	41	0	88	1	1	0	0	1	1	1
1	0	2011	1	43	0	90	1	1	0	0	1	1	1
1	0	2011	1	43	0	84	1	1	0	0	1	1	1
1	0	2011	1	44	0	87	1	1	0	0	1	1	1
1	0	2011	1	45	0	91	1	1	0	0	1	1	1
1	0	2011	1	45	0	94	1	1	0	0	1	1	1
1	0	2011	1	46	0	93	1	1	0	0	1	1	1
1	0	2011	1	46	0	93	1	1	0	0	1	1	1
1	0	2011	1	47	0	86	1	1	0	0	1	1	1
1	0	2011	1	50	0	95	1	1	0	0	1	1	1
1	0	2011	1	52	0	85	1	1	0	0	1	1	1
1	0	2011	1	53	0	93	1	1	0	0	1	1	1
1	0	2011	1	54	0	86	1	1	0	0	1	1	1
2	0	2011	1	34	0	91	1	1	0	0	1	1	1
2	0	2011	1	40	0	91	1	1	0	0	1	1	1
2	0	2011	1	42	0	4	1	1	0	0	1	1	1
2	0	2011	1	51	0	86	1	1	0	0	1	1	1
0	0	2011	1	42	0	87	1	1	0	0	1	1	1
0	0	2011	1	43	0	88	1	1	0	0	1	1	1
0	0	2011	1	53	0	93	1	1	0	0	1	1	1
1	1	2011	1	18	0	86	1	1	0	0	1	1	1
1	1	2011	1	22	0	93	1	1	0	0	1	1	1
1	1	2011	1	22	0	95	1	1	0	0	1	1	1
1	1	2011	1	24	0	39	1	1	0	0	1	1	1
1	1	2011	1	25	0	89	1	1	0	0	1	1	1
1	1	2011	1	26	0	64	1	1	0	0	1	1	1
1	1	2011	1	28	0	86	1	1	0	0	1	1	1
1	1	2011	1	28	0	57	1	1	0	0	1	1	1
1	1	2011	1	28	0	92	1	1	0	0	1	1	1
1	1	2011	1	29	0	93	1	1	0	0	1	1	1
1	1	2011	1	29	0	84	1	1	0	0	1	1	1
1	1	2011	1	30	0	85	1	1	0	0	1	1	1
1	1	2011	1	30	0	84	1	1	0	0	1	1	1
1	1	2011	1	30	0	93	1	1	0	0	1	1	1
1	1	2011	1	30	0	85	1	1	0	0	1	1	1
1	1	2011	1	30	0	94	1	1	0	0	1	1	1
1	1	2011	1	30	0	94	1	1	0	0	1	1	1
1	1	2011	1	30	0	86	1	1	0	0	1	1	1
1	1	2011	1	31	0	82	1	1	0	0	1	1	1
1	1	2011	1	31	0	43	1	1	0	0	1	1	1
1	1	2011	1	32	0	79	1	1	0	0	1	1	1
1	1	2011	1	32	0	85	1	1	0	0	1	1	1
1	1	2011	1	32	0	86	1	1	0	0	1	1	1
1	1	2011	1	32	0	91	1	1	0	0	1	1	1
1	1	2011	1	33	0	95	1	1	0	0	1	1	1
1	1	2011	1	34	0	92	1	1	0	0	1	1	1
1	1	2011	1	34	0	95	1	1	0	0	1	1	1
1	1	2011	1	34	0	95	1	1	0	0	1	1	1
1	1	2011	1	35	0	94	1	1	0	0	1	1	1
1	1	2011	1	35	0	78	1	1	0	0	1	1	1
1	1	2011	1	35	0	87	1	1	0	0	1	1	1
1	1	2011	1	36	0	89	1	1	0	0	1	1	1
1	1	2011	1	36	0	90	1	1	0	0	1	1	1
1	1	2011	1	37	0	90	1	1	0	0	1	1	1
1	1	2011	1	37	0	92	1	1	0	0	1	1	1
1	1	2011	1	37	0	86	1	1	0	0	1	1	1
1	1	2011	1	37	0	14	1	1	0	0	1	1	1
1	1	2011	1	37	0	84	1	1	0	0	1	1	1
1	1	2011	1	38	0	86	1	1	0	0	1	1	1
1	1	2011	1	38	0	82	1	1	0	0	1	1	1
1	1	2011	1	38	0	89	1	1	0	0	1	1	1
1	1	2011	1	38	0	89	1	1	0	0	1	1	1
1	1	2011	1	38	0	88	1	1	0	0	1	1	1
1	1	2011	1	38	0	88	1	1	0	0	1	1	1
1	1	2011	1	39	0	90	1	1	0	0	1	1	1
1	1	2011	1	39	0	90	1	1	0	0	1	1	1
1	1	2011	1	39	0	68	1	1	0	0	1	1	1
1	1	2011	1	39	0	93	1	1	0	0	1	1	1
1	1	2011	1	40	0	27	1	1	0	0	1	1	1
1	1	2011	1	40	0	93	1	1	0	0	1	1	1
1	1	2011	1	40	0	93	1	1	0	0	1	1	1
1	1	2011	1	41	0	85	1	1	0	0	1	1	1
1	1	2011	1	41	0	85	1	1	0	0	1	1	1
1	1	2011	1	41	0	90	1	1	0	0	1	1	1
1	1	2011	1	41	0	87	1	1	0	0	1	1	1
1	1	2011	1	41	0	91	1	1	0	0	1	1	1
1	1	2011	1	41	0	81	1	1	0	0	1	1	1
1	1	2011	1	41	0	76	1	1	0	0	1	1	1
1	1	2011	1	41	0	91	1	1	0	0	1	1	1
1	1	2011	1	42	0	91	1	1	0	0	1	1	1
1	1	2011	1	42	0	85	1	1	0	0	1	1	1
1	1	2011	1	42	0	13	1	1	0	0	1	1	1
1	1	2011	1	42	0	32	1	1	0	0	1	1	1
1	1	2011	1	43	0	90	1	1	0	0	1	1	1
1	1	2011	1	43	0	57	1	1	0	0	1	1	1
1	1	2011	1	43	0	89	1	1	0	0	1	1	1
1	1	2011	1	44	0	89	1	1	0	0	1	1	1
1	1	2011	1	44	0	95	1	1	0	0	1	1	1
1	1	2011	1	44	0	86	1	1	0	0	1	1	1
1	1	2011	1	44	0	94	1	1	0	0	1	1	1
[truncated: 6,284 more rows]

## Sheet: FTC
Race 1	gender1	Year diagnosis	Pathology subtype	Age	CSS	Survival months	new-TNM	T stage	N stage	M stage	unnew-stage	TNM stage	TNM stage1
1	0	2011	0	43	0	85	1	1	0	0	1	1	1
1	1	2011	0	23	0	92	1	1	0	0	1	1	1
1	1	2011	0	25	0	89	1	1	0	0	1	1	1
1	1	2011	0	40	0	94	1	1	0	0	1	1	1
1	1	2011	0	42	0	85	1	1	0	0	1	1	1
1	1	2011	0	43	0	89	1	1	0	0	1	1	1
1	1	2011	0	53	0	84	1	1	0	0	1	1	1
0	1	2011	0	47	0	89	1	1	0	0	1	1	1
1	1	2011	0	38	0	91	1	1	0	0	1	1	1
1	1	2011	0	38	0	21	1	1	0	0	1	1	1
2	1	2011	0	51	0	16	1	1	0	0	1	1	1
0	1	2011	0	47	0	95	1	1	0	0	1	1	1
1	1	2011	0	20	0	94	1	1	0	0	1	1	1
1	1	2011	0	26	0	86	1	1	0	0	1	1	1
1	1	2010	0	18	0	101	1	1	0	0	1	1	1
1	1	2010	0	24	0	102	1	1	0	0	1	1	1
1	1	2010	0	45	0	100	1	1	0	0	1	1	1
1	1	2010	0	52	0	104	1	1	0	0	1	1	1
1	1	2010	0	54	0	100	1	1	0	0	1	1	1
1	1	2010	0	54	0	105	1	1	0	0	1	1	1
0	1	2010	0	50	0	105	1	1	0	0	1	1	1
1	1	2010	0	51	0	83	1	1	0	0	1	1	1
1	1	2010	0	54	0	98	1	1	0	0	1	1	1
1	0	2010	0	51	0	104	1	1	0	0	1	1	1
1	1	2010	0	31	0	104	1	1	0	0	1	1	1
1	1	2010	0	51	0	103	1	1	0	0	1	1	1
1	1	2011	0	22	0	91	1	1	1	0	1	1	1
1	1	2011	0	17	0	92	1	1	0	0	1	1	1
1	1	2011	0	21	0	84	1	1	0	0	1	1	1
1	1	2011	0	29	0	94	1	1	0	0	1	1	1
1	1	2011	0	30	0	93	1	1	0	0	1	1	1
1	1	2011	0	34	0	93	1	1	0	0	1	1	1
1	1	2011	0	36	0	83	1	1	0	0	1	1	1
1	1	2011	0	42	0	91	1	1	0	0	1	1	1
1	1	2011	0	49	0	94	1	1	0	0	1	1	1
1	1	2011	0	50	0	84	1	1	0	0	1	1	1
1	1	2011	0	52	0	85	1	1	0	0	1	1	1
2	1	2011	0	40	0	87	1	1	0	0	1	1	1
2	1	2011	0	44	0	74	1	1	0	0	1	1	1
0	1	2011	0	30	0	88	1	1	0	0	1	1	1
0	1	2011	0	37	0	85	1	1	0	0	1	1	1
0	1	2011	0	41	0	31	1	1	0	0	1	1	1
1	0	2011	0	46	0	87	1	1	0	0	1	1	1
1	1	2011	0	46	0	84	1	1	0	0	1	1	1
1	1	2011	0	49	0	87	1	1	0	0	1	1	1
1	1	2011	0	51	0	85	1	1	0	0	1	1	1
1	1	2011	0	51	0	83	1	1	0	0	1	1	1
2	1	2011	0	41	0	95	1	1	0	0	1	1	1
1	1	2011	0	36	0	58	1	1	0	0	1	1	1
1	0	2010	0	37	0	98	1	1	0	0	1	1	1
1	0	2010	0	48	0	96	1	1	0	0	1	1	1
1	0	2010	0	48	0	102	1	1	0	0	1	1	1
1	1	2010	0	21	0	28	1	1	0	0	1	1	1
1	1	2010	0	23	0	105	1	1	0	0	1	1	1
1	1	2010	0	37	0	105	1	1	0	0	1	1	1
1	1	2010	0	40	0	98	1	1	0	0	1	1	1
1	1	2010	0	41	0	98	1	1	0	0	1	1	1
1	1	2010	0	42	0	101	1	1	0	0	1	1	1
1	1	2010	0	47	0	107	1	1	0	0	1	1	1
1	1	2010	0	49	0	98	1	1	0	0	1	1	1
1	1	2010	0	49	0	103	1	1	0	0	1	1	1
1	1	2010	0	51	0	100	1	1	0	0	1	1	1
1	1	2010	0	52	0	103	1	1	0	0	1	1	1
2	1	2010	0	36	0	104	1	1	0	0	1	1	1
2	1	2010	0	46	0	101	1	1	0	0	1	1	1
0	1	2010	0	31	0	107	1	1	0	0	1	1	1
1	1	2010	0	40	0	105	1	1	0	0	1	1	1
2	1	2010	0	37	0	107	1	1	0	0	1	1	1
1	0	2010	0	44	0	101	1	1	0	0	1	1	1
1	1	2010	0	48	0	107	1	1	0	0	1	1	1
1	1	2009	0	54	1	17	1	2	0	0	1	1	1
2	1	2008	0	47	1	119	1	2	0	0	1	1	1
1	1	2006	0	20	1	90	1	2	0	0	1	1	1
1	1	2006	0	48	1	94	1	2	0	0	1	1	1
1	0	2011	0	20	0	95	1	2	0	0	1	1	1
1	0	2011	0	30	0	88	1	2	0	0	1	1	1
1	0	2011	0	30	0	84	1	2	0	0	1	1	1
1	0	2011	0	38	0	53	1	2	0	0	1	1	1
1	0	2011	0	44	0	85	1	2	0	0	1	1	1
1	0	2011	0	53	0	91	1	2	0	0	1	1	1
2	0	2011	0	30	0	90	1	2	0	0	1	1	1
0	0	2011	0	44	0	92	1	2	0	0	1	1	1
0	0	2011	0	53	0	92	1	2	0	0	1	1	1
1	1	2011	0	19	0	89	1	2	0	0	1	1	1
1	1	2011	0	25	0	86	1	2	0	0	1	1	1
1	1	2011	0	25	0	85	1	2	0	0	1	1	1
1	1	2011	0	25	0	93	1	2	0	0	1	1	1
1	1	2011	0	25	0	73	1	2	0	0	1	1	1
1	1	2011	0	26	0	86	1	2	0	0	1	1	1
1	1	2011	0	27	0	85	1	2	0	0	1	1	1
1	1	2011	0	28	0	84	1	2	0	0	1	1	1
1	1	2011	0	29	0	94	1	2	0	0	1	1	1
1	1	2011	0	30	0	84	1	2	0	0	1	1	1
1	1	2011	0	30	0	92	1	2	0	0	1	1	1
1	1	2011	0	31	0	84	1	2	0	0	1	1	1
1	1	2011	0	31	0	86	1	2	0	0	1	1	1
1	1	2011	0	32	0	84	1	2	0	0	1	1	1
1	1	2011	0	32	0	89	1	2	0	0	1	1	1
1	1	2011	0	37	0	94	1	2	0	0	1	1	1
1	1	2011	0	40	0	93	1	2	0	0	1	1	1
1	1	2011	0	41	0	89	1	2	0	0	1	1	1
1	1	2011	0	41	0	87	1	2	0	0	1	1	1
1	1	2011	0	43	0	91	1	2	0	0	1	1	1
1	1	2011	0	46	0	95	1	2	0	0	1	1	1
1	1	2011	0	47	0	84	1	2	0	0	1	1	1
1	1	2011	0	47	0	86	1	2	0	0	1	1	1
1	1	2011	0	48	0	85	1	2	0	0	1	1	1
1	1	2011	0	48	0	95	1	2	0	0	1	1	1
1	1	2011	0	50	0	92	1	2	0	0	1	1	1
1	1	2011	0	50	0	66	1	2	0	0	1	1	1
1	1	2011	0	50	0	94	1	2	0	0	1	1	1
1	1	2011	0	53	0	94	1	2	0	0	1	1	1
1	1	2011	0	54	0	84	1	2	0	0	1	1	1
2	1	2011	0	21	0	88	1	2	0	0	1	1	1
2	1	2011	0	28	0	90	1	2	0	0	1	1	1
2	1	2011	0	32	0	85	1	2	0	0	1	1	1
2	1	2011	0	38	0	89	1	2	0	0	1	1	1
0	1	2011	0	23	0	94	1	2	0	0	1	1	1
0	1	2011	0	35	0	87	1	2	0	0	1	1	1
0	1	2011	0	39	0	93	1	2	0	0	1	1	1
0	1	2011	0	40	0	90	1	2	0	0	1	1	1
0	1	2011	0	45	0	91	1	2	0	0	1	1	1
0	1	2011	0	46	0	93	1	2	0	0	1	1	1
1	0	2011	0	32	0	93	1	2	0	0	1	1	1
1	0	2011	0	36	0	91	1	2	0	0	1	1	1
1	0	2011	0	49	0	94	1	2	0	0	1	1	1
1	0	2011	0	50	0	85	1	2	0	0	1	1	1
1	0	2011	0	51	0	86	1	2	0	0	1	1	1
1	0	2011	0	52	0	87	1	2	0	0	1	1	1
1	0	2011	0	54	0	90	1	2	0	0	1	1	1
1	1	2011	0	46	0	89	1	2	0	0	1	1	1
1	1	2011	0	46	0	85	1	2	0	0	1	1	1
1	1	2011	0	48	0	79	1	2	0	0	1	1	1
1	1	2011	0	49	0	84	1	2	0	0	1	1	1
1	1	2011	0	54	0	93	1	2	0	0	1	1	1
2	1	2011	0	24	0	89	1	2	0	0	1	1	1
2	1	2011	0	50	0	84	1	2	0	0	1	1	1
1	0	2011	0	39	0	91	1	2	0	0	1	1	1
1	1	2011	0	38	0	94	1	2	0	0	1	1	1
1	1	2011	0	53	0	85	1	2	0	0	1	1	1
1	1	2011	0	34	0	91	1	2	0	0	1	1	1
1	0	2010	0	13	0	93	1	2	0	0	1	1	1
1	0	2010	0	25	0	102	1	2	0	0	1	1	1
1	0	2010	0	25	0	14	1	2	0	0	1	1	1
1	0	2010	0	32	0	75	1	2	0	0	1	1	1
1	0	2010	0	41	0	99	1	2	0	0	1	1	1
1	0	2010	0	41	0	105	1	2	0	0	1	1	1
1	0	2010	0	48	0	97	1	2	0	0	1	1	1
1	0	2010	0	49	0	102	1	2	0	0	1	1	1
1	0	2010	0	51	0	86	1	2	0	0	1	1	1
1	0	2010	0	52	0	98	1	2	0	0	1	1	1
1	1	2010	0	20	0	61	1	2	0	0	1	1	1
1	1	2010	0	21	0	20	1	2	0	0	1	1	1
1	1	2010	0	24	0	104	1	2	0	0	1	1	1
1	1	2010	0	25	0	23	1	2	0	0	1	1	1
1	1	2010	0	25	0	101	1	2	0	0	1	1	1
1	1	2010	0	32	0	107	1	2	0	0	1	1	1
1	1	2010	0	33	0	98	1	2	0	0	1	1	1
1	1	2010	0	33	0	101	1	2	0	0	1	1	1
1	1	2010	0	34	0	96	1	2	0	0	1	1	1
1	1	2010	0	35	0	88	1	2	0	0	1	1	1
1	1	2010	0	36	0	61	1	2	0	0	1	1	1
1	1	2010	0	37	0	99	1	2	0	0	1	1	1
1	1	2010	0	46	0	104	1	2	0	0	1	1	1
1	1	2010	0	47	0	96	1	2	0	0	1	1	1
1	1	2010	0	49	0	104	1	2	0	0	1	1	1
1	1	2010	0	49	0	101	1	2	0	0	1	1	1
1	1	2010	0	50	0	97	1	2	0	0	1	1	1
1	1	2010	0	50	0	105	1	2	0	0	1	1	1
1	1	2010	0	52	0	99	1	2	0	0	1	1	1
1	1	2010	0	54	0	98	1	2	0	0	1	1	1
2	1	2010	0	22	0	101	1	2	0	0	1	1	1
2	1	2010	0	23	0	21	1	2	0	0	1	1	1
2	1	2010	0	31	0	105	1	2	0	0	1	1	1
2	1	2010	0	38	0	106	1	2	0	0	1	1	1
2	1	2010	0	44	0	96	1	2	0	0	1	1	1
2	1	2010	0	45	0	98	1	2	0	0	1	1	1
0	1	2010	0	45	0	0	1	2	0	0	1	1	1
0	1	2010	0	45	0	94	1	2	0	0	1	1	1
0	1	2010	0	46	0	99	1	2	0	0	1	1	1
0	1	2010	0	50	0	97	1	2	0	0	1	1	1
0	1	2010	0	51	0	103	1	2	0	0	1	1	1
0	1	2010	0	54	0	107	1	2	0	0	1	1	1
0	1	2010	0	54	0	97	1	2	0	0	1	1	1
1	0	2010	0	48	0	105	1	2	0	0	1	1	1
1	0	2010	0	53	0	105	1	2	0	0	1	1	1
0	0	2010	0	52	0	97	1	2	0	0	1	1	1
1	1	2010	0	30	0	96	1	2	0	0	1	1	1
1	1	2010	0	54	0	104	1	2	0	0	1	1	1
0	1	2010	0	16	0	105	1	2	0	0	1	1	1
0	1	2010	0	45	0	100	1	2	0	0	1	1	1
2	1	2010	0	37	0	99	1	2	0	0	1	1	1
1	0	2010	0	44	0	96	1	2	0	0	1	1	1
1	1	2010	0	27	0	103	1	2	0	0	1	1	1
0	1	2010	0	42	0	105	1	2	0	0	1	1	1
1	0	2009	0	24	0	119	1	2	0	0	1	1	1
1	0	2009	0	27	0	113	1	2	0	0	1	1	1
1	0	2009	0	29	0	114	1	2	0	0	1	1	1
1	0	2009	0	35	0	113	1	2	0	0	1	1	1
1	0	2009	0	51	0	110	1	2	0	0	1	1	1
2	0	2009	0	45	0	112	1	2	0	0	1	1	1
2	0	2009	0	46	0	118	1	2	0	0	1	1	1
0	0	2009	0	34	0	116	1	2	0	0	1	1	1
0	0	2009	0	36	0	115	1	2	0	0	1	1	1
1	1	2009	0	21	0	118	1	2	0	0	1	1	1
1	1	2009	0	23	0	111	1	2	0	0	1	1	1
1	1	2009	0	25	0	119	1	2	0	0	1	1	1
1	1	2009	0	25	0	119	1	2	0	0	1	1	1
1	1	2009	0	25	0	110	1	2	0	0	1	1	1
1	1	2009	0	25	0	112	1	2	0	0	1	1	1
1	1	2009	0	27	0	115	1	2	0	0	1	1	1
1	1	2009	0	29	0	112	1	2	0	0	1	1	1
1	1	2009	0	30	0	108	1	2	0	0	1	1	1
1	1	2009	0	34	0	119	1	2	0	0	1	1	1
1	1	2009	0	34	0	110	1	2	0	0	1	1	1
1	1	2009	0	35	0	110	1	2	0	0	1	1	1
1	1	2009	0	36	0	114	1	2	0	0	1	1	1
1	1	2009	0	37	0	117	1	2	0	0	1	1	1
1	1	2009	0	38	0	116	1	2	0	0	1	1	1
1	1	2009	0	40	0	117	1	2	0	0	1	1	1
1	1	2009	0	41	0	41	1	2	0	0	1	1	1
1	1	2009	0	43	0	115	1	2	0	0	1	1	1
1	1	2009	0	43	0	116	1	2	0	0	1	1	1
1	1	2009	0	44	0	119	1	2	0	0	1	1	1
1	1	2009	0	45	0	91	1	2	0	0	1	1	1
1	1	2009	0	46	0	118	1	2	0	0	1	1	1
1	1	2009	0	46	0	20	1	2	0	0	1	1	1
1	1	2009	0	47	0	119	1	2	0	0	1	1	1
1	1	2009	0	47	0	111	1	2	0	0	1	1	1
1	1	2009	0	48	0	119	1	2	0	0	1	1	1
1	1	2009	0	49	0	109	1	2	0	0	1	1	1
1	1	2009	0	50	0	113	1	2	0	0	1	1	1
1	1	2009	0	54	0	110	1	2	0	0	1	1	1
2	1	2009	0	18	0	119	1	2	0	0	1	1	1
2	1	2009	0	25	0	116	1	2	0	0	1	1	1
2	1	2009	0	25	0	109	1	2	0	0	1	1	1
2	1	2009	0	29	0	114	1	2	0	0	1	1	1
2	1	2009	0	34	0	113	1	2	0	0	1	1	1
2	1	2009	0	46	0	113	1	2	0	0	1	1	1
2	1	2009	0	51	0	113	1	2	0	0	1	1	1
2	1	2009	0	54	0	109	1	2	0	0	1	1	1
0	1	2009	0	24	0	114	1	2	0	0	1	1	1
0	1	2009	0	26	0	112	1	2	0	0	1	1	1
0	1	2009	0	30	0	115	1	2	0	0	1	1	1
0	1	2009	0	37	0	117	1	2	0	0	1	1	1
0	1	2009	0	41	0	110	1	2	0	0	1	1	1
1	0	2009	0	51	0	117	1	2	0	0	1	1	1
1	0	2009	0	53	0	115	1	2	0	0	1	1	1
1	1	2009	0	23	0	37	1	2	0	0	1	1	1
1	1	2009	0	31	0	115	1	2	0	0	1	1	1
1	1	2009	0	34	0	102	1	2	0	0	1	1	1
1	1	2009	0	39	0	118	1	2	0	0	1	1	1
1	1	2009	0	41	0	116	1	2	0	0	1	1	1
1	1	2009	0	41	0	114	1	2	0	0	1	1	1
1	1	2009	0	42	0	117	1	2	0	0	1	1	1
1	1	2009	0	44	0	109	1	2	0	0	1	1	1
1	1	2009	0	45	0	109	1	2	0	0	1	1	1
1	1	2009	0	46	0	113	1	2	0	0	1	1	1
1	1	2009	0	46	0	108	1	2	0	0	1	1	1
1	1	2009	0	49	0	112	1	2	0	0	1	1	1
1	1	2009	0	50	0	119	1	2	0	0	1	1	1
1	1	2009	0	52	0	116	1	2	0	0	1	1	1
1	0	2008	0	18	0	122	1	2	0	0	1	1	1
1	0	2008	0	32	0	120	1	2	0	0	1	1	1
1	0	2008	0	33	0	92	1	2	0	0	1	1	1
1	0	2008	0	34	0	126	1	2	0	0	1	1	1
1	0	2008	0	41	0	120	1	2	0	0	1	1	1
1	0	2008	0	42	0	129	1	2	0	0	1	1	1
1	0	2008	0	50	0	130	1	2	0	0	1	1	1
1	0	2008	0	51	0	126	1	2	0	0	1	1	1
1	0	2008	0	52	0	125	1	2	0	0	1	1	1
1	0	2008	0	52	0	122	1	2	0	0	1	1	1
1	0	2008	0	52	0	127	1	2	0	0	1	1	1
1	0	2008	0	53	0	126	1	2	0	0	1	1	1
1	0	2008	0	53	0	126	1	2	0	0	1	1	1
1	1	2008	0	19	0	126	1	2	0	0	1	1	1
1	1	2008	0	20	0	124	1	2	0	0	1	1	1
1	1	2008	0	30	0	102	1	2	0	0	1	1	1
1	1	2008	0	30	0	130	1	2	0	0	1	1	1
1	1	2008	0	33	0	123	1	2	0	0	1	1	1
1	1	2008	0	34	0	124	1	2	0	0	1	1	1
1	1	2008	0	34	0	125	1	2	0	0	1	1	1
1	1	2008	0	36	0	107	1	2	0	0	1	1	1
1	1	2008	0	39	0	127	1	2	0	0	1	1	1
1	1	2008	0	43	0	125	1	2	0	0	1	1	1
1	1	2008	0	43	0	130	1	2	0	0	1	1	1
1	1	2008	0	43	0	130	1	2	0	0	1	1	1
1	1	2008	0	43	0	126	1	2	0	0	1	1	1
1	1	2008	0	44	0	127	1	2	0	0	1	1	1
1	1	2008	0	44	0	122	1	2	0	0	1	1	1
1	1	2008	0	45	0	126	1	2	0	0	1	1	1
1	1	2008	0	45	0	125	1	2	0	0	1	1	1
1	1	2008	0	46	0	111	1	2	0	0	1	1	1
1	1	2008	0	46	0	122	1	2	0	0	1	1	1
1	1	2008	0	46	0	39	1	2	0	0	1	1	1
1	1	2008	0	47	0	122	1	2	0	0	1	1	1
1	1	2008	0	50	0	131	1	2	0	0	1	1	1
1	1	2008	0	51	0	131	1	2	0	0	1	1	1
1	1	2008	0	51	0	128	1	2	0	0	1	1	1
1	1	2008	0	52	0	131	1	2	0	0	1	1	1
1	1	2008	0	53	0	34	1	2	0	0	1	1	1
1	1	2008	0	54	0	129	1	2	0	0	1	1	1
1	1	2008	0	54	0	125	1	2	0	0	1	1	1
1	1	2008	0	54	0	126	1	2	0	0	1	1	1
1	1	2008	0	54	0	128	1	2	0	0	1	1	1
2	1	2008	0	32	0	121	1	2	0	0	1	1	1
2	1	2008	0	40	0	122	1	2	0	0	1	1	1
2	1	2008	0	40	0	124	1	2	0	0	1	1	1
2	1	2008	0	45	0	95	1	2	0	0	1	1	1
0	1	2008	0	32	0	124	1	2	0	0	1	1	1
0	1	2008	0	40	0	126	1	2	0	0	1	1	1
0	1	2008	0	47	0	91	1	2	0	0	1	1	1
1	0	2008	0	49	0	125	1	2	0	0	1	1	1
1	0	2008	0	53	0	71	1	2	0	0	1	1	1
1	1	2008	0	20	0	123	1	2	0	0	1	1	1
1	1	2008	0	32	0	85	1	2	0	0	1	1	1
1	1	2008	0	40	0	127	1	2	0	0	1	1	1
1	1	2008	0	42	0	121	1	2	0	0	1	1	1
1	1	2008	0	43	0	130	1	2	0	0	1	1	1
1	1	2008	0	46	0	129	1	2	0	0	1	1	1
1	1	2008	0	48	0	131	1	2	0	0	1	1	1
1	1	2008	0	49	0	131	1	2	0	0	1	1	1
1	1	2008	0	50	0	128	1	2	0	0	1	1	1
1	1	2008	0	50	0	122	1	2	0	0	1	1	1
1	1	2008	0	52	0	128	1	2	0	0	1	1	1
1	0	2007	0	31	0	135	1	2	0	0	1	1	1
1	0	2007	0	33	0	136	1	2	0	0	1	1	1
1	0	2007	0	42	0	133	1	2	0	0	1	1	1
1	0	2007	0	42	0	143	1	2	0	0	1	1	1
1	0	2007	0	43	0	137	1	2	0	0	1	1	1
1	0	2007	0	45	0	134	1	2	0	0	1	1	1
1	0	2007	0	47	0	140	1	2	0	0	1	1	1
1	0	2007	0	48	0	55	1	2	0	0	1	1	1
1	0	2007	0	51	0	136	1	2	0	0	1	1	1
1	0	2007	0	53	0	138	1	2	0	0	1	1	1
1	1	2007	0	15	0	132	1	2	0	0	1	1	1
1	1	2007	0	15	0	141	1	2	0	0	1	1	1
1	1	2007	0	25	0	140	1	2	0	0	1	1	1
1	1	2007	0	29	0	143	1	2	0	0	1	1	1
1	1	2007	0	29	0	142	1	2	0	0	1	1	1
1	1	2007	0	31	0	136	1	2	0	0	1	1	1
1	1	2007	0	32	0	140	1	2	0	0	1	1	1
1	1	2007	0	33	0	135	1	2	0	0	1	1	1
1	1	2007	0	33	0	133	1	2	0	0	1	1	1
1	1	2007	0	35	0	139	1	2	0	0	1	1	1
1	1	2007	0	35	0	143	1	2	0	0	1	1	1
1	1	2007	0	39	0	122	1	2	0	0	1	1	1
1	1	2007	0	40	0	132	1	2	0	0	1	1	1
1	1	2007	0	43	0	137	1	2	0	0	1	1	1
1	1	2007	0	44	0	110	1	2	0	0	1	1	1
1	1	2007	0	44	0	143	1	2	0	0	1	1	1
1	1	2007	0	45	0	134	1	2	0	0	1	1	1
1	1	2007	0	46	0	141	1	2	0	0	1	1	1
1	1	2007	0	48	0	142	1	2	0	0	1	1	1
1	1	2007	0	48	0	134	1	2	0	0	1	1	1
1	1	2007	0	49	0	139	1	2	0	0	1	1	1
1	1	2007	0	49	0	136	1	2	0	0	1	1	1
1	1	2007	0	50	0	137	1	2	0	0	1	1	1
2	1	2007	0	13	0	134	1	2	0	0	1	1	1
2	1	2007	0	31	0	132	1	2	0	0	1	1	1
2	1	2007	0	35	0	57	1	2	0	0	1	1	1
2	1	2007	0	37	0	133	1	2	0	0	1	1	1
2	1	2007	0	37	0	137	1	2	0	0	1	1	1
2	1	2007	0	40	0	136	1	2	0	0	1	1	1
0	1	2007	0	24	0	140	1	2	0	0	1	1	1
0	1	2007	0	41	0	142	1	2	0	0	1	1	1
0	1	2007	0	47	0	134	1	2	0	0	1	1	1
0	1	2007	0	49	0	136	1	2	0	0	1	1	1
1	0	2007	0	53	0	138	1	2	0	0	1	1	1
1	1	2007	0	21	0	135	1	2	0	0	1	1	1
1	1	2007	0	34	0	137	1	2	0	0	1	1	1
1	1	2007	0	43	0	134	1	2	0	0	1	1	1
1	1	2007	0	46	0	140	1	2	0	0	1	1	1
1	1	2007	0	46	0	51	1	2	0	0	1	1	1
1	1	2007	0	47	0	137	1	2	0	0	1	1	1
2	1	2007	0	51	0	125	1	2	0	0	1	1	1
0	1	2007	0	53	0	142	1	2	0	0	1	1	1
1	0	2006	0	49	0	127	1	2	0	0	1	1	1
1	0	2006	0	49	0	147	1	2	0	0	1	1	1
1	0	2006	0	50	0	152	1	2	0	0	1	1	1
2	0	2006	0	25	0	144	1	2	0	0	1	1	1
2	0	2006	0	48	0	151	1	2	0	0	1	1	1
1	1	2006	0	13	0	146	1	2	0	0	1	1	1
1	1	2006	0	17	0	153	1	2	0	0	1	1	1
1	1	2006	0	22	0	155	1	2	0	0	1	1	1
1	1	2006	0	23	0	150	1	2	0	0	1	1	1
1	1	2006	0	24	0	155	1	2	0	0	1	1	1
1	1	2006	0	27	0	153	1	2	0	0	1	1	1
1	1	2006	0	28	0	148	1	2	0	0	1	1	1
1	1	2006	0	28	0	147	1	2	0	0	1	1	1
1	1	2006	0	29	0	118	1	2	0	0	1	1	1
1	1	2006	0	32	0	144	1	2	0	0	1	1	1
1	1	2006	0	33	0	146	1	2	0	0	1	1	1
1	1	2006	0	33	0	145	1	2	0	0	1	1	1
1	1	2006	0	34	0	131	1	2	0	0	1	1	1
1	1	2006	0	35	0	153	1	2	0	0	1	1	1
1	1	2006	0	37	0	149	1	2	0	0	1	1	1
1	1	2006	0	39	0	155	1	2	0	0	1	1	1
1	1	2006	0	39	0	155	1	2	0	0	1	1	1
1	1	2006	0	39	0	153	1	2	0	0	1	1	1
1	1	2006	0	42	0	148	1	2	0	0	1	1	1
1	1	2006	0	45	0	73	1	2	0	0	1	1	1
1	1	2006	0	46	0	149	1	2	0	0	1	1	1
1	1	2006	0	47	0	149	1	2	0	0	1	1	1
1	1	2006	0	47	0	149	1	2	0	0	1	1	1
1	1	2006	0	48	0	153	1	2	0	0	1	1	1
1	1	2006	0	48	0	144	1	2	0	0	1	1	1
1	1	2006	0	49	0	150	1	2	0	0	1	1	1
1	1	2006	0	49	0	145	1	2	0	0	1	1	1
1	1	2006	0	50	0	148	1	2	0	0	1	1	1
1	1	2006	0	50	0	142	1	2	0	0	1	1	1
1	1	2006	0	52	0	152	1	2	0	0	1	1	1
1	1	2006	0	52	0	150	1	2	0	0	1	1	1
2	1	2006	0	29	0	147	1	2	0	0	1	1	1
2	1	2006	0	29	0	153	1	2	0	0	1	1	1
2	1	2006	0	42	0	153	1	2	0	0	1	1	1
2	1	2006	0	49	0	146	1	2	0	0	1	1	1
2	1	2006	0	52	0	144	1	2	0	0	1	1	1
0	1	2006	0	37	0	153	1	2	0	0	1	1	1
1	0	2006	0	16	0	152	1	2	0	0	1	1	1
1	0	2006	0	29	0	144	1	2	0	0	1	1	1
1	0	2006	0	41	0	151	1	2	0	0	1	1	1
1	0	2006	0	51	0	152	1	2	0	0	1	1	1
2	0	2006	0	37	0	59	1	2	0	0	1	1	1
1	1	2006	0	18	0	144	1	2	0	0	1	1	1
1	1	2006	0	36	0	148	1	2	0	0	1	1	1
1	1	2006	0	41	0	153	1	2	0	0	1	1	1
1	1	2006	0	42	0	147	1	2	0	0	1	1	1
1	1	2006	0	42	0	58	1	2	0	0	1	1	1
1	1	2006	0	44	0	147	1	2	0	0	1	1	1
1	1	2006	0	46	0	147	1	2	0	0	1	1	1
1	1	2006	0	48	0	149	1	2	0	0	1	1	1
1	1	2006	0	48	0	145	1	2	0	0	1	1	1
1	1	2006	0	49	0	152	1	2	0	0	1	1	1
1	1	2006	0	51	0	154	1	2	0	0	1	1	1
0	1	2006	0	35	0	149	1	2	0	0	1	1	1
1	0	2005	0	21	0	165	1	2	0	0	1	1	1
1	0	2005	0	32	0	164	1	2	0	0	1	1	1
1	0	2005	0	33	0	156	1	2	0	0	1	1	1
1	0	2005	0	34	0	167	1	2	0	0	1	1	1
1	0	2005	0	36	0	164	1	2	0	0	1	1	1
1	0	2005	0	37	0	161	1	2	0	0	1	1	1
1	0	2005	0	39	0	155	1	2	0	0	1	1	1
1	0	2005	0	45	0	156	1	2	0	0	1	1	1
1	0	2005	0	48	0	166	1	2	0	0	1	1	1
1	0	2005	0	49	0	166	1	2	0	0	1	1	1
1	0	2005	0	51	0	166	1	2	0	0	1	1	1
1	0	2005	0	51	0	157	1	2	0	0	1	1	1
1	0	2005	0	53	0	158	1	2	0	0	1	1	1
1	1	2005	0	21	0	160	1	2	0	0	1	1	1
1	1	2005	0	24	0	129	1	2	0	0	1	1	1
1	1	2005	0	25	0	156	1	2	0	0	1	1	1
1	1	2005	0	26	0	159	1	2	0	0	1	1	1
1	1	2005	0	26	0	158	1	2	0	0	1	1	1
1	1	2005	0	29	0	156	1	2	0	0	1	1	1
1	1	2005	0	29	0	157	1	2	0	0	1	1	1
1	1	2005	0	29	0	159	1	2	0	0	1	1	1
1	1	2005	0	30	0	159	1	2	0	0	1	1	1
1	1	2005	0	31	0	156	1	2	0	0	1	1	1
1	1	2005	0	32	0	164	1	2	0	0	1	1	1
1	1	2005	0	32	0	163	1	2	0	0	1	1	1
1	1	2005	0	34	0	167	1	2	0	0	1	1	1
1	1	2005	0	36	0	164	1	2	0	0	1	1	1
1	1	2005	0	36	0	162	1	2	0	0	1	1	1
1	1	2005	0	39	0	156	1	2	0	0	1	1	1
1	1	2005	0	41	0	158	1	2	0	0	1	1	1
1	1	2005	0	43	0	157	1	2	0	0	1	1	1
1	1	2005	0	43	0	165	1	2	0	0	1	1	1
1	1	2005	0	44	0	161	1	2	0	0	1	1	1
1	1	2005	0	45	0	122	1	2	0	0	1	1	1
1	1	2005	0	45	0	158	1	2	0	0	1	1	1
1	1	2005	0	46	0	166	1	2	0	0	1	1	1
1	1	2005	0	46	0	35	1	2	0	0	1	1	1
1	1	2005	0	47	0	163	1	2	0	0	1	1	1
1	1	2005	0	50	0	156	1	2	0	0	1	1	1
1	1	2005	0	51	0	158	1	2	0	0	1	1	1
1	1	2005	0	52	0	158	1	2	0	0	1	1	1
1	1	2005	0	52	0	161	1	2	0	0	1	1	1
1	1	2005	0	53	0	161	1	2	0	0	1	1	1
1	1	2005	0	53	0	157	1	2	0	0	1	1	1
2	1	2005	0	26	0	164	1	2	0	0	1	1	1
0	1	2005	0	26	0	154	1	2	0	0	1	1	1
0	1	2005	0	29	0	158	1	2	0	0	1	1	1
0	1	2005	0	35	0	166	1	2	0	0	1	1	1
0	1	2005	0	38	0	159	1	2	0	0	1	1	1
0	1	2005	0	39	0	167	1	2	0	0	1	1	1
0	1	2005	0	44	0	157	1	2	0	0	1	1	1
1	0	2005	0	49	0	157	1	2	0	0	1	1	1
1	0	2005	0	51	0	139	1	2	0	0	1	1	1
1	0	2005	0	53	0	160	1	2	0	0	1	1	1
1	1	2005	0	33	0	162	1	2	0	0	1	1	1
1	1	2005	0	33	0	158	1	2	0	0	1	1	1
1	1	2005	0	33	0	167	1	2	0	0	1	1	1
1	1	2005	0	35	0	166	1	2	0	0	1	1	1
1	1	2005	0	42	0	161	1	2	0	0	1	1	1
1	1	2005	0	43	0	167	1	2	0	0	1	1	1
1	1	2005	0	46	0	163	1	2	0	0	1	1	1
1	1	2005	0	46	0	162	1	2	0	0	1	1	1
1	1	2005	0	50	0	163	1	2	0	0	1	1	1
1	1	2005	0	51	0	123	1	2	0	0	1	1	1
1	1	2005	0	51	0	160	1	2	0	0	1	1	1
1	1	2005	0	53	0	124	1	2	0	0	1	1	1
0	1	2005	0	39	0	156	1	2	0	0	1	1	1
0	1	2005	0	42	0	167	1	2	0	0	1	1	1
0	1	2005	0	44	0	159	1	2	0	0	1	1	1
1	0	2004	0	40	0	172	1	2	0	0	1	1	1
1	0	2004	0	44	0	175	1	2	0	0	1	1	1
1	0	2004	0	47	0	173	1	2	0	0	1	1	1
1	0	2004	0	48	0	169	1	2	0	0	1	1	1
1	0	2004	0	48	0	168	1	2	0	0	1	1	1
1	0	2004	0	49	0	176	1	2	0	0	1	1	1
2	0	2004	0	42	0	178	1	2	0	0	1	1	1
1	1	2004	0	22	0	156	1	2	0	0	1	1	1
1	1	2004	0	23	0	172	1	2	0	0	1	1	1
1	1	2004	0	25	0	175	1	2	0	0	1	1	1
1	1	2004	0	25	0	75	1	2	0	0	1	1	1
1	1	2004	0	29	0	178	1	2	0	0	1	1	1
1	1	2004	0	30	0	175	1	2	0	0	1	1	1
1	1	2004	0	32	0	176	1	2	0	0	1	1	1
1	1	2004	0	34	0	171	1	2	0	0	1	1	1
1	1	2004	0	34	0	172	1	2	0	0	1	1	1
1	1	2004	0	34	0	171	1	2	0	0	1	1	1
1	1	2004	0	35	0	119	1	2	0	0	1	1	1
1	1	2004	0	35	0	170	1	2	0	0	1	1	1
1	1	2004	0	35	0	173	1	2	0	0	1	1	1
1	1	2004	0	40	0	169	1	2	0	0	1	1	1
1	1	2004	0	40	0	169	1	2	0	0	1	1	1
1	1	2004	0	41	0	168	1	2	0	0	1	1	1
1	1	2004	0	42	0	173	1	2	0	0	1	1	1
1	1	2004	0	42	0	179	1	2	0	0	1	1	1
1	1	2004	0	43	0	177	1	2	0	0	1	1	1
1	1	2004	0	45	0	169	1	2	0	0	1	1	1
1	1	2004	0	46	0	175	1	2	0	0	1	1	1
1	1	2004	0	46	0	171	1	2	0	0	1	1	1
1	1	2004	0	47	0	179	1	2	0	0	1	1	1
1	1	2004	0	47	0	170	1	2	0	0	1	1	1
1	1	2004	0	48	0	170	1	2	0	0	1	1	1
1	1	2004	0	49	0	172	1	2	0	0	1	1	1
1	1	2004	0	50	0	175	1	2	0	0	1	1	1
1	1	2004	0	50	0	175	1	2	0	0	1	1	1
1	1	2004	0	50	0	171	1	2	0	0	1	1	1
1	1	2004	0	50	0	176	1	2	0	0	1	1	1
1	1	2004	0	51	0	169	1	2	0	0	1	1	1
1	1	2004	0	54	0	82	1	2	0	0	1	1	1
2	1	2004	0	25	0	173	1	2	0	0	1	1	1
2	1	2004	0	25	0	168	1	2	0	0	1	1	1
2	1	2004	0	31	0	48	1	2	0	0	1	1	1
2	1	2004	0	32	0	168	1	2	0	0	1	1	1
2	1	2004	0	40	0	174	1	2	0	0	1	1	1
2	1	2004	0	42	0	170	1	2	0	0	1	1	1
2	1	2004	0	50	0	172	1	2	0	0	1	1	1
2	1	2004	0	51	0	175	1	2	0	0	1	1	1
0	1	2004	0	22	0	171	1	2	0	0	1	1	1
0	1	2004	0	36	0	170	1	2	0	0	1	1	1
1	0	2004	0	37	0	172	1	2	0	0	1	1	1
1	0	2004	0	45	0	177	1	2	0	0	1	1	1
1	0	2004	0	49	0	178	1	2	0	0	1	1	1
1	1	2004	0	26	0	168	1	2	0	0	1	1	1
1	1	2004	0	37	0	170	1	2	0	0	1	1	1
1	1	2004	0	42	0	171	1	2	0	0	1	1	1
1	1	2004	0	47	0	178	1	2	0	0	1	1	1
1	1	2004	0	53	0	169	1	2	0	0	1	1	1
1	1	2004	0	53	0	179	1	2	0	0	1	1	1
0	1	2004	0	41	0	172	1	2	0	0	1	1	1
0	1	2004	0	49	0	175	1	2	0	0	1	1	1
1	1	2011	0	54	0	92	1	2	1	0	1	1	1
1	0	2011	0	49	0	74	1	2	1	0	1	1	1
1	1	2010	0	49	0	102	1	2	1	0	1	1	1
1	1	2010	0	48	0	100	1	2	1	0	1	1	1
1	1	2006	0	51	0	107	1	2	1	0	1	1	1
2	1	2005	0	32	0	167	1	2	1	0	1	1	1
2	1	2005	0	35	0	166	1	2	1	0	1	1	1
1	0	2011	0	42	0	84	1	2	2	0	2	2A	2
1	0	2017	0	51	1	19	1	3	0	0	3	2A	2
1	0	2015	0	47	1	41	1	3	0	0	3	2A	2
1	0	2014	0	51	1	40	1	3	0	0	3	2A	2
0	0	2014	0	44	1	17	1	3	0	0	3	2A	2
2	0	2011	0	51	1	57	1	3	0	0	3	2A	2
2	1	2010	0	29	1	16	1	3	0	0	3	2A	2
1	1	2006	0	50	1	77	1	3	0	0	3	2A	2
1	0	2005	0	53	1	116	1	3	0	0	3	2A	2
2	1	2004	0	54	1	145	1	3	0	0	3	2A	2
1	0	2011	0	25	0	88	1	3	0	0	3	2A	2
1	0	2011	0	36	0	24	1	3	0	0	3	2A	2
1	0	2011	0	38	0	94	1	3	0	0	3	2A	2
1	0	2011	0	49	0	94	1	3	0	0	3	2A	2
2	0	2011	0	45	0	84	1	3	0	0	3	2A	2
2	0	2011	0	47	0	90	1	3	0	0	3	2A	2
0	0	2011	0	54	0	88	1	3	0	0	3	2A	2
1	1	2011	0	19	0	86	1	3	0	0	3	2A	2
1	1	2011	0	24	0	94	1	3	0	0	3	2A	2
1	1	2011	0	30	0	28	1	3	0	0	3	2A	2
1	1	2011	0	30	0	89	1	3	0	0	3	2A	2
1	1	2011	0	34	0	90	1	3	0	0	3	2A	2
1	1	2011	0	42	0	94	1	3	0	0	3	2A	2
1	1	2011	0	42	0	92	1	3	0	0	3	2A	2
1	1	2011	0	42	0	85	1	3	0	0	3	2A	2
1	1	2011	0	48	0	84	1	3	0	0	3	2A	2
1	1	2011	0	52	0	92	1	3	0	0	3	2A	2
1	1	2011	0	53	0	65	1	3	0	0	3	2A	2
2	1	2011	0	18	0	90	1	3	0	0	3	2A	2
2	1	2011	0	25	0	88	1	3	0	0	3	2A	2
2	1	2011	0	44	0	90	1	3	0	0	3	2A	2
0	1	2011	0	26	0	86	1	3	0	0	3	2A	2
0	1	2011	0	36	0	94	1	3	0	0	3	2A	2
0	1	2011	0	44	0	84	1	3	0	0	3	2A	2
0	1	2011	0	49	0	95	1	3	0	0	3	2A	2
1	0	2011	0	54	0	85	1	3	0	0	3	2A	2
0	0	2011	0	52	0	88	1	3	0	0	3	2A	2
1	1	2011	0	27	0	89	1	3	0	0	3	2A	2
1	1	2011	0	33	0	85	1	3	0	0	3	2A	2
1	1	2011	0	41	0	2	1	3	0	0	3	2A	2
1	1	2011	0	44	0	89	1	3	0	0	3	2A	2
1	1	2011	0	46	0	89	1	3	0	0	3	2A	2
1	1	2011	0	48	0	85	1	3	0	0	3	2A	2
1	1	2011	0	50	0	86	1	3	0	0	3	2A	2
1	1	2011	0	52	0	87	1	3	0	0	3	2A	2
0	1	2011	0	48	0	94	1	3	0	0	3	2A	2
1	1	2011	0	45	0	84	1	3	0	0	3	2A	2
0	1	2011	0	46	0	95	1	3	0	0	3	2A	2
1	1	2011	0	41	0	89	1	3	0	0	3	2A	2
2	1	2011	0	39	0	94	1	3	0	0	3	2A	2
0	1	2011	0	54	0	91	1	3	0	0	3	2A	2
1	0	2011	0	40	0	93	1	3	0	0	3	2A	2
1	0	2010	0	34	0	38	1	3	0	0	3	2A	2
1	0	2010	0	39	0	90	1	3	0	0	3	2A	2
1	0	2010	0	46	0	106	1	3	0	0	3	2A	2
1	0	2010	0	49	0	100	1	3	0	0	3	2A	2
2	0	2010	0	30	0	71	1	3	0	0	3	2A	2
2	0	2010	0	48	0	97	1	3	0	0	3	2A	2
2	0	2010	0	53	0	106	1	3	0	0	3	2A	2
1	1	2010	0	6	0	101	1	3	0	0	3	2A	2
1	1	2010	0	30	0	97	1	3	0	0	3	2A	2
1	1	2010	0	30	0	100	1	3	0	0	3	2A	2
1	1	2010	0	32	0	99	1	3	0	0	3	2A	2
1	1	2010	0	33	0	105	1	3	0	0	3	2A	2
1	1	2010	0	38	0	107	1	3	0	0	3	2A	2
1	1	2010	0	38	0	105	1	3	0	0	3	2A	2
1	1	2010	0	40	0	73	1	3	0	0	3	2A	2
1	1	2010	0	42	0	106	1	3	0	0	3	2A	2
1	1	2010	0	47	0	97	1	3	0	0	3	2A	2
1	1	2010	0	50	0	107	1	3	0	0	3	2A	2
1	1	2010	0	50	0	104	1	3	0	0	3	2A	2
1	1	2010	0	53	0	98	1	3	0	0	3	2A	2
1	1	2010	0	54	0	106	1	3	0	0	3	2A	2
2	1	2010	0	30	0	77	1	3	0	0	3	2A	2
2	1	2010	0	38	0	99	1	3	0	0	3	2A	2
0	1	2010	0	35	0	102	1	3	0	0	3	2A	2
0	1	2010	0	39	0	107	1	3	0	0	3	2A	2
0	1	2010	0	40	0	99	1	3	0	0	3	2A	2
0	1	2010	0	40	0	104	1	3	0	0	3	2A	2
0	1	2010	0	45	0	107	1	3	0	0	3	2A	2
0	1	2010	0	50	0	102	1	3	0	0	3	2A	2
0	1	2010	0	52	0	96	1	3	0	0	3	2A	2
0	1	2010	0	54	0	102	1	3	0	0	3	2A	2
1	0	2010	0	36	0	105	1	3	0	0	3	2A	2
1	0	2010	0	46	0	97	1	3	0	0	3	2A	2
0	0	2010	0	44	0	100	1	3	0	0	3	2A	2
0	0	2010	0	53	0	87	1	3	0	0	3	2A	2
0	0	2010	0	54	0	96	1	3	0	0	3	2A	2
1	1	2010	0	22	0	105	1	3	0	0	3	2A	2
1	1	2010	0	42	0	96	1	3	0	0	3	2A	2
1	1	2010	0	46	0	103	1	3	0	0	3	2A	2
1	1	2010	0	52	0	87	1	3	0	0	3	2A	2
0	1	2010	0	40	0	104	1	3	0	0	3	2A	2
2	0	2010	0	52	0	100	1	3	0	0	3	2A	2
1	1	2010	0	49	0	10	1	3	0	0	3	2A	2
0	1	2010	0	36	0	104	1	3	0	0	3	2A	2
0	1	2010	0	48	0	106	1	3	0	0	3	2A	2
1	0	2009	0	23	0	115	1	3	0	0	3	2A	2
1	0	2009	0	29	0	113	1	3	0	0	3	2A	2
1	0	2009	0	35	0	72	1	3	0	0	3	2A	2
1	0	2009	0	35	0	113	1	3	0	0	3	2A	2
1	0	2009	0	36	0	117	1	3	0	0	3	2A	2
1	0	2009	0	40	0	119	1	3	0	0	3	2A	2
1	0	2009	0	51	0	109	1	3	0	0	3	2A	2
1	0	2009	0	53	0	114	1	3	0	0	3	2A	2
1	0	2009	0	53	0	115	1	3	0	0	3	2A	2
2	0	2009	0	51	0	113	1	3	0	0	3	2A	2
0	0	2009	0	29	0	119	1	3	0	0	3	2A	2
0	0	2009	0	41	0	111	1	3	0	0	3	2A	2
0	0	2009	0	50	0	116	1	3	0	0	3	2A	2
1	1	2009	0	11	0	110	1	3	0	0	3	2A	2
1	1	2009	0	20	0	113	1	3	0	0	3	2A	2
1	1	2009	0	28	0	114	1	3	0	0	3	2A	2
1	1	2009	0	31	0	112	1	3	0	0	3	2A	2
1	1	2009	0	32	0	119	1	3	0	0	3	2A	2
1	1	2009	0	35	0	110	1	3	0	0	3	2A	2
1	1	2009	0	38	0	81	1	3	0	0	3	2A	2
1	1	2009	0	38	0	110	1	3	0	0	3	2A	2
1	1	2009	0	43	0	109	1	3	0	0	3	2A	2
1	1	2009	0	45	0	115	1	3	0	0	3	2A	2
1	1	2009	0	45	0	111	1	3	0	0	3	2A	2
1	1	2009	0	47	0	117	1	3	0	0	3	2A	2
1	1	2009	0	47	0	113	1	3	0	0	3	2A	2
1	1	2009	0	49	0	86	1	3	0	0	3	2A	2
1	1	2009	0	51	0	109	1	3	0	0	3	2A	2
1	1	2009	0	52	0	109	1	3	0	0	3	2A	2
1	1	2009	0	53	0	114	1	3	0	0	3	2A	2
1	1	2009	0	54	0	113	1	3	0	0	3	2A	2
2	1	2009	0	20	0	111	1	3	0	0	3	2A	2
2	1	2009	0	25	0	111	1	3	0	0	3	2A	2
2	1	2009	0	53	0	112	1	3	0	0	3	2A	2
0	1	2009	0	17	0	119	1	3	0	0	3	2A	2
0	1	2009	0	30	0	114	1	3	0	0	3	2A	2
0	1	2009	0	32	0	112	1	3	0	0	3	2A	2
0	1	2009	0	34	0	116	1	3	0	0	3	2A	2
0	1	2009	0	37	0	110	1	3	0	0	3	2A	2
0	1	2009	0	45	0	109	1	3	0	0	3	2A	2
0	1	2009	0	47	0	116	1	3	0	0	3	2A	2
0	1	2009	0	49	0	110	1	3	0	0	3	2A	2
0	1	2009	0	49	0	112	1	3	0	0	3	2A	2
1	0	2009	0	29	0	116	1	3	0	0	3	2A	2
1	0	2009	0	54	0	117	1	3	0	0	3	2A	2
1	1	2009	0	40	0	109	1	3	0	0	3	2A	2
1	1	2009	0	45	0	109	1	3	0	0	3	2A	2
1	0	2008	0	15	0	126	1	3	0	0	3	2A	2
1	0	2008	0	46	0	103	1	3	0	0	3	2A	2
1	0	2008	0	48	0	122	1	3	0	0	3	2A	2
1	0	2008	0	51	0	123	1	3	0	0	3	2A	2
1	0	2008	0	53	0	123	1	3	0	0	3	2A	2
2	0	2008	0	37	0	126	1	3	0	0	3	2A	2
2	0	2008	0	39	0	131	1	3	0	0	3	2A	2
2	0	2008	0	44	0	122	1	3	0	0	3	2A	2
0	0	2008	0	43	0	128	1	3	0	0	3	2A	2
1	1	2008	0	20	0	124	1	3	0	0	3	2A	2
1	1	2008	0	28	0	127	1	3	0	0	3	2A	2
1	1	2008	0	33	0	123	1	3	0	0	3	2A	2
1	1	2008	0	34	0	62	1	3	0	0	3	2A	2
1	1	2008	0	39	0	121	1	3	0	0	3	2A	2
1	1	2008	0	42	0	127	1	3	0	0	3	2A	2
1	1	2008	0	45	0	127	1	3	0	0	3	2A	2
1	1	2008	0	45	0	7	1	3	0	0	3	2A	2
1	1	2008	0	46	0	130	1	3	0	0	3	2A	2
1	1	2008	0	47	0	124	1	3	0	0	3	2A	2
1	1	2008	0	49	0	123	1	3	0	0	3	2A	2
1	1	2008	0	50	0	47	1	3	0	0	3	2A	2
1	1	2008	0	52	0	121	1	3	0	0	3	2A	2
2	1	2008	0	29	0	130	1	3	0	0	3	2A	2
2	1	2008	0	34	0	127	1	3	0	0	3	2A	2
2	1	2008	0	42	0	125	1	3	0	0	3	2A	2
2	1	2008	0	43	0	124	1	3	0	0	3	2A	2
0	1	2008	0	25	0	125	1	3	0	0	3	2A	2
0	1	2008	0	30	0	129	1	3	0	0	3	2A	2
0	1	2008	0	31	0	130	1	3	0	0	3	2A	2
0	1	2008	0	39	0	129	1	3	0	0	3	2A	2
1	0	2008	0	39	0	125	1	3	0	0	3	2A	2
1	0	2008	0	45	0	127	1	3	0	0	3	2A	2
1	0	2008	0	49	0	120	1	3	0	0	3	2A	2
1	0	2008	0	52	0	120	1	3	0	0	3	2A	2
1	0	2008	0	54	0	126	1	3	0	0	3	2A	2
1	1	2008	0	43	0	120	1	3	0	0	3	2A	2
1	1	2008	0	48	0	129	1	3	0	0	3	2A	2
1	1	2008	0	51	0	122	1	3	0	0	3	2A	2
2	1	2008	0	38	0	128	1	3	0	0	3	2A	2
1	0	2007	0	26	0	71	1	3	0	0	3	2A	2
1	0	2007	0	29	0	139	1	3	0	0	3	2A	2
1	0	2007	0	30	0	135	1	3	0	0	3	2A	2
1	0	2007	0	41	0	126	1	3	0	0	3	2A	2
1	0	2007	0	42	0	138	1	3	0	0	3	2A	2
1	0	2007	0	45	0	139	1	3	0	0	3	2A	2
1	0	2007	0	52	0	133	1	3	0	0	3	2A	2
1	0	2007	0	54	0	133	1	3	0	0	3	2A	2
0	0	2007	0	43	0	136	1	3	0	0	3	2A	2
0	0	2007	0	44	0	139	1	3	0	0	3	2A	2
1	1	2007	0	15	0	134	1	3	0	0	3	2A	2
1	1	2007	0	15	0	138	1	3	0	0	3	2A	2
1	1	2007	0	18	0	143	1	3	0	0	3	2A	2
1	1	2007	0	20	0	130	1	3	0	0	3	2A	2
1	1	2007	0	24	0	136	1	3	0	0	3	2A	2
1	1	2007	0	24	0	139	1	3	0	0	3	2A	2
1	1	2007	0	25	0	133	1	3	0	0	3	2A	2
1	1	2007	0	29	0	143	1	3	0	0	3	2A	2
1	1	2007	0	31	0	5	1	3	0	0	3	2A	2
1	1	2007	0	38	0	136	1	3	0	0	3	2A	2
1	1	2007	0	40	0	132	1	3	0	0	3	2A	2
1	1	2007	0	40	0	142	1	3	0	0	3	2A	2
1	1	2007	0	44	0	138	1	3	0	0	3	2A	2
1	1	2007	0	45	0	143	1	3	0	0	3	2A	2
1	1	2007	0	52	0	137	1	3	0	0	3	2A	2
1	1	2007	0	52	0	139	1	3	0	0	3	2A	2
1	1	2007	0	52	0	139	1	3	0	0	3	2A	2
1	1	2007	0	53	0	137	1	3	0	0	3	2A	2
1	1	2007	0	54	0	143	1	3	0	0	3	2A	2
1	1	2007	0	54	0	136	1	3	0	0	3	2A	2
1	1	2007	0	54	0	138	1	3	0	0	3	2A	2
0	1	2007	0	26	0	136	1	3	0	0	3	2A	2
0	1	2007	0	29	0	141	1	3	0	0	3	2A	2
0	1	2007	0	51	0	133	1	3	0	0	3	2A	2
0	1	2007	0	53	0	135	1	3	0	0	3	2A	2
1	0	2007	0	39	0	139	1	3	0	0	3	2A	2
1	0	2007	0	46	0	141	1	3	0	0	3	2A	2
1	0	2007	0	49	0	134	1	3	0	0	3	2A	2
1	0	2007	0	52	0	140	1	3	0	0	3	2A	2
0	0	2007	0	50	0	141	1	3	0	0	3	2A	2
1	1	2007	0	43	0	140	1	3	0	0	3	2A	2
1	1	2007	0	50	0	143	1	3	0	0	3	2A	2
1	1	2007	0	53	0	112	1	3	0	0	3	2A	2
1	0	2006	0	13	0	152	1	3	0	0	3	2A	2
1	0	2006	0	25	0	154	1	3	0	0	3	2A	2
1	0	2006	0	26	0	153	1	3	0	0	3	2A	2
1	0	2006	0	40	0	147	1	3	0	0	3	2A	2
1	0	2006	0	40	0	155	1	3	0	0	3	2A	2
1	0	2006	0	41	0	155	1	3	0	0	3	2A	2
1	0	2006	0	42	0	152	1	3	0	0	3	2A	2
1	0	2006	0	43	0	154	1	3	0	0	3	2A	2
1	0	2006	0	45	0	144	1	3	0	0	3	2A	2
1	0	2006	0	45	0	150	1	3	0	0	3	2A	2
1	0	2006	0	49	0	148	1	3	0	0	3	2A	2
1	0	2006	0	53	0	151	1	3	0	0	3	2A	2
2	0	2006	0	37	0	150	1	3	0	0	3	2A	2
0	0	2006	0	45	0	151	1	3	0	0	3	2A	2
0	0	2006	0	50	0	153	1	3	0	0	3	2A	2
1	1	2006	0	23	0	153	1	3	0	0	3	2A	2
1	1	2006	0	24	0	144	1	3	0	0	3	2A	2
1	1	2006	0	29	0	90	1	3	0	0	3	2A	2
1	1	2006	0	36	0	144	1	3	0	0	3	2A	2
1	1	2006	0	38	0	154	1	3	0	0	3	2A	2
1	1	2006	0	43	0	48	1	3	0	0	3	2A	2
1	1	2006	0	44	0	147	1	3	0	0	3	2A	2
1	1	2006	0	44	0	49	1	3	0	0	3	2A	2
1	1	2006	0	46	0	146	1	3	0	0	3	2A	2
1	1	2006	0	46	0	150	1	3	0	0	3	2A	2
1	1	2006	0	48	0	139	1	3	0	0	3	2A	2
1	1	2006	0	50	0	153	1	3	0	0	3	2A	2
1	1	2006	0	50	0	154	1	3	0	0	3	2A	2
1	1	2006	0	51	0	96	1	3	0	0	3	2A	2
2	1	2006	0	36	0	150	1	3	0	0	3	2A	2
2	1	2006	0	40	0	148	1	3	0	0	3	2A	2
2	1	2006	0	48	0	145	1	3	0	0	3	2A	2
2	1	2006	0	50	0	153	1	3	0	0	3	2A	2
0	1	2006	0	24	0	145	1	3	0	0	3	2A	2
0	1	2006	0	37	0	155	1	3	0	0	3	2A	2
0	1	2006	0	45	0	152	1	3	0	0	3	2A	2
0	1	2006	0	49	0	153	1	3	0	0	3	2A	2
1	0	2006	0	36	0	152	1	3	0	0	3	2A	2
1	0	2006	0	52	0	150	1	3	0	0	3	2A	2
1	0	2006	0	53	0	50	1	3	0	0	3	2A	2
0	0	2006	0	39	0	145	1	3	0	0	3	2A	2
0	0	2006	0	52	0	147	1	3	0	0	3	2A	2
1	1	2006	0	25	0	153	1	3	0	0	3	2A	2
1	1	2006	0	27	0	146	1	3	0	0	3	2A	2
1	1	2006	0	37	0	148	1	3	0	0	3	2A	2
1	1	2006	0	41	0	150	1	3	0	0	3	2A	2
0	1	2006	0	54	0	147	1	3	0	0	3	2A	2
1	0	2005	0	17	0	160	1	3	0	0	3	2A	2
1	0	2005	0	37	0	167	1	3	0	0	3	2A	2
1	0	2005	0	37	0	160	1	3	0	0	3	2A	2
1	0	2005	0	45	0	157	1	3	0	0	3	2A	2
1	0	2005	0	46	0	166	1	3	0	0	3	2A	2
1	0	2005	0	46	0	162	1	3	0	0	3	2A	2
1	0	2005	0	48	0	156	1	3	0	0	3	2A	2
1	0	2005	0	51	0	167	1	3	0	0	3	2A	2
1	0	2005	0	51	0	93	1	3	0	0	3	2A	2
1	0	2005	0	52	0	157	1	3	0	0	3	2A	2
1	0	2005	0	53	0	158	1	3	0	0	3	2A	2
1	1	2005	0	16	0	162	1	3	0	0	3	2A	2
1	1	2005	0	19	0	163	1	3	0	0	3	2A	2
1	1	2005	0	33	0	160	1	3	0	0	3	2A	2
1	1	2005	0	36	0	99	1	3	0	0	3	2A	2
1	1	2005	0	38	0	163	1	3	0	0	3	2A	2
1	1	2005	0	40	0	159	1	3	0	0	3	2A	2
1	1	2005	0	40	0	158	1	3	0	0	3	2A	2
1	1	2005	0	50	0	164	1	3	0	0	3	2A	2
1	1	2005	0	51	0	165	1	3	0	0	3	2A	2
1	1	2005	0	54	0	163	1	3	0	0	3	2A	2
1	1	2005	0	54	0	166	1	3	0	0	3	2A	2
1	1	2005	0	54	0	52	1	3	0	0	3	2A	2
2	1	2005	0	15	0	165	1	3	0	0	3	2A	2
2	1	2005	0	48	0	165	1	3	0	0	3	2A	2
0	1	2005	0	35	0	162	1	3	0	0	3	2A	2
0	1	2005	0	36	0	159	1	3	0	0	3	2A	2
0	1	2005	0	43	0	157	1	3	0	0	3	2A	2
1	0	2005	0	45	0	166	1	3	0	0	3	2A	2
1	0	2005	0	48	0	165	1	3	0	0	3	2A	2
1	0	2005	0	51	0	165	1	3	0	0	3	2A	2
1	0	2005	0	51	0	160	1	3	0	0	3	2A	2
2	0	2005	0	29	0	161	1	3	0	0	3	2A	2
2	0	2005	0	31	0	159	1	3	0	0	3	2A	2
0	0	2005	0	32	0	158	1	3	0	0	3	2A	2
1	1	2005	0	38	0	166	1	3	0	0	3	2A	2
1	1	2005	0	42	0	157	1	3	0	0	3	2A	2
1	1	2005	0	50	0	160	1	3	0	0	3	2A	2
1	1	2005	0	51	0	163	1	3	0	0	3	2A	2
1	0	2004	0	36	0	174	1	3	0	0	3	2A	2
1	0	2004	0	42	0	168	1	3	0	0	3	2A	2
1	0	2004	0	42	0	170	1	3	0	0	3	2A	2
1	0	2004	0	45	0	76	1	3	0	0	3	2A	2
1	0	2004	0	45	0	177	1	3	0	0	3	2A	2
1	0	2004	0	47	0	176	1	3	0	0	3	2A	2
1	0	2004	0	48	0	174	1	3	0	0	3	2A	2
1	0	2004	0	48	0	171	1	3	0	0	3	2A	2
1	0	2004	0	54	0	171	1	3	0	0	3	2A	2
1	1	2004	0	27	0	172	1	3	0	0	3	2A	2
1	1	2004	0	29	0	129	1	3	0	0	3	2A	2
1	1	2004	0	36	0	168	1	3	0	0	3	2A	2
1	1	2004	0	37	0	146	1	3	0	0	3	2A	2
1	1	2004	0	40	0	175	1	3	0	0	3	2A	2
1	1	2004	0	42	0	177	1	3	0	0	3	2A	2
1	1	2004	0	47	0	172	1	3	0	0	3	2A	2
1	1	2004	0	48	0	171	1	3	0	0	3	2A	2
1	1	2004	0	48	0	171	1	3	0	0	3	2A	2
1	1	2004	0	50	0	169	1	3	0	0	3	2A	2
2	1	2004	0	17	0	169	1	3	0	0	3	2A	2
2	1	2004	0	30	0	174	1	3	0	0	3	2A	2
1	0	2004	0	39	0	168	1	3	0	0	3	2A	2
1	0	2004	0	47	0	169	1	3	0	0	3	2A	2
1	1	2004	0	23	0	168	1	3	0	0	3	2A	2
1	1	2004	0	31	0	173	1	3	0	0	3	2A	2
1	1	2004	0	38	0	169	1	3	0	0	3	2A	2
1	1	2004	0	42	0	45	1	3	0	0	3	2A	2
1	1	2004	0	43	0	168	1	3	0	0	3	2A	2
1	1	2004	0	44	0	169	1	3	0	0	3	2A	2
1	1	2004	0	48	0	171	1	3	0	0	3	2A	2
1	1	2004	0	49	0	171	1	3	0	0	3	2A	2
1	1	2004	0	49	0	175	1	3	0	0	3	2A	2
0	1	2004	0	26	0	168	1	3	0	0	3	2A	2
0	1	2004	0	48	0	179	1	3	0	0	3	2A	2
2	1	2009	0	48	0	108	1	3	1	0	3	2A	2
1	0	2006	0	30	0	151	1	3	1	0	3	2A	2
1	0	2015	0	51	1	47	1	3	2	0	4	2B	3
1	0	2007	0	54	1	46	1	3	2	0	4	2B	3
1	1	2004	0	38	1	53	1	3	2	0	4	2B	3
1	1	2010	0	44	0	96	1	3	2	0	4	2B	3
1	1	2010	0	35	0	107	1	3	2	0	4	2B	3
1	0	2007	0	33	0	137	1	3	2	0	4	2B	3
1	1	2009	0	32	1	10	2	4	0	0	5	3A	4
1	1	2008	0	53	1	102	2	4	0	0	5	3A	4
1	0	2011	0	42	0	90	2	4	0	0	5	3A	4
0	1	2011	0	52	0	86	2	4	0	0	5	3A	4
1	1	2010	0	42	0	106	2	4	0	0	5	3A	4
2	1	2010	0	35	0	33	2	4	0	0	5	3A	4
2	0	2009	0	44	0	109	2	4	0	0	5	3A	4
1	1	2009	0	21	0	117	2	4	0	0	5	3A	4
1	1	2009	0	46	0	11	2	4	0	0	5	3A	4
1	1	2009	0	51	0	85	2	4	0	0	5	3A	4
1	1	2009	0	32	0	116	2	4	0	0	5	3A	4
1	1	2008	0	49	0	121	2	4	0	0	5	3A	4
0	1	2008	0	49	0	118	2	4	0	0	5	3A	4
0	1	2007	0	54	0	136	2	4	0	0	5	3A	4
1	0	2006	0	25	0	155	2	4	0	0	5	3A	4
0	1	2005	0	43	0	158	2	4	0	0	5	3A	4
2	1	2005	0	36	0	161	2	4	0	0	5	3A	4
1	0	2008	0	52	1	75	2	4	1	0	5	3A	4
2	0	2006	0	52	0	144	2	4	1	0	5	3A	4
0	0	2009	0	48	1	19	3	4	2	0	6	3B	5
1	0	2006	0	51	0	4	3	4	2	0	6	3B	5
1	1	2005	0	48	1	142	4	2	0	1	7	4	6
1	1	2005	0	21	0	163	4	2	0	1	7	4	6
1	0	2012	0	36	1	64	4	3	0	1	7	4	6
0	1	2009	0	45	1	39	4	3	0	1	7	4	6
1	1	2006	0	54	1	2	4	3	0	1	7	4	6
0	1	2004	0	49	0	178	4	3	0	1	7	4	6
1	1	2010	0	28	1	52	4	4	0	1	7	4	6
1	0	2008	0	40	1	68	4	4	0	1	7	4	6
2	1	2007	0	53	1	60	4	4	0	1	7	4	6
2	0	2009	0	50	0	114	4	4	0	1	7	4	6
0	1	2006	0	54	0	7	4	4	0	1	7	4	6
1	1	2004	0	51	0	168	4	4	2	1	7	4	6

## Sheet: Sheet2
Race 1	gender1	Year diagnosis	Pathology subtype	Age	CSS	Survival months	new-TNM	T stage	N stage	M stage	unnew-stage	TNM stage	TNM stage1
1	0	2011	0	43	0	85	1	1	0	0	1	1	1
1	1	2011	0	23	0	92	1	1	0	0	1	1	1
1	1	2011	0	25	0	89	1	1	0	0	1	1	1
1	1	2011	0	40	0	94	1	1	0	0	1	1	1
1	1	2011	0	42	0	85	1	1	0	0	1	1	1
1	1	2011	0	43	0	89	1	1	0	0	1	1	1
1	1	2011	0	53	0	84	1	1	0	0	1	1	1
0	1	2011	0	47	0	89	1	1	0	0	1	1	1
1	1	2011	0	38	0	91	1	1	0	0	1	1	1
1	1	2011	0	38	0	21	1	1	0	0	1	1	1
2	1	2011	0	51	0	16	1	1	0	0	1	1	1
0	1	2011	0	47	0	95	1	1	0	0	1	1	1
1	1	2011	0	20	0	94	1	1	0	0	1	1	1
1	1	2011	0	26	0	86	1	1	0	0	1	1	1
1	1	2010	0	18	0	101	1	1	0	0	1	1	1
1	1	2010	0	24	0	102	1	1	0	0	1	1	1
1	1	2010	0	45	0	100	1	1	0	0	1	1	1
1	1	2010	0	52	0	104	1	1	0	0	1	1	1
1	1	2010	0	54	0	100	1	1	0	0	1	1	1
1	1	2010	0	54	0	105	1	1	0	0	1	1	1
0	1	2010	0	50	0	105	1	1	0	0	1	1	1
1	1	2010	0	51	0	83	1	1	0	0	1	1	1
1	1	2010	0	54	0	98	1	1	0	0	1	1	1
1	0	2010	0	51	0	104	1	1	0	0	1	1	1
1	1	2010	0	31	0	104	1	1	0	0	1	1	1
1	1	2010	0	51	0	103	1	1	0	0	1	1	1
1	1	2011	0	22	0	91	1	1	1	0	1	1	1
1	1	2011	0	17	0	92	1	1	0	0	1	1	1
1	1	2011	0	21	0	84	1	1	0	0	1	1	1
1	1	2011	0	29	0	94	1	1	0	0	1	1	1
1	1	2011	0	30	0	93	1	1	0	0	1	1	1
1	1	2011	0	34	0	93	1	1	0	0	1	1	1
1	1	2011	0	36	0	83	1	1	0	0	1	1	1
1	1	2011	0	42	0	91	1	1	0	0	1	1	1
1	1	2011	0	49	0	94	1	1	0	0	1	1	1
1	1	2011	0	50	0	84	1	1	0	0	1	1	1
1	1	2011	0	52	0	85	1	1	0	0	1	1	1
2	1	2011	0	40	0	87	1	1	0	0	1	1	1
2	1	2011	0	44	0	74	1	1	0	0	1	1	1
0	1	2011	0	30	0	88	1	1	0	0	1	1	1
0	1	2011	0	37	0	85	1	1	0	0	1	1	1
0	1	2011	0	41	0	31	1	1	0	0	1	1	1
1	0	2011	0	46	0	87	1	1	0	0	1	1	1
1	1	2011	0	46	0	84	1	1	0	0	1	1	1
1	1	2011	0	49	0	87	1	1	0	0	1	1	1
1	1	2011	0	51	0	85	1	1	0	0	1	1	1
1	1	2011	0	51	0	83	1	1	0	0	1	1	1
2	1	2011	0	41	0	95	1	1	0	0	1	1	1
1	1	2011	0	36	0	58	1	1	0	0	1	1	1
1	0	2010	0	37	0	98	1	1	0	0	1	1	1
1	0	2010	0	48	0	96	1	1	0	0	1	1	1
1	0	2010	0	48	0	102	1	1	0	0	1	1	1
1	1	2010	0	21	0	28	1	1	0	0	1	1	1
1	1	2010	0	23	0	105	1	1	0	0	1	1	1
1	1	2010	0	37	0	105	1	1	0	0	1	1	1
1	1	2010	0	40	0	98	1	1	0	0	1	1	1
1	1	2010	0	41	0	98	1	1	0	0	1	1	1
1	1	2010	0	42	0	101	1	1	0	0	1	1	1
1	1	2010	0	47	0	107	1	1	0	0	1	1	1
1	1	2010	0	49	0	98	1	1	0	0	1	1	1
1	1	2010	0	49	0	103	1	1	0	0	1	1	1
1	1	2010	0	51	0	100	1	1	0	0	1	1	1
1	1	2010	0	52	0	103	1	1	0	0	1	1	1
2	1	2010	0	36	0	104	1	1	0	0	1	1	1
2	1	2010	0	46	0	101	1	1	0	0	1	1	1
0	1	2010	0	31	0	107	1	1	0	0	1	1	1
1	1	2010	0	40	0	105	1	1	0	0	1	1	1
2	1	2010	0	37	0	107	1	1	0	0	1	1	1
1	0	2010	0	44	0	101	1	1	0	0	1	1	1
1	1	2010	0	48	0	107	1	1	0	0	1	1	1
1	1	2009	0	54	1	17	1	2	0	0	1	1	1
2	1	2008	0	47	1	119	1	2	0	0	1	1	1
1	1	2006	0	20	1	90	1	2	0	0	1	1	1
1	1	2006	0	48	1	94	1	2	0	0	1	1	1
1	0	2011	0	20	0	95	1	2	0	0	1	1	1
1	0	2011	0	30	0	88	1	2	0	0	1	1	1
1	0	2011	0	30	0	84	1	2	0	0	1	1	1
1	0	2011	0	38	0	53	1	2	0	0	1	1	1
1	0	2011	0	44	0	85	1	2	0	0	1	1	1
1	0	2011	0	53	0	91	1	2	0	0	1	1	1
2	0	2011	0	30	0	90	1	2	0	0	1	1	1
0	0	2011	0	44	0	92	1	2	0	0	1	1	1
0	0	2011	0	53	0	92	1	2	0	0	1	1	1
1	1	2011	0	19	0	89	1	2	0	0	1	1	1
1	1	2011	0	25	0	86	1	2	0	0	1	1	1
1	1	2011	0	25	0	85	1	2	0	0	1	1	1
1	1	2011	0	25	0	93	1	2	0	0	1	1	1
1	1	2011	0	25	0	73	1	2	0	0	1	1	1
1	1	2011	0	26	0	86	1	2	0	0	1	1	1
1	1	2011	0	27	0	85	1	2	0	0	1	1	1
1	1	2011	0	28	0	84	1	2	0	0	1	1	1
1	1	2011	0	29	0	94	1	2	0	0	1	1	1
1	1	2011	0	30	0	84	1	2	0	0	1	1	1
1	1	2011	0	30	0	92	1	2	0	0	1	1	1
1	1	2011	0	31	0	84	1	2	0	0	1	1	1
1	1	2011	0	31	0	86	1	2	0	0	1	1	1
1	1	2011	0	32	0	84	1	2	0	0	1	1	1
1	1	2011	0	32	0	89	1	2	0	0	1	1	1
1	1	2011	0	37	0	94	1	2	0	0	1	1	1
1	1	2011	0	40	0	93	1	2	0	0	1	1	1
1	1	2011	0	41	0	89	1	2	0	0	1	1	1
1	1	2011	0	41	0	87	1	2	0	0	1	1	1
1	1	2011	0	43	0	91	1	2	0	0	1	1	1
1	1	2011	0	46	0	95	1	2	0	0	1	1	1
1	1	2011	0	47	0	84	1	2	0	0	1	1	1
1	1	2011	0	47	0	86	1	2	0	0	1	1	1
1	1	2011	0	48	0	85	1	2	0	0	1	1	1
1	1	2011	0	48	0	95	1	2	0	0	1	1	1
1	1	2011	0	50	0	92	1	2	0	0	1	1	1
1	1	2011	0	50	0	66	1	2	0	0	1	1	1
1	1	2011	0	50	0	94	1	2	0	0	1	1	1
1	1	2011	0	53	0	94	1	2	0	0	1	1	1
1	1	2011	0	54	0	84	1	2	0	0	1	1	1
2	1	2011	0	21	0	88	1	2	0	0	1	1	1
2	1	2011	0	28	0	90	1	2	0	0	1	1	1
2	1	2011	0	32	0	85	1	2	0	0	1	1	1
2	1	2011	0	38	0	89	1	2	0	0	1	1	1
0	1	2011	0	23	0	94	1	2	0	0	1	1	1
0	1	2011	0	35	0	87	1	2	0	0	1	1	1
0	1	2011	0	39	0	93	1	2	0	0	1	1	1
0	1	2011	0	40	0	90	1	2	0	0	1	1	1
0	1	2011	0	45	0	91	1	2	0	0	1	1	1
0	1	2011	0	46	0	93	1	2	0	0	1	1	1
1	0	2011	0	32	0	93	1	2	0	0	1	1	1
1	0	2011	0	36	0	91	1	2	0	0	1	1	1
1	0	2011	0	49	0	94	1	2	0	0	1	1	1
1	0	2011	0	50	0	85	1	2	0	0	1	1	1
1	0	2011	0	51	0	86	1	2	0	0	1	1	1
1	0	2011	0	52	0	87	1	2	0	0	1	1	1
1	0	2011	0	54	0	90	1	2	0	0	1	1	1
1	1	2011	0	46	0	89	1	2	0	0	1	1	1
1	1	2011	0	46	0	85	1	2	0	0	1	1	1
1	1	2011	0	48	0	79	1	2	0	0	1	1	1
1	1	2011	0	49	0	84	1	2	0	0	1	1	1
1	1	2011	0	54	0	93	1	2	0	0	1	1	1
2	1	2011	0	24	0	89	1	2	0	0	1	1	1
2	1	2011	0	50	0	84	1	2	0	0	1	1	1
1	0	2011	0	39	0	91	1	2	0	0	1	1	1
1	1	2011	0	38	0	94	1	2	0	0	1	1	1
1	1	2011	0	53	0	85	1	2	0	0	1	1	1
1	1	2011	0	34	0	91	1	2	0	0	1	1	1
1	0	2010	0	13	0	93	1	2	0	0	1	1	1
1	0	2010	0	25	0	102	1	2	0	0	1	1	1
1	0	2010	0	25	0	14	1	2	0	0	1	1	1
1	0	2010	0	32	0	75	1	2	0	0	1	1	1
1	0	2010	0	41	0	99	1	2	0	0	1	1	1
1	0	2010	0	41	0	105	1	2	0	0	1	1	1
1	0	2010	0	48	0	97	1	2	0	0	1	1	1
1	0	2010	0	49	0	102	1	2	0	0	1	1	1
1	0	2010	0	51	0	86	1	2	0	0	1	1	1
1	0	2010	0	52	0	98	1	2	0	0	1	1	1
1	1	2010	0	20	0	61	1	2	0	0	1	1	1
1	1	2010	0	21	0	20	1	2	0	0	1	1	1
1	1	2010	0	24	0	104	1	2	0	0	1	1	1
1	1	2010	0	25	0	23	1	2	0	0	1	1	1
1	1	2010	0	25	0	101	1	2	0	0	1	1	1
1	1	2010	0	32	0	107	1	2	0	0	1	1	1
1	1	2010	0	33	0	98	1	2	0	0	1	1	1
1	1	2010	0	33	0	101	1	2	0	0	1	1	1
1	1	2010	0	34	0	96	1	2	0	0	1	1	1
1	1	2010	0	35	0	88	1	2	0	0	1	1	1
1	1	2010	0	36	0	61	1	2	0	0	1	1	1
1	1	2010	0	37	0	99	1	2	0	0	1	1	1
1	1	2010	0	46	0	104	1	2	0	0	1	1	1
1	1	2010	0	47	0	96	1	2	0	0	1	1	1
1	1	2010	0	49	0	104	1	2	0	0	1	1	1
1	1	2010	0	49	0	101	1	2	0	0	1	1	1
1	1	2010	0	50	0	97	1	2	0	0	1	1	1
1	1	2010	0	50	0	105	1	2	0	0	1	1	1
1	1	2010	0	52	0	99	1	2	0	0	1	1	1
1	1	2010	0	54	0	98	1	2	0	0	1	1	1
2	1	2010	0	22	0	101	1	2	0	0	1	1	1
2	1	2010	0	23	0	21	1	2	0	0	1	1	1
2	1	2010	0	31	0	105	1	2	0	0	1	1	1
2	1	2010	0	38	0	106	1	2	0	0	1	1	1
2	1	2010	0	44	0	96	1	2	0	0	1	1	1
2	1	2010	0	45	0	98	1	2	0	0	1	1	1
0	1	2010	0	45	0	0	1	2	0	0	1	1	1
0	1	2010	0	45	0	94	1	2	0	0	1	1	1
0	1	2010	0	46	0	99	1	2	0	0	1	1	1
0	1	2010	0	50	0	97	1	2	0	0	1	1	1
0	1	2010	0	51	0	103	1	2	0	0	1	1	1
0	1	2010	0	54	0	107	1	2	0	0	1	1	1
0	1	2010	0	54	0	97	1	2	0	0	1	1	1
1	0	2010	0	48	0	105	1	2	0	0	1	1	1
1	0	2010	0	53	0	105	1	2	0	0	1	1	1
0	0	2010	0	52	0	97	1	2	0	0	1	1	1
1	1	2010	0	30	0	96	1	2	0	0	1	1	1
1	1	2010	0	54	0	104	1	2	0	0	1	1	1
0	1	2010	0	16	0	105	1	2	0	0	1	1	1
0	1	2010	0	45	0	100	1	2	0	0	1	1	1
2	1	2010	0	37	0	99	1	2	0	0	1	1	1
1	0	2010	0	44	0	96	1	2	0	0	1	1	1
1	1	2010	0	27	0	103	1	2	0	0	1	1	1
0	1	2010	0	42	0	105	1	2	0	0	1	1	1
1	0	2009	0	24	0	119	1	2	0	0	1	1	1
1	0	2009	0	27	0	113	1	2	0	0	1	1	1
1	0	2009	0	29	0	114	1	2	0	0	1	1	1
1	0	2009	0	35	0	113	1	2	0	0	1	1	1
1	0	2009	0	51	0	110	1	2	0	0	1	1	1
2	0	2009	0	45	0	112	1	2	0	0	1	1	1
2	0	2009	0	46	0	118	1	2	0	0	1	1	1
0	0	2009	0	34	0	116	1	2	0	0	1	1	1
0	0	2009	0	36	0	115	1	2	0	0	1	1	1
1	1	2009	0	21	0	118	1	2	0	0	1	1	1
1	1	2009	0	23	0	111	1	2	0	0	1	1	1
1	1	2009	0	25	0	119	1	2	0	0	1	1	1
1	1	2009	0	25	0	119	1	2	0	0	1	1	1
1	1	2009	0	25	0	110	1	2	0	0	1	1	1
1	1	2009	0	25	0	112	1	2	0	0	1	1	1
1	1	2009	0	27	0	115	1	2	0	0	1	1	1
1	1	2009	0	29	0	112	1	2	0	0	1	1	1
1	1	2009	0	30	0	108	1	2	0	0	1	1	1
1	1	2009	0	34	0	119	1	2	0	0	1	1	1
1	1	2009	0	34	0	110	1	2	0	0	1	1	1
1	1	2009	0	35	0	110	1	2	0	0	1	1	1
1	1	2009	0	36	0	114	1	2	0	0	1	1	1
1	1	2009	0	37	0	117	1	2	0	0	1	1	1
1	1	2009	0	38	0	116	1	2	0	0	1	1	1
1	1	2009	0	40	0	117	1	2	0	0	1	1	1
1	1	2009	0	41	0	41	1	2	0	0	1	1	1
1	1	2009	0	43	0	115	1	2	0	0	1	1	1
1	1	2009	0	43	0	116	1	2	0	0	1	1	1
1	1	2009	0	44	0	119	1	2	0	0	1	1	1
1	1	2009	0	45	0	91	1	2	0	0	1	1	1
1	1	2009	0	46	0	118	1	2	0	0	1	1	1
1	1	2009	0	46	0	20	1	2	0	0	1	1	1
1	1	2009	0	47	0	119	1	2	0	0	1	1	1
1	1	2009	0	47	0	111	1	2	0	0	1	1	1
1	1	2009	0	48	0	119	1	2	0	0	1	1	1
1	1	2009	0	49	0	109	1	2	0	0	1	1	1
1	1	2009	0	50	0	113	1	2	0	0	1	1	1
1	1	2009	0	54	0	110	1	2	0	0	1	1	1
2	1	2009	0	18	0	119	1	2	0	0	1	1	1
2	1	2009	0	25	0	116	1	2	0	0	1	1	1
2	1	2009	0	25	0	109	1	2	0	0	1	1	1
2	1	2009	0	29	0	114	1	2	0	0	1	1	1
2	1	2009	0	34	0	113	1	2	0	0	1	1	1
2	1	2009	0	46	0	113	1	2	0	0	1	1	1
2	1	2009	0	51	0	113	1	2	0	0	1	1	1
2	1	2009	0	54	0	109	1	2	0	0	1	1	1
0	1	2009	0	24	0	114	1	2	0	0	1	1	1
0	1	2009	0	26	0	112	1	2	0	0	1	1	1
0	1	2009	0	30	0	115	1	2	0	0	1	1	1
0	1	2009	0	37	0	117	1	2	0	0	1	1	1
0	1	2009	0	41	0	110	1	2	0	0	1	1	1
1	0	2009	0	51	0	117	1	2	0	0	1	1	1
1	0	2009	0	53	0	115	1	2	0	0	1	1	1
1	1	2009	0	23	0	37	1	2	0	0	1	1	1
1	1	2009	0	31	0	115	1	2	0	0	1	1	1
1	1	2009	0	34	0	102	1	2	0	0	1	1	1
1	1	2009	0	39	0	118	1	2	0	0	1	1	1
1	1	2009	0	41	0	116	1	2	0	0	1	1	1
1	1	2009	0	41	0	114	1	2	0	0	1	1	1
1	1	2009	0	42	0	117	1	2	0	0	1	1	1
1	1	2009	0	44	0	109	1	2	0	0	1	1	1
1	1	2009	0	45	0	109	1	2	0	0	1	1	1
1	1	2009	0	46	0	113	1	2	0	0	1	1	1
1	1	2009	0	46	0	108	1	2	0	0	1	1	1
1	1	2009	0	49	0	112	1	2	0	0	1	1	1
1	1	2009	0	50	0	119	1	2	0	0	1	1	1
1	1	2009	0	52	0	116	1	2	0	0	1	1	1
1	0	2008	0	18	0	122	1	2	0	0	1	1	1
1	0	2008	0	32	0	120	1	2	0	0	1	1	1
1	0	2008	0	33	0	92	1	2	0	0	1	1	1
1	0	2008	0	34	0	126	1	2	0	0	1	1	1
1	0	2008	0	41	0	120	1	2	0	0	1	1	1
1	0	2008	0	42	0	129	1	2	0	0	1	1	1
1	0	2008	0	50	0	130	1	2	0	0	1	1	1
1	0	2008	0	51	0	126	1	2	0	0	1	1	1
1	0	2008	0	52	0	125	1	2	0	0	1	1	1
1	0	2008	0	52	0	122	1	2	0	0	1	1	1
1	0	2008	0	52	0	127	1	2	0	0	1	1	1
1	0	2008	0	53	0	126	1	2	0	0	1	1	1
1	0	2008	0	53	0	126	1	2	0	0	1	1	1
1	1	2008	0	19	0	126	1	2	0	0	1	1	1
1	1	2008	0	20	0	124	1	2	0	0	1	1	1
1	1	2008	0	30	0	102	1	2	0	0	1	1	1
1	1	2008	0	30	0	130	1	2	0	0	1	1	1
1	1	2008	0	33	0	123	1	2	0	0	1	1	1
1	1	2008	0	34	0	124	1	2	0	0	1	1	1
1	1	2008	0	34	0	125	1	2	0	0	1	1	1
1	1	2008	0	36	0	107	1	2	0	0	1	1	1
1	1	2008	0	39	0	127	1	2	0	0	1	1	1
1	1	2008	0	43	0	125	1	2	0	0	1	1	1
1	1	2008	0	43	0	130	1	2	0	0	1	1	1
1	1	2008	0	43	0	130	1	2	0	0	1	1	1
1	1	2008	0	43	0	126	1	2	0	0	1	1	1
1	1	2008	0	44	0	127	1	2	0	0	1	1	1
1	1	2008	0	44	0	122	1	2	0	0	1	1	1
1	1	2008	0	45	0	126	1	2	0	0	1	1	1
1	1	2008	0	45	0	125	1	2	0	0	1	1	1
1	1	2008	0	46	0	111	1	2	0	0	1	1	1
1	1	2008	0	46	0	122	1	2	0	0	1	1	1
1	1	2008	0	46	0	39	1	2	0	0	1	1	1
1	1	2008	0	47	0	122	1	2	0	0	1	1	1
1	1	2008	0	50	0	131	1	2	0	0	1	1	1
1	1	2008	0	51	0	131	1	2	0	0	1	1	1
1	1	2008	0	51	0	128	1	2	0	0	1	1	1
1	1	2008	0	52	0	131	1	2	0	0	1	1	1
1	1	2008	0	53	0	34	1	2	0	0	1	1	1
1	1	2008	0	54	0	129	1	2	0	0	1	1	1
1	1	2008	0	54	0	125	1	2	0	0	1	1	1
1	1	2008	0	54	0	126	1	2	0	0	1	1	1
1	1	2008	0	54	0	128	1	2	0	0	1	1	1
2	1	2008	0	32	0	121	1	2	0	0	1	1	1
2	1	2008	0	40	0	122	1	2	0	0	1	1	1
2	1	2008	0	40	0	124	1	2	0	0	1	1	1
2	1	2008	0	45	0	95	1	2	0	0	1	1	1
0	1	2008	0	32	0	124	1	2	0	0	1	1	1
0	1	2008	0	40	0	126	1	2	0	0	1	1	1
0	1	2008	0	47	0	91	1	2	0	0	1	1	1
1	0	2008	0	49	0	125	1	2	0	0	1	1	1
1	0	2008	0	53	0	71	1	2	0	0	1	1	1
1	1	2008	0	20	0	123	1	2	0	0	1	1	1
1	1	2008	0	32	0	85	1	2	0	0	1	1	1
1	1	2008	0	40	0	127	1	2	0	0	1	1	1
1	1	2008	0	42	0	121	1	2	0	0	1	1	1
1	1	2008	0	43	0	130	1	2	0	0	1	1	1
1	1	2008	0	46	0	129	1	2	0	0	1	1	1
1	1	2008	0	48	0	131	1	2	0	0	1	1	1
1	1	2008	0	49	0	131	1	2	0	0	1	1	1
1	1	2008	0	50	0	128	1	2	0	0	1	1	1
1	1	2008	0	50	0	122	1	2	0	0	1	1	1
1	1	2008	0	52	0	128	1	2	0	0	1	1	1
1	0	2007	0	31	0	135	1	2	0	0	1	1	1
1	0	2007	0	33	0	136	1	2	0	0	1	1	1
1	0	2007	0	42	0	133	1	2	0	0	1	1	1
1	0	2007	0	42	0	143	1	2	0	0	1	1	1
1	0	2007	0	43	0	137	1	2	0	0	1	1	1
1	0	2007	0	45	0	134	1	2	0	0	1	1	1
1	0	2007	0	47	0	140	1	2	0	0	1	1	1
1	0	2007	0	48	0	55	1	2	0	0	1	1	1
1	0	2007	0	51	0	136	1	2	0	0	1	1	1
1	0	2007	0	53	0	138	1	2	0	0	1	1	1
1	1	2007	0	15	0	132	1	2	0	0	1	1	1
1	1	2007	0	15	0	141	1	2	0	0	1	1	1
1	1	2007	0	25	0	140	1	2	0	0	1	1	1
1	1	2007	0	29	0	143	1	2	0	0	1	1	1
1	1	2007	0	29	0	142	1	2	0	0	1	1	1
1	1	2007	0	31	0	136	1	2	0	0	1	1	1
1	1	2007	0	32	0	140	1	2	0	0	1	1	1
1	1	2007	0	33	0	135	1	2	0	0	1	1	1
1	1	2007	0	33	0	133	1	2	0	0	1	1	1
1	1	2007	0	35	0	139	1	2	0	0	1	1	1
1	1	2007	0	35	0	143	1	2	0	0	1	1	1
1	1	2007	0	39	0	122	1	2	0	0	1	1	1
1	1	2007	0	40	0	132	1	2	0	0	1	1	1
1	1	2007	0	43	0	137	1	2	0	0	1	1	1
1	1	2007	0	44	0	110	1	2	0	0	1	1	1
1	1	2007	0	44	0	143	1	2	0	0	1	1	1
1	1	2007	0	45	0	134	1	2	0	0	1	1	1
1	1	2007	0	46	0	141	1	2	0	0	1	1	1
1	1	2007	0	48	0	142	1	2	0	0	1	1	1
1	1	2007	0	48	0	134	1	2	0	0	1	1	1
1	1	2007	0	49	0	139	1	2	0	0	1	1	1
1	1	2007	0	49	0	136	1	2	0	0	1	1	1
1	1	2007	0	50	0	137	1	2	0	0	1	1	1
2	1	2007	0	13	0	134	1	2	0	0	1	1	1
2	1	2007	0	31	0	132	1	2	0	0	1	1	1
2	1	2007	0	35	0	57	1	2	0	0	1	1	1
2	1	2007	0	37	0	133	1	2	0	0	1	1	1
2	1	2007	0	37	0	137	1	2	0	0	1	1	1
2	1	2007	0	40	0	136	1	2	0	0	1	1	1
0	1	2007	0	24	0	140	1	2	0	0	1	1	1
0	1	2007	0	41	0	142	1	2	0	0	1	1	1
0	1	2007	0	47	0	134	1	2	0	0	1	1	1
0	1	2007	0	49	0	136	1	2	0	0	1	1	1
1	0	2007	0	53	0	138	1	2	0	0	1	1	1
1	1	2007	0	21	0	135	1	2	0	0	1	1	1
1	1	2007	0	34	0	137	1	2	0	0	1	1	1
1	1	2007	0	43	0	134	1	2	0	0	1	1	1
1	1	2007	0	46	0	140	1	2	0	0	1	1	1
1	1	2007	0	46	0	51	1	2	0	0	1	1	1
1	1	2007	0	47	0	137	1	2	0	0	1	1	1
2	1	2007	0	51	0	125	1	2	0	0	1	1	1
0	1	2007	0	53	0	142	1	2	0	0	1	1	1
1	0	2006	0	49	0	127	1	2	0	0	1	1	1
1	0	2006	0	49	0	147	1	2	0	0	1	1	1
1	0	2006	0	50	0	152	1	2	0	0	1	1	1
2	0	2006	0	25	0	144	1	2	0	0	1	1	1
2	0	2006	0	48	0	151	1	2	0	0	1	1	1
1	1	2006	0	13	0	146	1	2	0	0	1	1	1
1	1	2006	0	17	0	153	1	2	0	0	1	1	1
1	1	2006	0	22	0	155	1	2	0	0	1	1	1
1	1	2006	0	23	0	150	1	2	0	0	1	1	1
1	1	2006	0	24	0	155	1	2	0	0	1	1	1
1	1	2006	0	27	0	153	1	2	0	0	1	1	1
1	1	2006	0	28	0	148	1	2	0	0	1	1	1
1	1	2006	0	28	0	147	1	2	0	0	1	1	1
1	1	2006	0	29	0	118	1	2	0	0	1	1	1
1	1	2006	0	32	0	144	1	2	0	0	1	1	1
1	1	2006	0	33	0	146	1	2	0	0	1	1	1
1	1	2006	0	33	0	145	1	2	0	0	1	1	1
1	1	2006	0	34	0	131	1	2	0	0	1	1	1
1	1	2006	0	35	0	153	1	2	0	0	1	1	1
1	1	2006	0	37	0	149	1	2	0	0	1	1	1
1	1	2006	0	39	0	155	1	2	0	0	1	1	1
1	1	2006	0	39	0	155	1	2	0	0	1	1	1
1	1	2006	0	39	0	153	1	2	0	0	1	1	1
1	1	2006	0	42	0	148	1	2	0	0	1	1	1
1	1	2006	0	45	0	73	1	2	0	0	1	1	1
1	1	2006	0	46	0	149	1	2	0	0	1	1	1
1	1	2006	0	47	0	149	1	2	0	0	1	1	1
1	1	2006	0	47	0	149	1	2	0	0	1	1	1
1	1	2006	0	48	0	153	1	2	0	0	1	1	1
1	1	2006	0	48	0	144	1	2	0	0	1	1	1
1	1	2006	0	49	0	150	1	2	0	0	1	1	1
1	1	2006	0	49	0	145	1	2	0	0	1	1	1
1	1	2006	0	50	0	148	1	2	0	0	1	1	1
1	1	2006	0	50	0	142	1	2	0	0	1	1	1
1	1	2006	0	52	0	152	1	2	0	0	1	1	1
1	1	2006	0	52	0	150	1	2	0	0	1	1	1
2	1	2006	0	29	0	147	1	2	0	0	1	1	1
2	1	2006	0	29	0	153	1	2	0	0	1	1	1
2	1	2006	0	42	0	153	1	2	0	0	1	1	1
2	1	2006	0	49	0	146	1	2	0	0	1	1	1
2	1	2006	0	52	0	144	1	2	0	0	1	1	1
0	1	2006	0	37	0	153	1	2	0	0	1	1	1
1	0	2006	0	16	0	152	1	2	0	0	1	1	1
1	0	2006	0	29	0	144	1	2	0	0	1	1	1
1	0	2006	0	41	0	151	1	2	0	0	1	1	1
1	0	2006	0	51	0	152	1	2	0	0	1	1	1
2	0	2006	0	37	0	59	1	2	0	0	1	1	1
1	1	2006	0	18	0	144	1	2	0	0	1	1	1
1	1	2006	0	36	0	148	1	2	0	0	1	1	1
1	1	2006	0	41	0	153	1	2	0	0	1	1	1
1	1	2006	0	42	0	147	1	2	0	0	1	1	1
1	1	2006	0	42	0	58	1	2	0	0	1	1	1
1	1	2006	0	44	0	147	1	2	0	0	1	1	1
1	1	2006	0	46	0	147	1	2	0	0	1	1	1
1	1	2006	0	48	0	149	1	2	0	0	1	1	1
1	1	2006	0	48	0	145	1	2	0	0	1	1	1
1	1	2006	0	49	0	152	1	2	0	0	1	1	1
1	1	2006	0	51	0	154	1	2	0	0	1	1	1
0	1	2006	0	35	0	149	1	2	0	0	1	1	1
1	0	2005	0	21	0	165	1	2	0	0	1	1	1
1	0	2005	0	32	0	164	1	2	0	0	1	1	1
1	0	2005	0	33	0	156	1	2	0	0	1	1	1
1	0	2005	0	34	0	167	1	2	0	0	1	1	1
1	0	2005	0	36	0	164	1	2	0	0	1	1	1
1	0	2005	0	37	0	161	1	2	0	0	1	1	1
1	0	2005	0	39	0	155	1	2	0	0	1	1	1
1	0	2005	0	45	0	156	1	2	0	0	1	1	1
1	0	2005	0	48	0	166	1	2	0	0	1	1	1
1	0	2005	0	49	0	166	1	2	0	0	1	1	1
1	0	2005	0	51	0	166	1	2	0	0	1	1	1
1	0	2005	0	51	0	157	1	2	0	0	1	1	1
1	0	2005	0	53	0	158	1	2	0	0	1	1	1
1	1	2005	0	21	0	160	1	2	0	0	1	1	1
1	1	2005	0	24	0	129	1	2	0	0	1	1	1
1	1	2005	0	25	0	156	1	2	0	0	1	1	1
1	1	2005	0	26	0	159	1	2	0	0	1	1	1
1	1	2005	0	26	0	158	1	2	0	0	1	1	1
1	1	2005	0	29	0	156	1	2	0	0	1	1	1
1	1	2005	0	29	0	157	1	2	0	0	1	1	1
1	1	2005	0	29	0	159	1	2	0	0	1	1	1
1	1	2005	0	30	0	159	1	2	0	0	1	1	1
1	1	2005	0	31	0	156	1	2	0	0	1	1	1
1	1	2005	0	32	0	164	1	2	0	0	1	1	1
1	1	2005	0	32	0	163	1	2	0	0	1	1	1
1	1	2005	0	34	0	167	1	2	0	0	1	1	1
1	1	2005	0	36	0	164	1	2	0	0	1	1	1
1	1	2005	0	36	0	162	1	2	0	0	1	1	1
1	1	2005	0	39	0	156	1	2	0	0	1	1	1
1	1	2005	0	41	0	158	1	2	0	0	1	1	1
1	1	2005	0	43	0	157	1	2	0	0	1	1	1
1	1	2005	0	43	0	165	1	2	0	0	1	1	1
1	1	2005	0	44	0	161	1	2	0	0	1	1	1
1	1	2005	0	45	0	122	1	2	0	0	1	1	1
1	1	2005	0	45	0	158	1	2	0	0	1	1	1
1	1	2005	0	46	0	166	1	2	0	0	1	1	1
1	1	2005	0	46	0	35	1	2	0	0	1	1	1
1	1	2005	0	47	0	163	1	2	0	0	1	1	1
1	1	2005	0	50	0	156	1	2	0	0	1	1	1
1	1	2005	0	51	0	158	1	2	0	0	1	1	1
1	1	2005	0	52	0	158	1	2	0	0	1	1	1
1	1	2005	0	52	0	161	1	2	0	0	1	1	1
1	1	2005	0	53	0	161	1	2	0	0	1	1	1
1	1	2005	0	53	0	157	1	2	0	0	1	1	1
2	1	2005	0	26	0	164	1	2	0	0	1	1	1
0	1	2005	0	26	0	154	1	2	0	0	1	1	1
0	1	2005	0	29	0	158	1	2	0	0	1	1	1
0	1	2005	0	35	0	166	1	2	0	0	1	1	1
0	1	2005	0	38	0	159	1	2	0	0	1	1	1
0	1	2005	0	39	0	167	1	2	0	0	1	1	1
0	1	2005	0	44	0	157	1	2	0	0	1	1	1
1	0	2005	0	49	0	157	1	2	0	0	1	1	1
1	0	2005	0	51	0	139	1	2	0	0	1	1	1
1	0	2005	0	53	0	160	1	2	0	0	1	1	1
1	1	2005	0	33	0	162	1	2	0	0	1	1	1
1	1	2005	0	33	0	158	1	2	0	0	1	1	1
1	1	2005	0	33	0	167	1	2	0	0	1	1	1
1	1	2005	0	35	0	166	1	2	0	0	1	1	1
1	1	2005	0	42	0	161	1	2	0	0	1	1	1
1	1	2005	0	43	0	167	1	2	0	0	1	1	1
1	1	2005	0	46	0	163	1	2	0	0	1	1	1
1	1	2005	0	46	0	162	1	2	0	0	1	1	1
1	1	2005	0	50	0	163	1	2	0	0	1	1	1
1	1	2005	0	51	0	123	1	2	0	0	1	1	1
1	1	2005	0	51	0	160	1	2	0	0	1	1	1
1	1	2005	0	53	0	124	1	2	0	0	1	1	1
0	1	2005	0	39	0	156	1	2	0	0	1	1	1
0	1	2005	0	42	0	167	1	2	0	0	1	1	1
0	1	2005	0	44	0	159	1	2	0	0	1	1	1
1	0	2004	0	40	0	172	1	2	0	0	1	1	1
1	0	2004	0	44	0	175	1	2	0	0	1	1	1
1	0	2004	0	47	0	173	1	2	0	0	1	1	1
1	0	2004	0	48	0	169	1	2	0	0	1	1	1
1	0	2004	0	48	0	168	1	2	0	0	1	1	1
1	0	2004	0	49	0	176	1	2	0	0	1	1	1
2	0	2004	0	42	0	178	1	2	0	0	1	1	1
1	1	2004	0	22	0	156	1	2	0	0	1	1	1
1	1	2004	0	23	0	172	1	2	0	0	1	1	1
1	1	2004	0	25	0	175	1	2	0	0	1	1	1
1	1	2004	0	25	0	75	1	2	0	0	1	1	1
1	1	2004	0	29	0	178	1	2	0	0	1	1	1
1	1	2004	0	30	0	175	1	2	0	0	1	1	1
1	1	2004	0	32	0	176	1	2	0	0	1	1	1
1	1	2004	0	34	0	171	1	2	0	0	1	1	1
1	1	2004	0	34	0	172	1	2	0	0	1	1	1
1	1	2004	0	34	0	171	1	2	0	0	1	1	1
1	1	2004	0	35	0	119	1	2	0	0	1	1	1
1	1	2004	0	35	0	170	1	2	0	0	1	1	1
1	1	2004	0	35	0	173	1	2	0	0	1	1	1
1	1	2004	0	40	0	169	1	2	0	0	1	1	1
1	1	2004	0	40	0	169	1	2	0	0	1	1	1
1	1	2004	0	41	0	168	1	2	0	0	1	1	1
1	1	2004	0	42	0	173	1	2	0	0	1	1	1
1	1	2004	0	42	0	179	1	2	0	0	1	1	1
1	1	2004	0	43	0	177	1	2	0	0	1	1	1
1	1	2004	0	45	0	169	1	2	0	0	1	1	1
1	1	2004	0	46	0	175	1	2	0	0	1	1	1
1	1	2004	0	46	0	171	1	2	0	0	1	1	1
1	1	2004	0	47	0	179	1	2	0	0	1	1	1
1	1	2004	0	47	0	170	1	2	0	0	1	1	1
1	1	2004	0	48	0	170	1	2	0	0	1	1	1
1	1	2004	0	49	0	172	1	2	0	0	1	1	1
1	1	2004	0	50	0	175	1	2	0	0	1	1	1
1	1	2004	0	50	0	175	1	2	0	0	1	1	1
1	1	2004	0	50	0	171	1	2	0	0	1	1	1
1	1	2004	0	50	0	176	1	2	0	0	1	1	1
1	1	2004	0	51	0	169	1	2	0	0	1	1	1
1	1	2004	0	54	0	82	1	2	0	0	1	1	1
2	1	2004	0	25	0	173	1	2	0	0	1	1	1
2	1	2004	0	25	0	168	1	2	0	0	1	1	1
2	1	2004	0	31	0	48	1	2	0	0	1	1	1
2	1	2004	0	32	0	168	1	2	0	0	1	1	1
2	1	2004	0	40	0	174	1	2	0	0	1	1	1
2	1	2004	0	42	0	170	1	2	0	0	1	1	1
2	1	2004	0	50	0	172	1	2	0	0	1	1	1
2	1	2004	0	51	0	175	1	2	0	0	1	1	1
0	1	2004	0	22	0	171	1	2	0	0	1	1	1
0	1	2004	0	36	0	170	1	2	0	0	1	1	1
1	0	2004	0	37	0	172	1	2	0	0	1	1	1
1	0	2004	0	45	0	177	1	2	0	0	1	1	1
1	0	2004	0	49	0	178	1	2	0	0	1	1	1
1	1	2004	0	26	0	168	1	2	0	0	1	1	1
1	1	2004	0	37	0	170	1	2	0	0	1	1	1
1	1	2004	0	42	0	171	1	2	0	0	1	1	1
1	1	2004	0	47	0	178	1	2	0	0	1	1	1
1	1	2004	0	53	0	169	1	2	0	0	1	1	1
1	1	2004	0	53	0	179	1	2	0	0	1	1	1
0	1	2004	0	41	0	172	1	2	0	0	1	1	1
0	1	2004	0	49	0	175	1	2	0	0	1	1	1
1	1	2011	0	54	0	92	1	2	1	0	1	1	1
1	0	2011	0	49	0	74	1	2	1	0	1	1	1
1	1	2010	0	49	0	102	1	2	1	0	1	1	1
1	1	2010	0	48	0	100	1	2	1	0	1	1	1
1	1	2006	0	51	0	107	1	2	1	0	1	1	1
2	1	2005	0	32	0	167	1	2	1	0	1	1	1
2	1	2005	0	35	0	166	1	2	1	0	1	1	1
1	0	2011	0	42	0	84	1	2	2	0	2	2A	2
1	0	2017	0	51	1	19	1	3	0	0	3	2A	2
1	0	2015	0	47	1	41	1	3	0	0	3	2A	2
1	0	2014	0	51	1	40	1	3	0	0	3	2A	2
0	0	2014	0	44	1	17	1	3	0	0	3	2A	2
2	0	2011	0	51	1	57	1	3	0	0	3	2A	2
2	1	2010	0	29	1	16	1	3	0	0	3	2A	2
1	1	2006	0	50	1	77	1	3	0	0	3	2A	2
1	0	2005	0	53	1	116	1	3	0	0	3	2A	2
2	1	2004	0	54	1	145	1	3	0	0	3	2A	2
1	0	2011	0	25	0	88	1	3	0	0	3	2A	2
1	0	2011	0	36	0	24	1	3	0	0	3	2A	2
1	0	2011	0	38	0	94	1	3	0	0	3	2A	2
1	0	2011	0	49	0	94	1	3	0	0	3	2A	2
2	0	2011	0	45	0	84	1	3	0	0	3	2A	2
2	0	2011	0	47	0	90	1	3	0	0	3	2A	2
0	0	2011	0	54	0	88	1	3	0	0	3	2A	2
1	1	2011	0	19	0	86	1	3	0	0	3	2A	2
1	1	2011	0	24	0	94	1	3	0	0	3	2A	2
1	1	2011	0	30	0	28	1	3	0	0	3	2A	2
1	1	2011	0	30	0	89	1	3	0	0	3	2A	2
1	1	2011	0	34	0	90	1	3	0	0	3	2A	2
1	1	2011	0	42	0	94	1	3	0	0	3	2A	2
1	1	2011	0	42	0	92	1	3	0	0	3	2A	2
1	1	2011	0	42	0	85	1	3	0	0	3	2A	2
1	1	2011	0	48	0	84	1	3	0	0	3	2A	2
1	1	2011	0	52	0	92	1	3	0	0	3	2A	2
1	1	2011	0	53	0	65	1	3	0	0	3	2A	2
2	1	2011	0	18	0	90	1	3	0	0	3	2A	2
2	1	2011	0	25	0	88	1	3	0	0	3	2A	2
2	1	2011	0	44	0	90	1	3	0	0	3	2A	2
0	1	2011	0	26	0	86	1	3	0	0	3	2A	2
0	1	2011	0	36	0	94	1	3	0	0	3	2A	2
0	1	2011	0	44	0	84	1	3	0	0	3	2A	2
0	1	2011	0	49	0	95	1	3	0	0	3	2A	2
1	0	2011	0	54	0	85	1	3	0	0	3	2A	2
0	0	2011	0	52	0	88	1	3	0	0	3	2A	2
1	1	2011	0	27	0	89	1	3	0	0	3	2A	2
1	1	2011	0	33	0	85	1	3	0	0	3	2A	2
1	1	2011	0	41	0	2	1	3	0	0	3	2A	2
1	1	2011	0	44	0	89	1	3	0	0	3	2A	2
1	1	2011	0	46	0	89	1	3	0	0	3	2A	2
1	1	2011	0	48	0	85	1	3	0	0	3	2A	2
1	1	2011	0	50	0	86	1	3	0	0	3	2A	2
1	1	2011	0	52	0	87	1	3	0	0	3	2A	2
0	1	2011	0	48	0	94	1	3	0	0	3	2A	2
1	1	2011	0	45	0	84	1	3	0	0	3	2A	2
0	1	2011	0	46	0	95	1	3	0	0	3	2A	2
1	1	2011	0	41	0	89	1	3	0	0	3	2A	2
2	1	2011	0	39	0	94	1	3	0	0	3	2A	2
0	1	2011	0	54	0	91	1	3	0	0	3	2A	2
1	0	2011	0	40	0	93	1	3	0	0	3	2A	2
1	0	2010	0	34	0	38	1	3	0	0	3	2A	2
1	0	2010	0	39	0	90	1	3	0	0	3	2A	2
1	0	2010	0	46	0	106	1	3	0	0	3	2A	2
1	0	2010	0	49	0	100	1	3	0	0	3	2A	2
2	0	2010	0	30	0	71	1	3	0	0	3	2A	2
2	0	2010	0	48	0	97	1	3	0	0	3	2A	2
2	0	2010	0	53	0	106	1	3	0	0	3	2A	2
1	1	2010	0	6	0	101	1	3	0	0	3	2A	2
1	1	2010	0	30	0	97	1	3	0	0	3	2A	2
1	1	2010	0	30	0	100	1	3	0	0	3	2A	2
1	1	2010	0	32	0	99	1	3	0	0	3	2A	2
1	1	2010	0	33	0	105	1	3	0	0	3	2A	2
1	1	2010	0	38	0	107	1	3	0	0	3	2A	2
1	1	2010	0	38	0	105	1	3	0	0	3	2A	2
1	1	2010	0	40	0	73	1	3	0	0	3	2A	2
1	1	2010	0	42	0	106	1	3	0	0	3	2A	2
1	1	2010	0	47	0	97	1	3	0	0	3	2A	2
1	1	2010	0	50	0	107	1	3	0	0	3	2A	2
1	1	2010	0	50	0	104	1	3	0	0	3	2A	2
1	1	2010	0	53	0	98	1	3	0	0	3	2A	2
1	1	2010	0	54	0	106	1	3	0	0	3	2A	2
2	1	2010	0	30	0	77	1	3	0	0	3	2A	2
2	1	2010	0	38	0	99	1	3	0	0	3	2A	2
0	1	2010	0	35	0	102	1	3	0	0	3	2A	2
0	1	2010	0	39	0	107	1	3	0	0	3	2A	2
0	1	2010	0	40	0	99	1	3	0	0	3	2A	2
0	1	2010	0	40	0	104	1	3	0	0	3	2A	2
0	1	2010	0	45	0	107	1	3	0	0	3	2A	2
0	1	2010	0	50	0	102	1	3	0	0	3	2A	2
0	1	2010	0	52	0	96	1	3	0	0	3	2A	2
0	1	2010	0	54	0	102	1	3	0	0	3	2A	2
1	0	2010	0	36	0	105	1	3	0	0	3	2A	2
1	0	2010	0	46	0	97	1	3	0	0	3	2A	2
0	0	2010	0	44	0	100	1	3	0	0	3	2A	2
0	0	2010	0	53	0	87	1	3	0	0	3	2A	2
0	0	2010	0	54	0	96	1	3	0	0	3	2A	2
1	1	2010	0	22	0	105	1	3	0	0	3	2A	2
1	1	2010	0	42	0	96	1	3	0	0	3	2A	2
1	1	2010	0	46	0	103	1	3	0	0	3	2A	2
1	1	2010	0	52	0	87	1	3	0	0	3	2A	2
0	1	2010	0	40	0	104	1	3	0	0	3	2A	2
2	0	2010	0	52	0	100	1	3	0	0	3	2A	2
1	1	2010	0	49	0	10	1	3	0	0	3	2A	2
0	1	2010	0	36	0	104	1	3	0	0	3	2A	2
0	1	2010	0	48	0	106	1	3	0	0	3	2A	2
1	0	2009	0	23	0	115	1	3	0	0	3	2A	2
1	0	2009	0	29	0	113	1	3	0	0	3	2A	2
1	0	2009	0	35	0	72	1	3	0	0	3	2A	2
1	0	2009	0	35	0	113	1	3	0	0	3	2A	2
1	0	2009	0	36	0	117	1	3	0	0	3	2A	2
1	0	2009	0	40	0	119	1	3	0	0	3	2A	2
1	0	2009	0	51	0	109	1	3	0	0	3	2A	2
1	0	2009	0	53	0	114	1	3	0	0	3	2A	2
1	0	2009	0	53	0	115	1	3	0	0	3	2A	2
2	0	2009	0	51	0	113	1	3	0	0	3	2A	2
0	0	2009	0	29	0	119	1	3	0	0	3	2A	2
0	0	2009	0	41	0	111	1	3	0	0	3	2A	2
0	0	2009	0	50	0	116	1	3	0	0	3	2A	2
1	1	2009	0	11	0	110	1	3	0	0	3	2A	2
1	1	2009	0	20	0	113	1	3	0	0	3	2A	2
1	1	2009	0	28	0	114	1	3	0	0	3	2A	2
1	1	2009	0	31	0	112	1	3	0	0	3	2A	2
1	1	2009	0	32	0	119	1	3	0	0	3	2A	2
1	1	2009	0	35	0	110	1	3	0	0	3	2A	2
1	1	2009	0	38	0	81	1	3	0	0	3	2A	2
1	1	2009	0	38	0	110	1	3	0	0	3	2A	2
1	1	2009	0	43	0	109	1	3	0	0	3	2A	2
1	1	2009	0	45	0	115	1	3	0	0	3	2A	2
1	1	2009	0	45	0	111	1	3	0	0	3	2A	2
1	1	2009	0	47	0	117	1	3	0	0	3	2A	2
1	1	2009	0	47	0	113	1	3	0	0	3	2A	2
1	1	2009	0	49	0	86	1	3	0	0	3	2A	2
1	1	2009	0	51	0	109	1	3	0	0	3	2A	2
1	1	2009	0	52	0	109	1	3	0	0	3	2A	2
1	1	2009	0	53	0	114	1	3	0	0	3	2A	2
1	1	2009	0	54	0	113	1	3	0	0	3	2A	2
2	1	2009	0	20	0	111	1	3	0	0	3	2A	2
2	1	2009	0	25	0	111	1	3	0	0	3	2A	2
2	1	2009	0	53	0	112	1	3	0	0	3	2A	2
0	1	2009	0	17	0	119	1	3	0	0	3	2A	2
0	1	2009	0	30	0	114	1	3	0	0	3	2A	2
0	1	2009	0	32	0	112	1	3	0	0	3	2A	2
0	1	2009	0	34	0	116	1	3	0	0	3	2A	2
0	1	2009	0	37	0	110	1	3	0	0	3	2A	2
0	1	2009	0	45	0	109	1	3	0	0	3	2A	2
0	1	2009	0	47	0	116	1	3	0	0	3	2A	2
0	1	2009	0	49	0	110	1	3	0	0	3	2A	2
0	1	2009	0	49	0	112	1	3	0	0	3	2A	2
1	0	2009	0	29	0	116	1	3	0	0	3	2A	2
1	0	2009	0	54	0	117	1	3	0	0	3	2A	2
1	1	2009	0	40	0	109	1	3	0	0	3	2A	2
1	1	2009	0	45	0	109	1	3	0	0	3	2A	2
1	0	2008	0	15	0	126	1	3	0	0	3	2A	2
1	0	2008	0	46	0	103	1	3	0	0	3	2A	2
1	0	2008	0	48	0	122	1	3	0	0	3	2A	2
1	0	2008	0	51	0	123	1	3	0	0	3	2A	2
1	0	2008	0	53	0	123	1	3	0	0	3	2A	2
2	0	2008	0	37	0	126	1	3	0	0	3	2A	2
2	0	2008	0	39	0	131	1	3	0	0	3	2A	2
2	0	2008	0	44	0	122	1	3	0	0	3	2A	2
0	0	2008	0	43	0	128	1	3	0	0	3	2A	2
1	1	2008	0	20	0	124	1	3	0	0	3	2A	2
1	1	2008	0	28	0	127	1	3	0	0	3	2A	2
1	1	2008	0	33	0	123	1	3	0	0	3	2A	2
1	1	2008	0	34	0	62	1	3	0	0	3	2A	2
1	1	2008	0	39	0	121	1	3	0	0	3	2A	2
1	1	2008	0	42	0	127	1	3	0	0	3	2A	2
1	1	2008	0	45	0	127	1	3	0	0	3	2A	2
1	1	2008	0	45	0	7	1	3	0	0	3	2A	2
1	1	2008	0	46	0	130	1	3	0	0	3	2A	2
1	1	2008	0	47	0	124	1	3	0	0	3	2A	2
1	1	2008	0	49	0	123	1	3	0	0	3	2A	2
1	1	2008	0	50	0	47	1	3	0	0	3	2A	2
1	1	2008	0	52	0	121	1	3	0	0	3	2A	2
2	1	2008	0	29	0	130	1	3	0	0	3	2A	2
2	1	2008	0	34	0	127	1	3	0	0	3	2A	2
2	1	2008	0	42	0	125	1	3	0	0	3	2A	2
2	1	2008	0	43	0	124	1	3	0	0	3	2A	2
0	1	2008	0	25	0	125	1	3	0	0	3	2A	2
0	1	2008	0	30	0	129	1	3	0	0	3	2A	2
0	1	2008	0	31	0	130	1	3	0	0	3	2A	2
0	1	2008	0	39	0	129	1	3	0	0	3	2A	2
1	0	2008	0	39	0	125	1	3	0	0	3	2A	2
1	0	2008	0	45	0	127	1	3	0	0	3	2A	2
1	0	2008	0	49	0	120	1	3	0	0	3	2A	2
1	0	2008	0	52	0	120	1	3	0	0	3	2A	2
1	0	2008	0	54	0	126	1	3	0	0	3	2A	2
1	1	2008	0	43	0	120	1	3	0	0	3	2A	2
1	1	2008	0	48	0	129	1	3	0	0	3	2A	2
1	1	2008	0	51	0	122	1	3	0	0	3	2A	2
2	1	2008	0	38	0	128	1	3	0	0	3	2A	2
1	0	2007	0	26	0	71	1	3	0	0	3	2A	2
1	0	2007	0	29	0	139	1	3	0	0	3	2A	2
1	0	2007	0	30	0	135	1	3	0	0	3	2A	2
1	0	2007	0	41	0	126	1	3	0	0	3	2A	2
1	0	2007	0	42	0	138	1	3	0	0	3	2A	2
1	0	2007	0	45	0	139	1	3	0	0	3	2A	2
1	0	2007	0	52	0	133	1	3	0	0	3	2A	2
1	0	2007	0	54	0	133	1	3	0	0	3	2A	2
0	0	2007	0	43	0	136	1	3	0	0	3	2A	2
0	0	2007	0	44	0	139	1	3	0	0	3	2A	2
1	1	2007	0	15	0	134	1	3	0	0	3	2A	2
1	1	2007	0	15	0	138	1	3	0	0	3	2A	2
1	1	2007	0	18	0	143	1	3	0	0	3	2A	2
1	1	2007	0	20	0	130	1	3	0	0	3	2A	2
1	1	2007	0	24	0	136	1	3	0	0	3	2A	2
1	1	2007	0	24	0	139	1	3	0	0	3	2A	2
1	1	2007	0	25	0	133	1	3	0	0	3	2A	2
1	1	2007	0	29	0	143	1	3	0	0	3	2A	2
1	1	2007	0	31	0	5	1	3	0	0	3	2A	2
1	1	2007	0	38	0	136	1	3	0	0	3	2A	2
1	1	2007	0	40	0	132	1	3	0	0	3	2A	2
1	1	2007	0	40	0	142	1	3	0	0	3	2A	2
1	1	2007	0	44	0	138	1	3	0	0	3	2A	2
1	1	2007	0	45	0	143	1	3	0	0	3	2A	2
1	1	2007	0	52	0	137	1	3	0	0	3	2A	2
1	1	2007	0	52	0	139	1	3	0	0	3	2A	2
1	1	2007	0	52	0	139	1	3	0	0	3	2A	2
1	1	2007	0	53	0	137	1	3	0	0	3	2A	2
1	1	2007	0	54	0	143	1	3	0	0	3	2A	2
1	1	2007	0	54	0	136	1	3	0	0	3	2A	2
1	1	2007	0	54	0	138	1	3	0	0	3	2A	2
0	1	2007	0	26	0	136	1	3	0	0	3	2A	2
0	1	2007	0	29	0	141	1	3	0	0	3	2A	2
0	1	2007	0	51	0	133	1	3	0	0	3	2A	2
0	1	2007	0	53	0	135	1	3	0	0	3	2A	2
1	0	2007	0	39	0	139	1	3	0	0	3	2A	2
1	0	2007	0	46	0	141	1	3	0	0	3	2A	2
1	0	2007	0	49	0	134	1	3	0	0	3	2A	2
1	0	2007	0	52	0	140	1	3	0	0	3	2A	2
0	0	2007	0	50	0	141	1	3	0	0	3	2A	2
1	1	2007	0	43	0	140	1	3	0	0	3	2A	2
1	1	2007	0	50	0	143	1	3	0	0	3	2A	2
1	1	2007	0	53	0	112	1	3	0	0	3	2A	2
1	0	2006	0	13	0	152	1	3	0	0	3	2A	2
1	0	2006	0	25	0	154	1	3	0	0	3	2A	2
1	0	2006	0	26	0	153	1	3	0	0	3	2A	2
1	0	2006	0	40	0	147	1	3	0	0	3	2A	2
1	0	2006	0	40	0	155	1	3	0	0	3	2A	2
1	0	2006	0	41	0	155	1	3	0	0	3	2A	2
1	0	2006	0	42	0	152	1	3	0	0	3	2A	2
1	0	2006	0	43	0	154	1	3	0	0	3	2A	2
1	0	2006	0	45	0	144	1	3	0	0	3	2A	2
1	0	2006	0	45	0	150	1	3	0	0	3	2A	2
1	0	2006	0	49	0	148	1	3	0	0	3	2A	2
1	0	2006	0	53	0	151	1	3	0	0	3	2A	2
2	0	2006	0	37	0	150	1	3	0	0	3	2A	2
0	0	2006	0	45	0	151	1	3	0	0	3	2A	2
0	0	2006	0	50	0	153	1	3	0	0	3	2A	2
1	1	2006	0	23	0	153	1	3	0	0	3	2A	2
1	1	2006	0	24	0	144	1	3	0	0	3	2A	2
1	1	2006	0	29	0	90	1	3	0	0	3	2A	2
1	1	2006	0	36	0	144	1	3	0	0	3	2A	2
1	1	2006	0	38	0	154	1	3	0	0	3	2A	2
1	1	2006	0	43	0	48	1	3	0	0	3	2A	2
1	1	2006	0	44	0	147	1	3	0	0	3	2A	2
1	1	2006	0	44	0	49	1	3	0	0	3	2A	2
1	1	2006	0	46	0	146	1	3	0	0	3	2A	2
1	1	2006	0	46	0	150	1	3	0	0	3	2A	2
1	1	2006	0	48	0	139	1	3	0	0	3	2A	2
1	1	2006	0	50	0	153	1	3	0	0	3	2A	2
1	1	2006	0	50	0	154	1	3	0	0	3	2A	2
1	1	2006	0	51	0	96	1	3	0	0	3	2A	2
2	1	2006	0	36	0	150	1	3	0	0	3	2A	2
2	1	2006	0	40	0	148	1	3	0	0	3	2A	2
2	1	2006	0	48	0	145	1	3	0	0	3	2A	2
2	1	2006	0	50	0	153	1	3	0	0	3	2A	2
0	1	2006	0	24	0	145	1	3	0	0	3	2A	2
0	1	2006	0	37	0	155	1	3	0	0	3	2A	2
0	1	2006	0	45	0	152	1	3	0	0	3	2A	2
0	1	2006	0	49	0	153	1	3	0	0	3	2A	2
1	0	2006	0	36	0	152	1	3	0	0	3	2A	2
1	0	2006	0	52	0	150	1	3	0	0	3	2A	2
1	0	2006	0	53	0	50	1	3	0	0	3	2A	2
0	0	2006	0	39	0	145	1	3	0	0	3	2A	2
0	0	2006	0	52	0	147	1	3	0	0	3	2A	2
1	1	2006	0	25	0	153	1	3	0	0	3	2A	2
1	1	2006	0	27	0	146	1	3	0	0	3	2A	2
1	1	2006	0	37	0	148	1	3	0	0	3	2A	2
1	1	2006	0	41	0	150	1	3	0	0	3	2A	2
0	1	2006	0	54	0	147	1	3	0	0	3	2A	2
1	0	2005	0	17	0	160	1	3	0	0	3	2A	2
1	0	2005	0	37	0	167	1	3	0	0	3	2A	2
1	0	2005	0	37	0	160	1	3	0	0	3	2A	2
1	0	2005	0	45	0	157	1	3	0	0	3	2A	2
1	0	2005	0	46	0	166	1	3	0	0	3	2A	2
1	0	2005	0	46	0	162	1	3	0	0	3	2A	2
1	0	2005	0	48	0	156	1	3	0	0	3	2A	2
1	0	2005	0	51	0	167	1	3	0	0	3	2A	2
1	0	2005	0	51	0	93	1	3	0	0	3	2A	2
1	0	2005	0	52	0	157	1	3	0	0	3	2A	2
1	0	2005	0	53	0	158	1	3	0	0	3	2A	2
1	1	2005	0	16	0	162	1	3	0	0	3	2A	2
1	1	2005	0	19	0	163	1	3	0	0	3	2A	2
1	1	2005	0	33	0	160	1	3	0	0	3	2A	2
1	1	2005	0	36	0	99	1	3	0	0	3	2A	2
1	1	2005	0	38	0	163	1	3	0	0	3	2A	2
1	1	2005	0	40	0	159	1	3	0	0	3	2A	2
1	1	2005	0	40	0	158	1	3	0	0	3	2A	2
1	1	2005	0	50	0	164	1	3	0	0	3	2A	2
1	1	2005	0	51	0	165	1	3	0	0	3	2A	2
1	1	2005	0	54	0	163	1	3	0	0	3	2A	2
1	1	2005	0	54	0	166	1	3	0	0	3	2A	2
1	1	2005	0	54	0	52	1	3	0	0	3	2A	2
2	1	2005	0	15	0	165	1	3	0	0	3	2A	2
2	1	2005	0	48	0	165	1	3	0	0	3	2A	2
0	1	2005	0	35	0	162	1	3	0	0	3	2A	2
0	1	2005	0	36	0	159	1	3	0	0	3	2A	2
0	1	2005	0	43	0	157	1	3	0	0	3	2A	2
1	0	2005	0	45	0	166	1	3	0	0	3	2A	2
1	0	2005	0	48	0	165	1	3	0	0	3	2A	2
1	0	2005	0	51	0	165	1	3	0	0	3	2A	2
1	0	2005	0	51	0	160	1	3	0	0	3	2A	2
2	0	2005	0	29	0	161	1	3	0	0	3	2A	2
2	0	2005	0	31	0	159	1	3	0	0	3	2A	2
0	0	2005	0	32	0	158	1	3	0	0	3	2A	2
1	1	2005	0	38	0	166	1	3	0	0	3	2A	2
1	1	2005	0	42	0	157	1	3	0	0	3	2A	2
1	1	2005	0	50	0	160	1	3	0	0	3	2A	2
1	1	2005	0	51	0	163	1	3	0	0	3	2A	2
1	0	2004	0	36	0	174	1	3	0	0	3	2A	2
1	0	2004	0	42	0	168	1	3	0	0	3	2A	2
1	0	2004	0	42	0	170	1	3	0	0	3	2A	2
1	0	2004	0	45	0	76	1	3	0	0	3	2A	2
1	0	2004	0	45	0	177	1	3	0	0	3	2A	2
1	0	2004	0	47	0	176	1	3	0	0	3	2A	2
1	0	2004	0	48	0	174	1	3	0	0	3	2A	2
1	0	2004	0	48	0	171	1	3	0	0	3	2A	2
1	0	2004	0	54	0	171	1	3	0	0	3	2A	2
1	1	2004	0	27	0	172	1	3	0	0	3	2A	2
1	1	2004	0	29	0	129	1	3	0	0	3	2A	2
1	1	2004	0	36	0	168	1	3	0	0	3	2A	2
1	1	2004	0	37	0	146	1	3	0	0	3	2A	2
1	1	2004	0	40	0	175	1	3	0	0	3	2A	2
1	1	2004	0	42	0	177	1	3	0	0	3	2A	2
1	1	2004	0	47	0	172	1	3	0	0	3	2A	2
1	1	2004	0	48	0	171	1	3	0	0	3	2A	2
1	1	2004	0	48	0	171	1	3	0	0	3	2A	2
1	1	2004	0	50	0	169	1	3	0	0	3	2A	2
2	1	2004	0	17	0	169	1	3	0	0	3	2A	2
2	1	2004	0	30	0	174	1	3	0	0	3	2A	2
1	0	2004	0	39	0	168	1	3	0	0	3	2A	2
1	0	2004	0	47	0	169	1	3	0	0	3	2A	2
1	1	2004	0	23	0	168	1	3	0	0	3	2A	2
1	1	2004	0	31	0	173	1	3	0	0	3	2A	2
1	1	2004	0	38	0	169	1	3	0	0	3	2A	2
1	1	2004	0	42	0	45	1	3	0	0	3	2A	2
1	1	2004	0	43	0	168	1	3	0	0	3	2A	2
1	1	2004	0	44	0	169	1	3	0	0	3	2A	2
1	1	2004	0	48	0	171	1	3	0	0	3	2A	2
1	1	2004	0	49	0	171	1	3	0	0	3	2A	2
1	1	2004	0	49	0	175	1	3	0	0	3	2A	2
0	1	2004	0	26	0	168	1	3	0	0	3	2A	2
0	1	2004	0	48	0	179	1	3	0	0	3	2A	2
2	1	2009	0	48	0	108	1	3	1	0	3	2A	2
1	0	2006	0	30	0	151	1	3	1	0	3	2A	2
1	0	2015	0	51	1	47	1	3	2	0	4	2B	3
1	0	2007	0	54	1	46	1	3	2	0	4	2B	3
1	1	2004	0	38	1	53	1	3	2	0	4	2B	3
1	1	2010	0	44	0	96	1	3	2	0	4	2B	3
1	1	2010	0	35	0	107	1	3	2	0	4	2B	3
1	0	2007	0	33	0	137	1	3	2	0	4	2B	3
1	1	2009	0	32	1	10	2	4	0	0	5	3A	4
1	1	2008	0	53	1	102	2	4	0	0	5	3A	4
1	0	2011	0	42	0	90	2	4	0	0	5	3A	4
0	1	2011	0	52	0	86	2	4	0	0	5	3A	4
1	1	2010	0	42	0	106	2	4	0	0	5	3A	4
2	1	2010	0	35	0	33	2	4	0	0	5	3A	4
2	0	2009	0	44	0	109	2	4	0	0	5	3A	4
1	1	2009	0	21	0	117	2	4	0	0	5	3A	4
1	1	2009	0	46	0	11	2	4	0	0	5	3A	4
1	1	2009	0	51	0	85	2	4	0	0	5	3A	4
1	1	2009	0	32	0	116	2	4	0	0	5	3A	4
1	1	2008	0	49	0	121	2	4	0	0	5	3A	4
0	1	2008	0	49	0	118	2	4	0	0	5	3A	4
0	1	2007	0	54	0	136	2	4	0	0	5	3A	4
1	0	2006	0	25	0	155	2	4	0	0	5	3A	4
0	1	2005	0	43	0	158	2	4	0	0	5	3A	4
2	1	2005	0	36	0	161	2	4	0	0	5	3A	4
1	0	2008	0	52	1	75	2	4	1	0	5	3A	4
2	0	2006	0	52	0	144	2	4	1	0	5	3A	4
1	1	2005	0	48	1	142	4	2	0	1	7	4	6
1	1	2005	0	21	0	163	4	2	0	1	7	4	6
1	0	2012	0	36	1	64	4	3	0	1	7	4	6
0	1	2009	0	45	1	39	4	3	0	1	7	4	6
1	1	2006	0	54	1	2	4	3	0	1	7	4	6
0	1	2004	0	49	0	178	4	3	0	1	7	4	6
1	1	2010	0	28	1	52	4	4	0	1	7	4	6
1	0	2008	0	40	1	68	4	4	0	1	7	4	6
2	1	2007	0	53	1	60	4	4	0	1	7	4	6
2	0	2009	0	50	0	114	4	4	0	1	7	4	6
0	1	2006	0	54	0	7	4	4	0	1	7	4	6
1	1	2004	0	51	0	168	4	4	2	1	7	4	6
