# Supplementary material for: A critical analysis of the current TNM classification for differentiated thyroid carcinoma in young patients: Time for a change?
Source: Front Endocrinol (Lausanne). 2022 Oct 19;13:939131. doi: 10.3389/fendo.2022.939131 (PMC9627501; doi:10.3389/fendo.2022.939131)
Supplement: Supplementary file 1 [file DataSheet_1.zip › raw data/work sheet.xlsx]

## Sheet: Sheet1
	Modified-TNM			TNM-8
	C-index	AIC	BIC	C-index	AIC	BIC
DTC	0.716	1510.64	1554.92	0.628	1513.18	1557.46
PTC	0.725	1058.99	1061.2	0.628	1096.86	1099.06
FTC	0.697	316.28	317.57	0.626	327.12	328.42
